# Supplementary material for: The Modern View of B Chromosomes Under the Impact of High Scale Omics Analyses
Source: Cells. 2019 Feb 13;8(2):156. doi: 10.3390/cells8020156 (PMC6406668; doi:10.3390/cells8020156)
Supplement: Supplementary file 1 [file cells-08-00156-s001.zip]

Archive with 7 entries (6 files):
- SupplementaryDatasetS1-Bgenes-all-list.xls
- __MACOSX/
- __MACOSX/._SupplementaryDatasetS1-Bgenes-all-list.xls
- SupplementaryDatasetS2-Bgenes-ensembled.xls
- __MACOSX/._SupplementaryDatasetS2-Bgenes-ensembled.xls
- SupplementaryDatasetS3-GOenrichment-Bgenes-list.xls
- __MACOSX/._SupplementaryDatasetS3-GOenrichment-Bgenes-list.xls
