# Supplementary material for: The Modern View of B Chromosomes Under the Impact of High Scale Omics Analyses
Source: Cells. 2019 Feb 13;8(2):156. doi: 10.3390/cells8020156 (PMC6406668; doi:10.3390/cells8020156)
Supplement: Supplementary file 1 [file cells-08-00156-s001.zip › SupplementaryDatasetS1-Bgenes-all-list.xls]

## Sheet: complete-genes-list
Gene	Species	Reference
uncharacterized	Astatotilapia_latifasciata	Valente-etal.2014
uncharacterized	Astatotilapia_latifasciata	Valente-etal.2014
uncharacterized	Astatotilapia_latifasciata	Valente-etal.2014
uncharacterized	Astatotilapia_latifasciata	Valente-etal.2014
uncharacterized	Astatotilapia_latifasciata	Valente-etal.2014
uncharacterized	Astatotilapia_latifasciata	Valente-etal.2014
ARL6IP1	Astatotilapia_latifasciata	Valente-etal.2014
uncharacterized	Astatotilapia_latifasciata	Valente-etal.2014
RTEL1P1	Astatotilapia_latifasciata	Valente-etal.2014
uncharacterized	Astatotilapia_latifasciata	Valente-etal.2014
CAR	Astatotilapia_latifasciata	Valente-etal.2014
SSTR3	Astatotilapia_latifasciata	Valente-etal.2014
BTN2A1	Astatotilapia_latifasciata	Valente-etal.2014
FCRLB	Astatotilapia_latifasciata	Valente-etal.2014
BTNL2	Astatotilapia_latifasciata	Valente-etal.2014
uncharacterized	Astatotilapia_latifasciata	Valente-etal.2014
uncharacterized	Astatotilapia_latifasciata	Valente-etal.2014
ZNF879	Astatotilapia_latifasciata	Valente-etal.2014
uncharacterized	Astatotilapia_latifasciata	Valente-etal.2014
ORF	Astatotilapia_latifasciata	Valente-etal.2014
MYH10	Astatotilapia_latifasciata	Valente-etal.2014
MYH10	Astatotilapia_latifasciata	Valente-etal.2014
OXCT1	Astatotilapia_latifasciata	Valente-etal.2014
BCL2	Astatotilapia_latifasciata	Valente-etal.2014
BCL2	Astatotilapia_latifasciata	Valente-etal.2014
BCL2	Astatotilapia_latifasciata	Valente-etal.2014
VEZF1P1	Astatotilapia_latifasciata	Valente-etal.2014
VEZF1P1	Astatotilapia_latifasciata	Valente-etal.2014
MTRF1	Astatotilapia_latifasciata	Valente-etal.2014
FBXO5	Astatotilapia_latifasciata	Valente-etal.2014
VIP	Astatotilapia_latifasciata	Valente-etal.2014
ELOF1	Astatotilapia_latifasciata	Valente-etal.2014
PLD6	Astatotilapia_latifasciata	Valente-etal.2014
PLD6	Astatotilapia_latifasciata	Valente-etal.2014
PLD6	Astatotilapia_latifasciata	Valente-etal.2014
PLD6	Astatotilapia_latifasciata	Valente-etal.2014
PLD6	Astatotilapia_latifasciata	Valente-etal.2014
PLD6	Astatotilapia_latifasciata	Valente-etal.2014
SHCBP1L	Astatotilapia_latifasciata	Valente-etal.2014
SHCBP1L	Astatotilapia_latifasciata	Valente-etal.2014
SHCBP1L	Astatotilapia_latifasciata	Valente-etal.2014
OR5F1	Astatotilapia_latifasciata	Valente-etal.2014
OR6C4	Astatotilapia_latifasciata	Valente-etal.2014
OR6N1	Astatotilapia_latifasciata	Valente-etal.2014
OR51E1	Astatotilapia_latifasciata	Valente-etal.2014
SLMO2	Astatotilapia_latifasciata	Valente-etal.2014
TUBB1	Astatotilapia_latifasciata	Valente-etal.2014
PRSS23	Astatotilapia_latifasciata	Valente-etal.2014
PIGR	Astatotilapia_latifasciata	Valente-etal.2014
ZNF99	Astatotilapia_latifasciata	Valente-etal.2014
TUBB5	Astatotilapia_latifasciata	Valente-etal.2014
TUBB5	Astatotilapia_latifasciata	Valente-etal.2014
uncharacterized	Astatotilapia_latifasciata	Valente-etal.2014
GCMb	Astatotilapia_latifasciata	Valente-etal.2014
KIF11	Astatotilapia_latifasciata	Valente-etal.2014
ZNF708	Astatotilapia_latifasciata	Valente-etal.2014
uncharacterized	Astatotilapia_latifasciata	Valente-etal.2014
ASPH	Astatotilapia_latifasciata	Valente-etal.2014
DESI2	Astatotilapia_latifasciata	Valente-etal.2014
uncharacterized	Astatotilapia_latifasciata	Valente-etal.2014
uncharacterized	Astatotilapia_latifasciata	Valente-etal.2014
APOBEC3D	Astatotilapia_latifasciata	Valente-etal.2014
DDX51	Astatotilapia_latifasciata	Valente-etal.2014
DDX51	Astatotilapia_latifasciata	Valente-etal.2014
DDX51	Astatotilapia_latifasciata	Valente-etal.2014
Murc	Astatotilapia_latifasciata	Valente-etal.2014
GVINP1	Astatotilapia_latifasciata	Valente-etal.2014
uncharacterized	Astatotilapia_latifasciata	Valente-etal.2014
CD209	Astatotilapia_latifasciata	Valente-etal.2014
uncharacterized	Astatotilapia_latifasciata	Valente-etal.2014
PCDH10	Astatotilapia_latifasciata	Valente-etal.2014
ZNF771	Astatotilapia_latifasciata	Valente-etal.2014
NEFHL	Astatotilapia_latifasciata	Valente-etal.2014
NEFHL	Astatotilapia_latifasciata	Valente-etal.2014
NEFHL	Astatotilapia_latifasciata	Valente-etal.2014
F13A	Astatotilapia_latifasciata	Valente-etal.2014
APOD	Astatotilapia_latifasciata	Valente-etal.2014
SCN4A	Astatotilapia_latifasciata	Valente-etal.2014
uncharacterized	Astatotilapia_latifasciata	Valente-etal.2014
uncharacterized	Astatotilapia_latifasciata	Valente-etal.2014
ACTR3B	Astatotilapia_latifasciata	Valente-etal.2014
ACTR3B	Astatotilapia_latifasciata	Valente-etal.2014
RIOK3	Astatotilapia_latifasciata	Valente-etal.2014
ANP32E	Astatotilapia_latifasciata	Valente-etal.2014
P4HB	Astatotilapia_latifasciata	Valente-etal.2014
RREB1	Astatotilapia_latifasciata	Valente-etal.2014
ABCA1	Astatotilapia_latifasciata	Valente-etal.2014
rreb1a	Astatotilapia_latifasciata	Valente-etal.2014
hnrnpa3	Astatotilapia_latifasciata	Valente-etal.2014
hnrnpa3	Astatotilapia_latifasciata	Valente-etal.2014
hnrnpa3	Astatotilapia_latifasciata	Valente-etal.2014
ACTR3B	Astatotilapia_latifasciata	Valente-etal.2014
P4HB	Astatotilapia_latifasciata	Valente-etal.2014
ITK	Astatotilapia_latifasciata	Valente-etal.2014
uncharacterized	Astatotilapia_latifasciata	Valente-etal.2014
Aurka	Astatotilapia_latifasciata	Valente-etal.2014
FARS2	Astatotilapia_latifasciata	Valente-etal.2014
uncharacterized	Astatotilapia_latifasciata	Valente-etal.2014
espl1	Astatotilapia_latifasciata	Valente-etal.2014
hnrnpa3	Astatotilapia_latifasciata	Valente-etal.2014
cenpe	Astatotilapia_latifasciata	Valente-etal.2014
SULT2B1	Astatotilapia_latifasciata	Valente-etal.2014
actr3b		Astatotilapia_latifasciata	Valente-etal.2014
SULT2B1	Astatotilapia_latifasciata	Valente-etal.2014
LRRC59		Astatotilapia_latifasciata	Valente-etal.2014
DNASE1	Astatotilapia_latifasciata	Valente-etal.2014
uncharacterized	Astatotilapia_latifasciata	Valente-etal.2014
CLVS1	Astatotilapia_latifasciata	Valente-etal.2014
uncharacterized	Astatotilapia_latifasciata	Valente-etal.2014
znf1164	Astatotilapia_latifasciata	Valente-etal.2014
znf1099	Astatotilapia_latifasciata	Valente-etal.2014
sycp3	Astatotilapia_latifasciata	Valente-etal.2014
XRCC2	Astatotilapia_latifasciata	Valente-etal.2014
uncharacterized	Astatotilapia_latifasciata	Valente-etal.2014
LRRC59	Astatotilapia_latifasciata	Valente-etal.2014
v2ra1	Astatotilapia_latifasciata	Valente-etal.2014
FAM69C	Astatotilapia_latifasciata	Valente-etal.2014
FAM69C	Astatotilapia_latifasciata	Valente-etal.2014
COX5BP6	Astatotilapia_latifasciata	Valente-etal.2014
NLRC3	Astatotilapia_latifasciata	Valente-etal.2014
uncharacterized	Astatotilapia_latifasciata	Valente-etal.2014
gnal		Astatotilapia_latifasciata	Valente-etal.2014
HUS1	Astatotilapia_latifasciata	Valente-etal.2014
FAM69C	Astatotilapia_latifasciata	Valente-etal.2014
sraP	Astatotilapia_latifasciata	Valente-etal.2014
sraP	Astatotilapia_latifasciata	Valente-etal.2014
VCAM1	Astatotilapia_latifasciata	Valente-etal.2014
FAM69C	Astatotilapia_latifasciata	Valente-etal.2014
uncharacterized	Astatotilapia_latifasciata	Valente-etal.2014
Nrn1	Astatotilapia_latifasciata	Valente-etal.2014
uncharacterized	Astatotilapia_latifasciata	Valente-etal.2014
FAM69C	Astatotilapia_latifasciata	Valente-etal.2014
uncharacterized	Astatotilapia_latifasciata	Valente-etal.2014
znf1099	Astatotilapia_latifasciata	Valente-etal.2014
OTX1	Astatotilapia_latifasciata	Valente-etal.2014
PTHR11937	Astatotilapia_latifasciata	Valente-etal.2014
Tor1aip1	Astatotilapia_latifasciata	Valente-etal.2014
uncharacterized	Astatotilapia_latifasciata	Valente-etal.2014
znf1099	Astatotilapia_latifasciata	Valente-etal.2014
znf1099	Astatotilapia_latifasciata	Valente-etal.2014
znf1099	Astatotilapia_latifasciata	Valente-etal.2014
VSIR	Astatotilapia_latifasciata	Valente-etal.2014
TNKS	Astatotilapia_latifasciata	Valente-etal.2014
uncharacterized	Astatotilapia_latifasciata	Valente-etal.2014
uncharacterized	Astatotilapia_latifasciata	Valente-etal.2014
uncharacterized	Astatotilapia_latifasciata	Valente-etal.2014
uncharacterized	Astatotilapia_latifasciata	Valente-etal.2014
crygnb	Astatotilapia_latifasciata	Valente-etal.2014
crygnb	Astatotilapia_latifasciata	Valente-etal.2014
FREB	Astatotilapia_latifasciata	Valente-etal.2014
NRPE1	Astatotilapia_latifasciata	Valente-etal.2014
GIMAP7	Astatotilapia_latifasciata	Valente-etal.2014
GIMAP7	Astatotilapia_latifasciata	Valente-etal.2014
uncharacterized	Astatotilapia_latifasciata	Valente-etal.2014
uncharacterized	Astatotilapia_latifasciata	Valente-etal.2014
CIDE-A	Astatotilapia_latifasciata	Valente-etal.2014
uncharacterized	Astatotilapia_latifasciata	Valente-etal.2014
PCDHA2	Astatotilapia_latifasciata	Valente-etal.2014
ENDOD1	Astatotilapia_latifasciata	Valente-etal.2014
SAMHD1	Astatotilapia_latifasciata	Valente-etal.2014
MAN2B1	Astatotilapia_latifasciata	Valente-etal.2014
PARP14	Astatotilapia_latifasciata	Valente-etal.2014
PARP14	Astatotilapia_latifasciata	Valente-etal.2014
MLL3	Astatotilapia_latifasciata	Valente-etal.2014
uncharacterized	Astatotilapia_latifasciata	Valente-etal.2014
uncharacterized	Astatotilapia_latifasciata	Valente-etal.2014
TMEFF1	Astatotilapia_latifasciata	Valente-etal.2014
P2Y	Astatotilapia_latifasciata	Valente-etal.2014
FAM111A	Astatotilapia_latifasciata	Valente-etal.2014
FAM111A	Astatotilapia_latifasciata	Valente-etal.2014
ZNF708	Astatotilapia_latifasciata	Valente-etal.2014
CASR	Astatotilapia_latifasciata	Valente-etal.2014
NLRC3	Astatotilapia_latifasciata	Valente-etal.2014
CB5LP	Astatotilapia_latifasciata	Valente-etal.2014
ZNF708	Astatotilapia_latifasciata	Valente-etal.2014
TPX2	Astatotilapia_latifasciata	Valente-etal.2014
TPX2	Astatotilapia_latifasciata	Valente-etal.2014
sraP	Astatotilapia_latifasciata	Valente-etal.2014
GVINP1	Astatotilapia_latifasciata	Valente-etal.2014
SAMD12	Astatotilapia_latifasciata	Valente-etal.2014
hiuH		Astatotilapia_latifasciata	Valente-etal.2014
Cyp450	Astatotilapia_latifasciata	Valente-etal.2014
XYLB	Astatotilapia_latifasciata	Valente-etal.2014
ZNF99	Astatotilapia_latifasciata	Valente-etal.2014
G6PD	Astatotilapia_latifasciata	Valente-etal.2014
UPF0545	Astatotilapia_latifasciata	Valente-etal.2014
	Astatotilapia_latifasciata	Valente-etal.2014
uncharacterized	Melanochromis_auratus	Clark-et-al.2018
uncharacterized	Melanochromis_auratus	Clark-et-al.2018
abca2	Melanochromis_auratus	Clark-et-al.2018
uncharacterized	Melanochromis_auratus	Clark-et-al.2018
uncharacterized	Melanochromis_auratus	Clark-et-al.2018
uncharacterized	Melanochromis_auratus	Clark-et-al.2018
uncharacterized	Melanochromis_auratus	Clark-et-al.2018
ctc1	Melanochromis_auratus	Clark-et-al.2018
uncharacterized	Melanochromis_auratus	Clark-et-al.2018
cadps2	Melanochromis_auratus	Clark-et-al.2018
ddx51	Melanochromis_auratus	Clark-et-al.2018
dnd1	Melanochromis_auratus	Clark-et-al.2018
dnajb2	Melanochromis_auratus	Clark-et-al.2018
uncharacterized	Melanochromis_auratus	Clark-et-al.2018
uncharacterized	Melanochromis_auratus	Clark-et-al.2018
uncharacterized	Melanochromis_auratus	Clark-et-al.2018
uncharacterized	Melanochromis_auratus	Clark-et-al.2018
uncharacterized	Melanochromis_auratus	Clark-et-al.2018
uncharacterized	Melanochromis_auratus	Clark-et-al.2018
ephb4	Melanochromis_auratus	Clark-et-al.2018
fbxo5	Melanochromis_auratus	Clark-et-al.2018
uncharacterized	Melanochromis_auratus	Clark-et-al.2018
uncharacterized	Melanochromis_auratus	Clark-et-al.2018
uncharacterized	Melanochromis_auratus	Clark-et-al.2018
uncharacterized	Melanochromis_auratus	Clark-et-al.2018
uncharacterized	Melanochromis_auratus	Clark-et-al.2018
uncharacterized	Melanochromis_auratus	Clark-et-al.2018
uncharacterized	Melanochromis_auratus	Clark-et-al.2018
uncharacterized	Melanochromis_auratus	Clark-et-al.2018
uncharacterized	Melanochromis_auratus	Clark-et-al.2018
uncharacterized	Melanochromis_auratus	Clark-et-al.2018
uncharacterized	Melanochromis_auratus	Clark-et-al.2018
uncharacterized	Melanochromis_auratus	Clark-et-al.2018
uncharacterized	Melanochromis_auratus	Clark-et-al.2018
uncharacterized	Melanochromis_auratus	Clark-et-al.2018
uncharacterized	Melanochromis_auratus	Clark-et-al.2018
kdelc2	Melanochromis_auratus	Clark-et-al.2018
kazald1	Melanochromis_auratus	Clark-et-al.2018
mdga1	Melanochromis_auratus	Clark-et-al.2018
uncharacterized	Melanochromis_auratus	Clark-et-al.2018
uncharacterized	Melanochromis_auratus	Clark-et-al.2018
uncharacterized	Melanochromis_auratus	Clark-et-al.2018
noc3l	Melanochromis_auratus	Clark-et-al.2018
nsmce4a	Melanochromis_auratus	Clark-et-al.2018
pacrg	Melanochromis_auratus	Clark-et-al.2018
pacrg	Melanochromis_auratus	Clark-et-al.2018
pdlim7	Melanochromis_auratus	Clark-et-al.2018
uncharacterized	Melanochromis_auratus	Clark-et-al.2018
rad51	Melanochromis_auratus	Clark-et-al.2018
uncharacterized	Melanochromis_auratus	Clark-et-al.2018
uncharacterized	Melanochromis_auratus	Clark-et-al.2018
uncharacterized	Melanochromis_auratus	Clark-et-al.2018
uncharacterized	Melanochromis_auratus	Clark-et-al.2018
uncharacterized	Melanochromis_auratus	Clark-et-al.2018
stac	Melanochromis_auratus	Clark-et-al.2018
uncharacterized	Melanochromis_auratus	Clark-et-al.2018
st6galnac3	Melanochromis_auratus	Clark-et-al.2018
st6galnac3	Melanochromis_auratus	Clark-et-al.2018
tbccd1	Melanochromis_auratus	Clark-et-al.2018
ubiad1	Melanochromis_auratus	Clark-et-al.2018
uncharacterized	Melanochromis_auratus	Clark-et-al.2018
wdfy3	Melanochromis_auratus	Clark-et-al.2018
wdr59	Melanochromis_auratus	Clark-et-al.2018
wdr76	Melanochromis_auratus	Clark-et-al.2018
wdr88	Melanochromis_auratus	Clark-et-al.2018
aspm	Melanochromis_auratus	Clark-et-al.2018
uncharacterized	Melanochromis_auratus	Clark-et-al.2018
uncharacterized	Melanochromis_auratus	Clark-et-al.2018
uncharacterized	Melanochromis_auratus	Clark-et-al.2018
uncharacterized	Melanochromis_auratus	Clark-et-al.2018
uncharacterized	Melanochromis_auratus	Clark-et-al.2018
uncharacterized	Melanochromis_auratus	Clark-et-al.2018
als2	Melanochromis_auratus	Clark-et-al.2018
ankrd27	Melanochromis_auratus	Clark-et-al.2018
armc8	Melanochromis_auratus	Clark-et-al.2018
uncharacterized	Melanochromis_auratus	Clark-et-al.2018
uncharacterized	Melanochromis_auratus	Clark-et-al.2018
uncharacterized	Melanochromis_auratus	Clark-et-al.2018
begain	Melanochromis_auratus	Clark-et-al.2018
cdh13	Melanochromis_auratus	Clark-et-al.2018
cacna1i	Melanochromis_auratus	Clark-et-al.2018
uncharacterized	Melanochromis_auratus	Clark-et-al.2018
clgn	Melanochromis_auratus	Clark-et-al.2018
uncharacterized	Melanochromis_auratus	Clark-et-al.2018
uncharacterized	Melanochromis_auratus	Clark-et-al.2018
uncharacterized	Melanochromis_auratus	Clark-et-al.2018
uncharacterized	Melanochromis_auratus	Clark-et-al.2018
casp6	Melanochromis_auratus	Clark-et-al.2018
uncharacterized	Melanochromis_auratus	Clark-et-al.2018
cadm4	Melanochromis_auratus	Clark-et-al.2018
cdca8	Melanochromis_auratus	Clark-et-al.2018
uncharacterized	Melanochromis_auratus	Clark-et-al.2018
uncharacterized	Melanochromis_auratus	Clark-et-al.2018
uncharacterized	Melanochromis_auratus	Clark-et-al.2018
uncharacterized	Melanochromis_auratus	Clark-et-al.2018
uncharacterized	Melanochromis_auratus	Clark-et-al.2018
uncharacterized	Melanochromis_auratus	Clark-et-al.2018
uncharacterized	Melanochromis_auratus	Clark-et-al.2018
coq2	Melanochromis_auratus	Clark-et-al.2018
chchd3	Melanochromis_auratus	Clark-et-al.2018
uncharacterized	Melanochromis_auratus	Clark-et-al.2018
uncharacterized	Melanochromis_auratus	Clark-et-al.2018
uncharacterized	Melanochromis_auratus	Clark-et-al.2018
uncharacterized	Melanochromis_auratus	Clark-et-al.2018
uncharacterized	Melanochromis_auratus	Clark-et-al.2018
uncharacterized	Melanochromis_auratus	Clark-et-al.2018
uncharacterized	Melanochromis_auratus	Clark-et-al.2018
uncharacterized	Melanochromis_auratus	Clark-et-al.2018
uncharacterized	Melanochromis_auratus	Clark-et-al.2018
uncharacterized	Melanochromis_auratus	Clark-et-al.2018
uncharacterized	Melanochromis_auratus	Clark-et-al.2018
uncharacterized	Melanochromis_auratus	Clark-et-al.2018
dfnb31	Melanochromis_auratus	Clark-et-al.2018
uncharacterized	Melanochromis_auratus	Clark-et-al.2018
uncharacterized	Melanochromis_auratus	Clark-et-al.2018
uncharacterized	Melanochromis_auratus	Clark-et-al.2018
daglb	Melanochromis_auratus	Clark-et-al.2018
uncharacterized	Melanochromis_auratus	Clark-et-al.2018
dapp1	Melanochromis_auratus	Clark-et-al.2018
dym	Melanochromis_auratus	Clark-et-al.2018
eml4	Melanochromis_auratus	Clark-et-al.2018
uncharacterized	Melanochromis_auratus	Clark-et-al.2018
esam	Melanochromis_auratus	Clark-et-al.2018
eps15l1	Melanochromis_auratus	Clark-et-al.2018
uncharacterized	Melanochromis_auratus	Clark-et-al.2018
uncharacterized	Melanochromis_auratus	Clark-et-al.2018
uncharacterized	Melanochromis_auratus	Clark-et-al.2018
fam135b	Melanochromis_auratus	Clark-et-al.2018
fam198a	Melanochromis_auratus	Clark-et-al.2018
fam83h	Melanochromis_auratus	Clark-et-al.2018
uncharacterized	Melanochromis_auratus	Clark-et-al.2018
uncharacterized	Melanochromis_auratus	Clark-et-al.2018
frat2	Melanochromis_auratus	Clark-et-al.2018
fut8	Melanochromis_auratus	Clark-et-al.2018
uncharacterized	Melanochromis_auratus	Clark-et-al.2018
gria1	Melanochromis_auratus	Clark-et-al.2018
grid2	Melanochromis_auratus	Clark-et-al.2018
grid2	Melanochromis_auratus	Clark-et-al.2018
gfpt1	Melanochromis_auratus	Clark-et-al.2018
uncharacterized	Melanochromis_auratus	Clark-et-al.2018
uncharacterized	Melanochromis_auratus	Clark-et-al.2018
uncharacterized	Melanochromis_auratus	Clark-et-al.2018
uncharacterized	Melanochromis_auratus	Clark-et-al.2018
uncharacterized	Melanochromis_auratus	Clark-et-al.2018
uncharacterized	Melanochromis_auratus	Clark-et-al.2018
uncharacterized	Melanochromis_auratus	Clark-et-al.2018
uncharacterized	Melanochromis_auratus	Clark-et-al.2018
uncharacterized	Melanochromis_auratus	Clark-et-al.2018
uncharacterized	Melanochromis_auratus	Clark-et-al.2018
uncharacterized	Melanochromis_auratus	Clark-et-al.2018
uncharacterized	Melanochromis_auratus	Clark-et-al.2018
uncharacterized	Melanochromis_auratus	Clark-et-al.2018
uncharacterized	Melanochromis_auratus	Clark-et-al.2018
incenp	Melanochromis_auratus	Clark-et-al.2018
itgb5	Melanochromis_auratus	Clark-et-al.2018
uncharacterized	Melanochromis_auratus	Clark-et-al.2018
uncharacterized	Melanochromis_auratus	Clark-et-al.2018
uncharacterized	Melanochromis_auratus	Clark-et-al.2018
uncharacterized	Melanochromis_auratus	Clark-et-al.2018
uncharacterized	Melanochromis_auratus	Clark-et-al.2018
uncharacterized	Melanochromis_auratus	Clark-et-al.2018
uncharacterized	Melanochromis_auratus	Clark-et-al.2018
uncharacterized	Melanochromis_auratus	Clark-et-al.2018
uncharacterized	Melanochromis_auratus	Clark-et-al.2018
il1rapl1	Melanochromis_auratus	Clark-et-al.2018
uncharacterized	Melanochromis_auratus	Clark-et-al.2018
inf2	Melanochromis_auratus	Clark-et-al.2018
katnal2	Melanochromis_auratus	Clark-et-al.2018
kazn	Melanochromis_auratus	Clark-et-al.2018
klhdc8a	Melanochromis_auratus	Clark-et-al.2018
klhdc8b	Melanochromis_auratus	Clark-et-al.2018
klhl29	Melanochromis_auratus	Clark-et-al.2018
kif1b	Melanochromis_auratus	Clark-et-al.2018
uncharacterized	Melanochromis_auratus	Clark-et-al.2018
uncharacterized	Melanochromis_auratus	Clark-et-al.2018
lrrfip1	Melanochromis_auratus	Clark-et-al.2018
uncharacterized	Melanochromis_auratus	Clark-et-al.2018
uncharacterized	Melanochromis_auratus	Clark-et-al.2018
uncharacterized	Melanochromis_auratus	Clark-et-al.2018
uncharacterized	Melanochromis_auratus	Clark-et-al.2018
uncharacterized	Melanochromis_auratus	Clark-et-al.2018
lpin2	Melanochromis_auratus	Clark-et-al.2018
uncharacterized	Melanochromis_auratus	Clark-et-al.2018
uncharacterized	Melanochromis_auratus	Clark-et-al.2018
uncharacterized	Melanochromis_auratus	Clark-et-al.2018
uncharacterized	Melanochromis_auratus	Clark-et-al.2018
uncharacterized	Melanochromis_auratus	Clark-et-al.2018
uncharacterized	Melanochromis_auratus	Clark-et-al.2018
uncharacterized	Melanochromis_auratus	Clark-et-al.2018
uncharacterized	Melanochromis_auratus	Clark-et-al.2018
uncharacterized	Melanochromis_auratus	Clark-et-al.2018
uncharacterized	Melanochromis_auratus	Clark-et-al.2018
uncharacterized	Melanochromis_auratus	Clark-et-al.2018
uncharacterized	Melanochromis_auratus	Clark-et-al.2018
uncharacterized	Melanochromis_auratus	Clark-et-al.2018
man2b1	Melanochromis_auratus	Clark-et-al.2018
uncharacterized	Melanochromis_auratus	Clark-et-al.2018
uncharacterized	Melanochromis_auratus	Clark-et-al.2018
uncharacterized	Melanochromis_auratus	Clark-et-al.2018
mast1	Melanochromis_auratus	Clark-et-al.2018
uncharacterized	Melanochromis_auratus	Clark-et-al.2018
uncharacterized	Melanochromis_auratus	Clark-et-al.2018
uncharacterized	Melanochromis_auratus	Clark-et-al.2018
uncharacterized	Melanochromis_auratus	Clark-et-al.2018
uncharacterized	Melanochromis_auratus	Clark-et-al.2018
uncharacterized	Melanochromis_auratus	Clark-et-al.2018
uncharacterized	Melanochromis_auratus	Clark-et-al.2018
uncharacterized	Melanochromis_auratus	Clark-et-al.2018
uncharacterized	Melanochromis_auratus	Clark-et-al.2018
uncharacterized	Melanochromis_auratus	Clark-et-al.2018
nrxn1	Melanochromis_auratus	Clark-et-al.2018
uncharacterized	Melanochromis_auratus	Clark-et-al.2018
nbeal1	Melanochromis_auratus	Clark-et-al.2018
nlgn1	Melanochromis_auratus	Clark-et-al.2018
uncharacterized	Melanochromis_auratus	Clark-et-al.2018
uncharacterized	Melanochromis_auratus	Clark-et-al.2018
nog	Melanochromis_auratus	Clark-et-al.2018
uncharacterized	Melanochromis_auratus	Clark-et-al.2018
uncharacterized	Melanochromis_auratus	Clark-et-al.2018
uncharacterized	Melanochromis_auratus	Clark-et-al.2018
nup54	Melanochromis_auratus	Clark-et-al.2018
uncharacterized	Melanochromis_auratus	Clark-et-al.2018
uncharacterized	Melanochromis_auratus	Clark-et-al.2018
uncharacterized	Melanochromis_auratus	Clark-et-al.2018
uncharacterized	Melanochromis_auratus	Clark-et-al.2018
park2	Melanochromis_auratus	Clark-et-al.2018
uncharacterized	Melanochromis_auratus	Clark-et-al.2018
uncharacterized	Melanochromis_auratus	Clark-et-al.2018
uncharacterized	Melanochromis_auratus	Clark-et-al.2018
uncharacterized	Melanochromis_auratus	Clark-et-al.2018
pde5a	Melanochromis_auratus	Clark-et-al.2018
plcl1	Melanochromis_auratus	Clark-et-al.2018
pld1	Melanochromis_auratus	Clark-et-al.2018
uncharacterized	Melanochromis_auratus	Clark-et-al.2018
uncharacterized	Melanochromis_auratus	Clark-et-al.2018
piezo1	Melanochromis_auratus	Clark-et-al.2018
uncharacterized	Melanochromis_auratus	Clark-et-al.2018
uncharacterized	Melanochromis_auratus	Clark-et-al.2018
uncharacterized	Melanochromis_auratus	Clark-et-al.2018
uncharacterized	Melanochromis_auratus	Clark-et-al.2018
plxna4	Melanochromis_auratus	Clark-et-al.2018
uncharacterized	Melanochromis_auratus	Clark-et-al.2018
uncharacterized	Melanochromis_auratus	Clark-et-al.2018
uncharacterized	Melanochromis_auratus	Clark-et-al.2018
uncharacterized	Melanochromis_auratus	Clark-et-al.2018
uncharacterized	Melanochromis_auratus	Clark-et-al.2018
uncharacterized	Melanochromis_auratus	Clark-et-al.2018
pgrmc2	Melanochromis_auratus	Clark-et-al.2018
uncharacterized	Melanochromis_auratus	Clark-et-al.2018
uncharacterized	Melanochromis_auratus	Clark-et-al.2018
uncharacterized	Melanochromis_auratus	Clark-et-al.2018
uncharacterized	Melanochromis_auratus	Clark-et-al.2018
uncharacterized	Melanochromis_auratus	Clark-et-al.2018
uncharacterized	Melanochromis_auratus	Clark-et-al.2018
uncharacterized	Melanochromis_auratus	Clark-et-al.2018
uncharacterized	Melanochromis_auratus	Clark-et-al.2018
uncharacterized	Melanochromis_auratus	Clark-et-al.2018
uncharacterized	Melanochromis_auratus	Clark-et-al.2018
uncharacterized	Melanochromis_auratus	Clark-et-al.2018
pofut1	Melanochromis_auratus	Clark-et-al.2018
uncharacterized	Melanochromis_auratus	Clark-et-al.2018
uncharacterized	Melanochromis_auratus	Clark-et-al.2018
uncharacterized	Melanochromis_auratus	Clark-et-al.2018
prkra	Melanochromis_auratus	Clark-et-al.2018
ppp4r4	Melanochromis_auratus	Clark-et-al.2018
uncharacterized	Melanochromis_auratus	Clark-et-al.2018
ptprf	Melanochromis_auratus	Clark-et-al.2018
ptprt	Melanochromis_auratus	Clark-et-al.2018
pomk	Melanochromis_auratus	Clark-et-al.2018
uncharacterized	Melanochromis_auratus	Clark-et-al.2018
uncharacterized	Melanochromis_auratus	Clark-et-al.2018
uncharacterized	Melanochromis_auratus	Clark-et-al.2018
pycrl	Melanochromis_auratus	Clark-et-al.2018
uncharacterized	Melanochromis_auratus	Clark-et-al.2018
uncharacterized	Melanochromis_auratus	Clark-et-al.2018
uncharacterized	Melanochromis_auratus	Clark-et-al.2018
uncharacterized	Melanochromis_auratus	Clark-et-al.2018
uncharacterized	Melanochromis_auratus	Clark-et-al.2018
uncharacterized	Melanochromis_auratus	Clark-et-al.2018
uncharacterized	Melanochromis_auratus	Clark-et-al.2018
uncharacterized	Melanochromis_auratus	Clark-et-al.2018
uncharacterized	Melanochromis_auratus	Clark-et-al.2018
uncharacterized	Melanochromis_auratus	Clark-et-al.2018
uncharacterized	Melanochromis_auratus	Clark-et-al.2018
uncharacterized	Melanochromis_auratus	Clark-et-al.2018
robo3	Melanochromis_auratus	Clark-et-al.2018
uncharacterized	Melanochromis_auratus	Clark-et-al.2018
ryr3	Melanochromis_auratus	Clark-et-al.2018
uncharacterized	Melanochromis_auratus	Clark-et-al.2018
uncharacterized	Melanochromis_auratus	Clark-et-al.2018
sez6l	Melanochromis_auratus	Clark-et-al.2018
sema5a	Melanochromis_auratus	Clark-et-al.2018
sema5a	Melanochromis_auratus	Clark-et-al.2018
uncharacterized	Melanochromis_auratus	Clark-et-al.2018
uncharacterized	Melanochromis_auratus	Clark-et-al.2018
uncharacterized	Melanochromis_auratus	Clark-et-al.2018
uncharacterized	Melanochromis_auratus	Clark-et-al.2018
scoc	Melanochromis_auratus	Clark-et-al.2018
uncharacterized	Melanochromis_auratus	Clark-et-al.2018
scube1	Melanochromis_auratus	Clark-et-al.2018
slit1	Melanochromis_auratus	Clark-et-al.2018
smap1	Melanochromis_auratus	Clark-et-al.2018
uncharacterized	Melanochromis_auratus	Clark-et-al.2018
uncharacterized	Melanochromis_auratus	Clark-et-al.2018
slc2a13	Melanochromis_auratus	Clark-et-al.2018
sorl1	Melanochromis_auratus	Clark-et-al.2018
uncharacterized	Melanochromis_auratus	Clark-et-al.2018
stbd1	Melanochromis_auratus	Clark-et-al.2018
uncharacterized	Melanochromis_auratus	Clark-et-al.2018
uncharacterized	Melanochromis_auratus	Clark-et-al.2018
syce1	Melanochromis_auratus	Clark-et-al.2018
syce2	Melanochromis_auratus	Clark-et-al.2018
synpr	Melanochromis_auratus	Clark-et-al.2018
snap25	Melanochromis_auratus	Clark-et-al.2018
uncharacterized	Melanochromis_auratus	Clark-et-al.2018
tctn2	Melanochromis_auratus	Clark-et-al.2018
uncharacterized	Melanochromis_auratus	Clark-et-al.2018
uncharacterized	Melanochromis_auratus	Clark-et-al.2018
uncharacterized	Melanochromis_auratus	Clark-et-al.2018
txnip	Melanochromis_auratus	Clark-et-al.2018
uncharacterized	Melanochromis_auratus	Clark-et-al.2018
uncharacterized	Melanochromis_auratus	Clark-et-al.2018
uncharacterized	Melanochromis_auratus	Clark-et-al.2018
tmem132e	Melanochromis_auratus	Clark-et-al.2018
uncharacterized	Melanochromis_auratus	Clark-et-al.2018
uncharacterized	Melanochromis_auratus	Clark-et-al.2018
uncharacterized	Melanochromis_auratus	Clark-et-al.2018
uncharacterized	Melanochromis_auratus	Clark-et-al.2018
uncharacterized	Melanochromis_auratus	Clark-et-al.2018
tubgcp2	Melanochromis_auratus	Clark-et-al.2018
tdrd12	Melanochromis_auratus	Clark-et-al.2018
uncharacterized	Melanochromis_auratus	Clark-et-al.2018
uncharacterized	Melanochromis_auratus	Clark-et-al.2018
tnfrsf21	Melanochromis_auratus	Clark-et-al.2018
uncharacterized	Melanochromis_auratus	Clark-et-al.2018
uncharacterized	Melanochromis_auratus	Clark-et-al.2018
uncharacterized	Melanochromis_auratus	Clark-et-al.2018
uncharacterized	Melanochromis_auratus	Clark-et-al.2018
uncharacterized	Melanochromis_auratus	Clark-et-al.2018
uncharacterized	Melanochromis_auratus	Clark-et-al.2018
uncharacterized	Melanochromis_auratus	Clark-et-al.2018
uncharacterized	Melanochromis_auratus	Clark-et-al.2018
uncharacterized	Melanochromis_auratus	Clark-et-al.2018
uncharacterized	Melanochromis_auratus	Clark-et-al.2018
uncharacterized	Melanochromis_auratus	Clark-et-al.2018
uncharacterized	Melanochromis_auratus	Clark-et-al.2018
uncharacterized	Melanochromis_auratus	Clark-et-al.2018
uncharacterized	Melanochromis_auratus	Clark-et-al.2018
uncharacterized	Melanochromis_auratus	Clark-et-al.2018
uncharacterized	Melanochromis_auratus	Clark-et-al.2018
uncharacterized	Melanochromis_auratus	Clark-et-al.2018
uncharacterized	Melanochromis_auratus	Clark-et-al.2018
uncharacterized	Melanochromis_auratus	Clark-et-al.2018
uncharacterized	Melanochromis_auratus	Clark-et-al.2018
uncharacterized	Melanochromis_auratus	Clark-et-al.2018
uncharacterized	Melanochromis_auratus	Clark-et-al.2018
uncharacterized	Melanochromis_auratus	Clark-et-al.2018
uncharacterized	Melanochromis_auratus	Clark-et-al.2018
uncharacterized	Melanochromis_auratus	Clark-et-al.2018
uncharacterized	Melanochromis_auratus	Clark-et-al.2018
uncharacterized	Melanochromis_auratus	Clark-et-al.2018
uncharacterized	Melanochromis_auratus	Clark-et-al.2018
uncharacterized	Melanochromis_auratus	Clark-et-al.2018
uncharacterized	Melanochromis_auratus	Clark-et-al.2018
uncharacterized	Melanochromis_auratus	Clark-et-al.2018
uncharacterized	Melanochromis_auratus	Clark-et-al.2018
uncharacterized	Melanochromis_auratus	Clark-et-al.2018
uncharacterized	Melanochromis_auratus	Clark-et-al.2018
uncharacterized	Melanochromis_auratus	Clark-et-al.2018
uncharacterized	Melanochromis_auratus	Clark-et-al.2018
uncharacterized	Melanochromis_auratus	Clark-et-al.2018
uncharacterized	Melanochromis_auratus	Clark-et-al.2018
uncharacterized	Melanochromis_auratus	Clark-et-al.2018
uncharacterized	Melanochromis_auratus	Clark-et-al.2018
uncharacterized	Melanochromis_auratus	Clark-et-al.2018
uncharacterized	Melanochromis_auratus	Clark-et-al.2018
uncharacterized	Melanochromis_auratus	Clark-et-al.2018
uncharacterized	Melanochromis_auratus	Clark-et-al.2018
uncharacterized	Melanochromis_auratus	Clark-et-al.2018
uncharacterized	Melanochromis_auratus	Clark-et-al.2018
uncharacterized	Melanochromis_auratus	Clark-et-al.2018
uncharacterized	Melanochromis_auratus	Clark-et-al.2018
uncharacterized	Melanochromis_auratus	Clark-et-al.2018
uncharacterized	Melanochromis_auratus	Clark-et-al.2018
uncharacterized	Melanochromis_auratus	Clark-et-al.2018
uncharacterized	Melanochromis_auratus	Clark-et-al.2018
uncharacterized	Melanochromis_auratus	Clark-et-al.2018
uncharacterized	Melanochromis_auratus	Clark-et-al.2018
uncharacterized	Melanochromis_auratus	Clark-et-al.2018
uncharacterized	Melanochromis_auratus	Clark-et-al.2018
uncharacterized	Melanochromis_auratus	Clark-et-al.2018
uncharacterized	Melanochromis_auratus	Clark-et-al.2018
uncharacterized	Melanochromis_auratus	Clark-et-al.2018
uncharacterized	Melanochromis_auratus	Clark-et-al.2018
uncharacterized	Melanochromis_auratus	Clark-et-al.2018
uncharacterized	Melanochromis_auratus	Clark-et-al.2018
uncharacterized	Melanochromis_auratus	Clark-et-al.2018
uncharacterized	Melanochromis_auratus	Clark-et-al.2018
uncharacterized	Melanochromis_auratus	Clark-et-al.2018
uncharacterized	Melanochromis_auratus	Clark-et-al.2018
uncharacterized	Melanochromis_auratus	Clark-et-al.2018
uncharacterized	Melanochromis_auratus	Clark-et-al.2018
uncharacterized	Melanochromis_auratus	Clark-et-al.2018
uncharacterized	Melanochromis_auratus	Clark-et-al.2018
uncharacterized	Melanochromis_auratus	Clark-et-al.2018
uncharacterized	Melanochromis_auratus	Clark-et-al.2018
uncharacterized	Melanochromis_auratus	Clark-et-al.2018
uncharacterized	Melanochromis_auratus	Clark-et-al.2018
uncharacterized	Melanochromis_auratus	Clark-et-al.2018
uncharacterized	Melanochromis_auratus	Clark-et-al.2018
uncharacterized	Melanochromis_auratus	Clark-et-al.2018
uncharacterized	Melanochromis_auratus	Clark-et-al.2018
uncharacterized	Melanochromis_auratus	Clark-et-al.2018
uncharacterized	Melanochromis_auratus	Clark-et-al.2018
uncharacterized	Melanochromis_auratus	Clark-et-al.2018
uncharacterized	Melanochromis_auratus	Clark-et-al.2018
uncharacterized	Melanochromis_auratus	Clark-et-al.2018
uncharacterized	Melanochromis_auratus	Clark-et-al.2018
uncharacterized	Melanochromis_auratus	Clark-et-al.2018
uncharacterized	Melanochromis_auratus	Clark-et-al.2018
uncharacterized	Melanochromis_auratus	Clark-et-al.2018
uncharacterized	Melanochromis_auratus	Clark-et-al.2018
uncharacterized	Melanochromis_auratus	Clark-et-al.2018
uncharacterized	Melanochromis_auratus	Clark-et-al.2018
uncharacterized	Melanochromis_auratus	Clark-et-al.2018
uncharacterized	Melanochromis_auratus	Clark-et-al.2018
uncharacterized	Melanochromis_auratus	Clark-et-al.2018
uncharacterized	Melanochromis_auratus	Clark-et-al.2018
uncharacterized	Melanochromis_auratus	Clark-et-al.2018
uncharacterized	Melanochromis_auratus	Clark-et-al.2018
uncharacterized	Melanochromis_auratus	Clark-et-al.2018
uncharacterized	Melanochromis_auratus	Clark-et-al.2018
uncharacterized	Melanochromis_auratus	Clark-et-al.2018
uncharacterized	Melanochromis_auratus	Clark-et-al.2018
uncharacterized	Melanochromis_auratus	Clark-et-al.2018
uncharacterized	Melanochromis_auratus	Clark-et-al.2018
uncharacterized	Melanochromis_auratus	Clark-et-al.2018
uncharacterized	Melanochromis_auratus	Clark-et-al.2018
uncharacterized	Melanochromis_auratus	Clark-et-al.2018
uncharacterized	Melanochromis_auratus	Clark-et-al.2018
uncharacterized	Melanochromis_auratus	Clark-et-al.2018
uncharacterized	Melanochromis_auratus	Clark-et-al.2018
uncharacterized	Melanochromis_auratus	Clark-et-al.2018
uncharacterized	Melanochromis_auratus	Clark-et-al.2018
uncharacterized	Melanochromis_auratus	Clark-et-al.2018
uncharacterized	Melanochromis_auratus	Clark-et-al.2018
uncharacterized	Melanochromis_auratus	Clark-et-al.2018
uncharacterized	Melanochromis_auratus	Clark-et-al.2018
uncharacterized	Melanochromis_auratus	Clark-et-al.2018
uncharacterized	Melanochromis_auratus	Clark-et-al.2018
uncharacterized	Melanochromis_auratus	Clark-et-al.2018
uncharacterized	Melanochromis_auratus	Clark-et-al.2018
uncharacterized	Melanochromis_auratus	Clark-et-al.2018
uncharacterized	Melanochromis_auratus	Clark-et-al.2018
uncharacterized	Melanochromis_auratus	Clark-et-al.2018
uncharacterized	Melanochromis_auratus	Clark-et-al.2018
uncharacterized	Melanochromis_auratus	Clark-et-al.2018
uncharacterized	Melanochromis_auratus	Clark-et-al.2018
uncharacterized	Melanochromis_auratus	Clark-et-al.2018
uncharacterized	Melanochromis_auratus	Clark-et-al.2018
uncharacterized	Melanochromis_auratus	Clark-et-al.2018
uncharacterized	Melanochromis_auratus	Clark-et-al.2018
uncharacterized	Melanochromis_auratus	Clark-et-al.2018
uncharacterized	Melanochromis_auratus	Clark-et-al.2018
uncharacterized	Melanochromis_auratus	Clark-et-al.2018
uncharacterized	Melanochromis_auratus	Clark-et-al.2018
uncharacterized	Melanochromis_auratus	Clark-et-al.2018
uncharacterized	Melanochromis_auratus	Clark-et-al.2018
uncharacterized	Melanochromis_auratus	Clark-et-al.2018
uncharacterized	Melanochromis_auratus	Clark-et-al.2018
uncharacterized	Melanochromis_auratus	Clark-et-al.2018
uncharacterized	Melanochromis_auratus	Clark-et-al.2018
uncharacterized	Melanochromis_auratus	Clark-et-al.2018
uncharacterized	Melanochromis_auratus	Clark-et-al.2018
uncharacterized	Melanochromis_auratus	Clark-et-al.2018
uncharacterized	Melanochromis_auratus	Clark-et-al.2018
uncharacterized	Melanochromis_auratus	Clark-et-al.2018
uncharacterized	Melanochromis_auratus	Clark-et-al.2018
uncharacterized	Melanochromis_auratus	Clark-et-al.2018
uncharacterized	Melanochromis_auratus	Clark-et-al.2018
uncharacterized	Melanochromis_auratus	Clark-et-al.2018
uncharacterized	Melanochromis_auratus	Clark-et-al.2018
uncharacterized	Melanochromis_auratus	Clark-et-al.2018
uncharacterized	Melanochromis_auratus	Clark-et-al.2018
uncharacterized	Melanochromis_auratus	Clark-et-al.2018
uncharacterized	Melanochromis_auratus	Clark-et-al.2018
uncharacterized	Melanochromis_auratus	Clark-et-al.2018
uncharacterized	Melanochromis_auratus	Clark-et-al.2018
uncharacterized	Melanochromis_auratus	Clark-et-al.2018
uncharacterized	Melanochromis_auratus	Clark-et-al.2018
uncharacterized	Melanochromis_auratus	Clark-et-al.2018
uncharacterized	Melanochromis_auratus	Clark-et-al.2018
uncharacterized	Melanochromis_auratus	Clark-et-al.2018
uncharacterized	Melanochromis_auratus	Clark-et-al.2018
uncharacterized	Melanochromis_auratus	Clark-et-al.2018
uncharacterized	Melanochromis_auratus	Clark-et-al.2018
uncharacterized	Melanochromis_auratus	Clark-et-al.2018
uncharacterized	Melanochromis_auratus	Clark-et-al.2018
uncharacterized	Melanochromis_auratus	Clark-et-al.2018
uncharacterized	Melanochromis_auratus	Clark-et-al.2018
uncharacterized	Melanochromis_auratus	Clark-et-al.2018
uncharacterized	Melanochromis_auratus	Clark-et-al.2018
uncharacterized	Melanochromis_auratus	Clark-et-al.2018
uncharacterized	Melanochromis_auratus	Clark-et-al.2018
uncharacterized	Melanochromis_auratus	Clark-et-al.2018
uncharacterized	Melanochromis_auratus	Clark-et-al.2018
znf451	Melanochromis_auratus	Clark-et-al.2018
znf451	Melanochromis_auratus	Clark-et-al.2018
uncharacterized	Melanochromis_auratus	Clark-et-al.2018
uncharacterized	Melanochromis_auratus	Clark-et-al.2018
uncharacterized	Melanochromis_auratus	Clark-et-al.2018
uncharacterized	Melanochromis_auratus	Clark-et-al.2018
uncharacterized	Melanochromis_auratus	Clark-et-al.2018
uncharacterized	Melanochromis_auratus	Clark-et-al.2018
uncharacterized	Melanochromis_auratus	Clark-et-al.2018
uncharacterized	Melanochromis_auratus	Clark-et-al.2018
uncharacterized	Nyassachromis_boadzulu	Clark-et-al.2018
uncharacterized	Nyassachromis_boadzulu	Clark-et-al.2018
uncharacterized	Nyassachromis_boadzulu	Clark-et-al.2018
uncharacterized	Nyassachromis_boadzulu	Clark-et-al.2018
uncharacterized	Nyassachromis_boadzulu	Clark-et-al.2018
aff2	Nyassachromis_boadzulu	Clark-et-al.2018
uncharacterized	Nyassachromis_boadzulu	Clark-et-al.2018
uncharacterized	Nyassachromis_boadzulu	Clark-et-al.2018
uncharacterized	Nyassachromis_boadzulu	Clark-et-al.2018
uncharacterized	Nyassachromis_boadzulu	Clark-et-al.2018
agfg1	Nyassachromis_boadzulu	Clark-et-al.2018
uncharacterized	Nyassachromis_boadzulu	Clark-et-al.2018
uncharacterized	Nyassachromis_boadzulu	Clark-et-al.2018
bach2	Nyassachromis_boadzulu	Clark-et-al.2018
uncharacterized	Nyassachromis_boadzulu	Clark-et-al.2018
uncharacterized	Nyassachromis_boadzulu	Clark-et-al.2018
uncharacterized	Nyassachromis_boadzulu	Clark-et-al.2018
uncharacterized	Nyassachromis_boadzulu	Clark-et-al.2018
uncharacterized	Nyassachromis_boadzulu	Clark-et-al.2018
uncharacterized	Nyassachromis_boadzulu	Clark-et-al.2018
cd2ap	Nyassachromis_boadzulu	Clark-et-al.2018
uncharacterized	Nyassachromis_boadzulu	Clark-et-al.2018
uncharacterized	Nyassachromis_boadzulu	Clark-et-al.2018
uncharacterized	Nyassachromis_boadzulu	Clark-et-al.2018
uncharacterized	Nyassachromis_boadzulu	Clark-et-al.2018
crtc2	Nyassachromis_boadzulu	Clark-et-al.2018
crtc3	Nyassachromis_boadzulu	Clark-et-al.2018
ctdp1	Nyassachromis_boadzulu	Clark-et-al.2018
ctc1	Nyassachromis_boadzulu	Clark-et-al.2018
csmd2	Nyassachromis_boadzulu	Clark-et-al.2018
uncharacterized	Nyassachromis_boadzulu	Clark-et-al.2018
uncharacterized	Nyassachromis_boadzulu	Clark-et-al.2018
uncharacterized	Nyassachromis_boadzulu	Clark-et-al.2018
cadps2	Nyassachromis_boadzulu	Clark-et-al.2018
cblb	Nyassachromis_boadzulu	Clark-et-al.2018
ddx51	Nyassachromis_boadzulu	Clark-et-al.2018
uncharacterized	Nyassachromis_boadzulu	Clark-et-al.2018
uncharacterized	Nyassachromis_boadzulu	Clark-et-al.2018
dnd1	Nyassachromis_boadzulu	Clark-et-al.2018
dnajb2	Nyassachromis_boadzulu	Clark-et-al.2018
uncharacterized	Nyassachromis_boadzulu	Clark-et-al.2018
uncharacterized	Nyassachromis_boadzulu	Clark-et-al.2018
uncharacterized	Nyassachromis_boadzulu	Clark-et-al.2018
uncharacterized	Nyassachromis_boadzulu	Clark-et-al.2018
uncharacterized	Nyassachromis_boadzulu	Clark-et-al.2018
uncharacterized	Nyassachromis_boadzulu	Clark-et-al.2018
uncharacterized	Nyassachromis_boadzulu	Clark-et-al.2018
uncharacterized	Nyassachromis_boadzulu	Clark-et-al.2018
uncharacterized	Nyassachromis_boadzulu	Clark-et-al.2018
edaradd	Nyassachromis_boadzulu	Clark-et-al.2018
efcc1	Nyassachromis_boadzulu	Clark-et-al.2018
uncharacterized	Nyassachromis_boadzulu	Clark-et-al.2018
epha4	Nyassachromis_boadzulu	Clark-et-al.2018
uncharacterized	Nyassachromis_boadzulu	Clark-et-al.2018
uncharacterized	Nyassachromis_boadzulu	Clark-et-al.2018
uncharacterized	Nyassachromis_boadzulu	Clark-et-al.2018
fbxo41	Nyassachromis_boadzulu	Clark-et-al.2018
uncharacterized	Nyassachromis_boadzulu	Clark-et-al.2018
uncharacterized	Nyassachromis_boadzulu	Clark-et-al.2018
uncharacterized	Nyassachromis_boadzulu	Clark-et-al.2018
uncharacterized	Nyassachromis_boadzulu	Clark-et-al.2018
uncharacterized	Nyassachromis_boadzulu	Clark-et-al.2018
uncharacterized	Nyassachromis_boadzulu	Clark-et-al.2018
uncharacterized	Nyassachromis_boadzulu	Clark-et-al.2018
uncharacterized	Nyassachromis_boadzulu	Clark-et-al.2018
uncharacterized	Nyassachromis_boadzulu	Clark-et-al.2018
uncharacterized	Nyassachromis_boadzulu	Clark-et-al.2018
uncharacterized	Nyassachromis_boadzulu	Clark-et-al.2018
uncharacterized	Nyassachromis_boadzulu	Clark-et-al.2018
uncharacterized	Nyassachromis_boadzulu	Clark-et-al.2018
fras1	Nyassachromis_boadzulu	Clark-et-al.2018
gpr156	Nyassachromis_boadzulu	Clark-et-al.2018
uncharacterized	Nyassachromis_boadzulu	Clark-et-al.2018
uncharacterized	Nyassachromis_boadzulu	Clark-et-al.2018
uncharacterized	Nyassachromis_boadzulu	Clark-et-al.2018
uncharacterized	Nyassachromis_boadzulu	Clark-et-al.2018
uncharacterized	Nyassachromis_boadzulu	Clark-et-al.2018
uncharacterized	Nyassachromis_boadzulu	Clark-et-al.2018
garem	Nyassachromis_boadzulu	Clark-et-al.2018
gtpbp3	Nyassachromis_boadzulu	Clark-et-al.2018
uncharacterized	Nyassachromis_boadzulu	Clark-et-al.2018
uncharacterized	Nyassachromis_boadzulu	Clark-et-al.2018
uncharacterized	Nyassachromis_boadzulu	Clark-et-al.2018
uncharacterized	Nyassachromis_boadzulu	Clark-et-al.2018
uncharacterized	Nyassachromis_boadzulu	Clark-et-al.2018
uncharacterized	Nyassachromis_boadzulu	Clark-et-al.2018
uncharacterized	Nyassachromis_boadzulu	Clark-et-al.2018
uncharacterized	Nyassachromis_boadzulu	Clark-et-al.2018
uncharacterized	Nyassachromis_boadzulu	Clark-et-al.2018
uncharacterized	Nyassachromis_boadzulu	Clark-et-al.2018
uncharacterized	Nyassachromis_boadzulu	Clark-et-al.2018
uncharacterized	Nyassachromis_boadzulu	Clark-et-al.2018
uncharacterized	Nyassachromis_boadzulu	Clark-et-al.2018
uncharacterized	Nyassachromis_boadzulu	Clark-et-al.2018
uncharacterized	Nyassachromis_boadzulu	Clark-et-al.2018
uncharacterized	Nyassachromis_boadzulu	Clark-et-al.2018
uncharacterized	Nyassachromis_boadzulu	Clark-et-al.2018
uncharacterized	Nyassachromis_boadzulu	Clark-et-al.2018
uncharacterized	Nyassachromis_boadzulu	Clark-et-al.2018
uncharacterized	Nyassachromis_boadzulu	Clark-et-al.2018
uncharacterized	Nyassachromis_boadzulu	Clark-et-al.2018
uncharacterized	Nyassachromis_boadzulu	Clark-et-al.2018
uncharacterized	Nyassachromis_boadzulu	Clark-et-al.2018
uncharacterized	Nyassachromis_boadzulu	Clark-et-al.2018
uncharacterized	Nyassachromis_boadzulu	Clark-et-al.2018
uncharacterized	Nyassachromis_boadzulu	Clark-et-al.2018
uncharacterized	Nyassachromis_boadzulu	Clark-et-al.2018
uncharacterized	Nyassachromis_boadzulu	Clark-et-al.2018
herc3	Nyassachromis_boadzulu	Clark-et-al.2018
herc1	Nyassachromis_boadzulu	Clark-et-al.2018
uncharacterized	Nyassachromis_boadzulu	Clark-et-al.2018
uncharacterized	Nyassachromis_boadzulu	Clark-et-al.2018
uncharacterized	Nyassachromis_boadzulu	Clark-et-al.2018
uncharacterized	Nyassachromis_boadzulu	Clark-et-al.2018
kdelc2	Nyassachromis_boadzulu	Clark-et-al.2018
khdrbs3	Nyassachromis_boadzulu	Clark-et-al.2018
kazald1	Nyassachromis_boadzulu	Clark-et-al.2018
uncharacterized	Nyassachromis_boadzulu	Clark-et-al.2018
uncharacterized	Nyassachromis_boadzulu	Clark-et-al.2018
l1cam	Nyassachromis_boadzulu	Clark-et-al.2018
uncharacterized	Nyassachromis_boadzulu	Clark-et-al.2018
uncharacterized	Nyassachromis_boadzulu	Clark-et-al.2018
lyrm4	Nyassachromis_boadzulu	Clark-et-al.2018
larp1	Nyassachromis_boadzulu	Clark-et-al.2018
uncharacterized	Nyassachromis_boadzulu	Clark-et-al.2018
uncharacterized	Nyassachromis_boadzulu	Clark-et-al.2018
uncharacterized	Nyassachromis_boadzulu	Clark-et-al.2018
uncharacterized	Nyassachromis_boadzulu	Clark-et-al.2018
uncharacterized	Nyassachromis_boadzulu	Clark-et-al.2018
uncharacterized	Nyassachromis_boadzulu	Clark-et-al.2018
uncharacterized	Nyassachromis_boadzulu	Clark-et-al.2018
nsmce4a	Nyassachromis_boadzulu	Clark-et-al.2018
nudcd1	Nyassachromis_boadzulu	Clark-et-al.2018
uncharacterized	Nyassachromis_boadzulu	Clark-et-al.2018
uncharacterized	Nyassachromis_boadzulu	Clark-et-al.2018
uncharacterized	Nyassachromis_boadzulu	Clark-et-al.2018
pacrg	Nyassachromis_boadzulu	Clark-et-al.2018
pacrg	Nyassachromis_boadzulu	Clark-et-al.2018
uncharacterized	Nyassachromis_boadzulu	Clark-et-al.2018
phrf1	Nyassachromis_boadzulu	Clark-et-al.2018
pinx1	Nyassachromis_boadzulu	Clark-et-al.2018
uncharacterized	Nyassachromis_boadzulu	Clark-et-al.2018
prdm12	Nyassachromis_boadzulu	Clark-et-al.2018
uncharacterized	Nyassachromis_boadzulu	Clark-et-al.2018
ppfibp1	Nyassachromis_boadzulu	Clark-et-al.2018
rabgap1l	Nyassachromis_boadzulu	Clark-et-al.2018
rab27b	Nyassachromis_boadzulu	Clark-et-al.2018
rad51	Nyassachromis_boadzulu	Clark-et-al.2018
rasal1	Nyassachromis_boadzulu	Clark-et-al.2018
rbm27	Nyassachromis_boadzulu	Clark-et-al.2018
rbm8a	Nyassachromis_boadzulu	Clark-et-al.2018
uncharacterized	Nyassachromis_boadzulu	Clark-et-al.2018
uncharacterized	Nyassachromis_boadzulu	Clark-et-al.2018
uncharacterized	Nyassachromis_boadzulu	Clark-et-al.2018
uncharacterized	Nyassachromis_boadzulu	Clark-et-al.2018
uncharacterized	Nyassachromis_boadzulu	Clark-et-al.2018
rin1	Nyassachromis_boadzulu	Clark-et-al.2018
arhgap32	Nyassachromis_boadzulu	Clark-et-al.2018
arhgap40	Nyassachromis_boadzulu	Clark-et-al.2018
uncharacterized	Nyassachromis_boadzulu	Clark-et-al.2018
stac	Nyassachromis_boadzulu	Clark-et-al.2018
sh3rf3	Nyassachromis_boadzulu	Clark-et-al.2018
uncharacterized	Nyassachromis_boadzulu	Clark-et-al.2018
uncharacterized	Nyassachromis_boadzulu	Clark-et-al.2018
uncharacterized	Nyassachromis_boadzulu	Clark-et-al.2018
smg1	Nyassachromis_boadzulu	Clark-et-al.2018
smg5	Nyassachromis_boadzulu	Clark-et-al.2018
st6galnac3	Nyassachromis_boadzulu	Clark-et-al.2018
st6galnac3	Nyassachromis_boadzulu	Clark-et-al.2018
uncharacterized	Nyassachromis_boadzulu	Clark-et-al.2018
tbc1d19	Nyassachromis_boadzulu	Clark-et-al.2018
b3galt1	Nyassachromis_boadzulu	Clark-et-al.2018
uncharacterized	Nyassachromis_boadzulu	Clark-et-al.2018
uncharacterized	Nyassachromis_boadzulu	Clark-et-al.2018
uncharacterized	Nyassachromis_boadzulu	Clark-et-al.2018
uhrf1bp1	Nyassachromis_boadzulu	Clark-et-al.2018
uncharacterized	Nyassachromis_boadzulu	Clark-et-al.2018
uncharacterized	Nyassachromis_boadzulu	Clark-et-al.2018
ubiad1	Nyassachromis_boadzulu	Clark-et-al.2018
uncharacterized	Nyassachromis_boadzulu	Clark-et-al.2018
uncharacterized	Nyassachromis_boadzulu	Clark-et-al.2018
uncharacterized	Nyassachromis_boadzulu	Clark-et-al.2018
wdfy2	Nyassachromis_boadzulu	Clark-et-al.2018
wdfy3	Nyassachromis_boadzulu	Clark-et-al.2018
aspm	Nyassachromis_boadzulu	Clark-et-al.2018
uncharacterized	Nyassachromis_boadzulu	Clark-et-al.2018
asic1	Nyassachromis_boadzulu	Clark-et-al.2018
uncharacterized	Nyassachromis_boadzulu	Clark-et-al.2018
uncharacterized	Nyassachromis_boadzulu	Clark-et-al.2018
uncharacterized	Nyassachromis_boadzulu	Clark-et-al.2018
adcy7	Nyassachromis_boadzulu	Clark-et-al.2018
ak5	Nyassachromis_boadzulu	Clark-et-al.2018
uncharacterized	Nyassachromis_boadzulu	Clark-et-al.2018
uncharacterized	Nyassachromis_boadzulu	Clark-et-al.2018
adgrb1	Nyassachromis_boadzulu	Clark-et-al.2018
adgrv1	Nyassachromis_boadzulu	Clark-et-al.2018
aars	Nyassachromis_boadzulu	Clark-et-al.2018
uncharacterized	Nyassachromis_boadzulu	Clark-et-al.2018
uncharacterized	Nyassachromis_boadzulu	Clark-et-al.2018
uncharacterized	Nyassachromis_boadzulu	Clark-et-al.2018
uncharacterized	Nyassachromis_boadzulu	Clark-et-al.2018
als2	Nyassachromis_boadzulu	Clark-et-al.2018
anapc11	Nyassachromis_boadzulu	Clark-et-al.2018
alk	Nyassachromis_boadzulu	Clark-et-al.2018
ank3	Nyassachromis_boadzulu	Clark-et-al.2018
uncharacterized	Nyassachromis_boadzulu	Clark-et-al.2018
ankle1	Nyassachromis_boadzulu	Clark-et-al.2018
uncharacterized	Nyassachromis_boadzulu	Clark-et-al.2018
ankrd27	Nyassachromis_boadzulu	Clark-et-al.2018
ankrd6	Nyassachromis_boadzulu	Clark-et-al.2018
uncharacterized	Nyassachromis_boadzulu	Clark-et-al.2018
uncharacterized	Nyassachromis_boadzulu	Clark-et-al.2018
ano10	Nyassachromis_boadzulu	Clark-et-al.2018
uncharacterized	Nyassachromis_boadzulu	Clark-et-al.2018
uncharacterized	Nyassachromis_boadzulu	Clark-et-al.2018
uncharacterized	Nyassachromis_boadzulu	Clark-et-al.2018
armc8	Nyassachromis_boadzulu	Clark-et-al.2018
arvcf	Nyassachromis_boadzulu	Clark-et-al.2018
uncharacterized	Nyassachromis_boadzulu	Clark-et-al.2018
astn1	Nyassachromis_boadzulu	Clark-et-al.2018
uncharacterized	Nyassachromis_boadzulu	Clark-et-al.2018
uncharacterized	Nyassachromis_boadzulu	Clark-et-al.2018
uncharacterized	Nyassachromis_boadzulu	Clark-et-al.2018
uncharacterized	Nyassachromis_boadzulu	Clark-et-al.2018
uncharacterized	Nyassachromis_boadzulu	Clark-et-al.2018
uncharacterized	Nyassachromis_boadzulu	Clark-et-al.2018
uncharacterized	Nyassachromis_boadzulu	Clark-et-al.2018
uncharacterized	Nyassachromis_boadzulu	Clark-et-al.2018
uncharacterized	Nyassachromis_boadzulu	Clark-et-al.2018
uncharacterized	Nyassachromis_boadzulu	Clark-et-al.2018
uncharacterized	Nyassachromis_boadzulu	Clark-et-al.2018
uncharacterized	Nyassachromis_boadzulu	Clark-et-al.2018
uncharacterized	Nyassachromis_boadzulu	Clark-et-al.2018
uncharacterized	Nyassachromis_boadzulu	Clark-et-al.2018
uncharacterized	Nyassachromis_boadzulu	Clark-et-al.2018
uncharacterized	Nyassachromis_boadzulu	Clark-et-al.2018
cdh13	Nyassachromis_boadzulu	Clark-et-al.2018
cdh22	Nyassachromis_boadzulu	Clark-et-al.2018
cacna1a	Nyassachromis_boadzulu	Clark-et-al.2018
cacna1g	Nyassachromis_boadzulu	Clark-et-al.2018
cacna1i	Nyassachromis_boadzulu	Clark-et-al.2018
cacna2d2	Nyassachromis_boadzulu	Clark-et-al.2018
uncharacterized	Nyassachromis_boadzulu	Clark-et-al.2018
uncharacterized	Nyassachromis_boadzulu	Clark-et-al.2018
camk1d	Nyassachromis_boadzulu	Clark-et-al.2018
uncharacterized	Nyassachromis_boadzulu	Clark-et-al.2018
clgn	Nyassachromis_boadzulu	Clark-et-al.2018
camkmt	Nyassachromis_boadzulu	Clark-et-al.2018
uncharacterized	Nyassachromis_boadzulu	Clark-et-al.2018
uncharacterized	Nyassachromis_boadzulu	Clark-et-al.2018
uncharacterized	Nyassachromis_boadzulu	Clark-et-al.2018
uncharacterized	Nyassachromis_boadzulu	Clark-et-al.2018
uncharacterized	Nyassachromis_boadzulu	Clark-et-al.2018
uncharacterized	Nyassachromis_boadzulu	Clark-et-al.2018
uncharacterized	Nyassachromis_boadzulu	Clark-et-al.2018
uncharacterized	Nyassachromis_boadzulu	Clark-et-al.2018
uncharacterized	Nyassachromis_boadzulu	Clark-et-al.2018
uncharacterized	Nyassachromis_boadzulu	Clark-et-al.2018
uncharacterized	Nyassachromis_boadzulu	Clark-et-al.2018
uncharacterized	Nyassachromis_boadzulu	Clark-et-al.2018
ctsb	Nyassachromis_boadzulu	Clark-et-al.2018
uncharacterized	Nyassachromis_boadzulu	Clark-et-al.2018
cadm4	Nyassachromis_boadzulu	Clark-et-al.2018
cdca8	Nyassachromis_boadzulu	Clark-et-al.2018
uncharacterized	Nyassachromis_boadzulu	Clark-et-al.2018
uncharacterized	Nyassachromis_boadzulu	Clark-et-al.2018
cep63	Nyassachromis_boadzulu	Clark-et-al.2018
uncharacterized	Nyassachromis_boadzulu	Clark-et-al.2018
uncharacterized	Nyassachromis_boadzulu	Clark-et-al.2018
uncharacterized	Nyassachromis_boadzulu	Clark-et-al.2018
uncharacterized	Nyassachromis_boadzulu	Clark-et-al.2018
uncharacterized	Nyassachromis_boadzulu	Clark-et-al.2018
uncharacterized	Nyassachromis_boadzulu	Clark-et-al.2018
uncharacterized	Nyassachromis_boadzulu	Clark-et-al.2018
uncharacterized	Nyassachromis_boadzulu	Clark-et-al.2018
uncharacterized	Nyassachromis_boadzulu	Clark-et-al.2018
uncharacterized	Nyassachromis_boadzulu	Clark-et-al.2018
uncharacterized	Nyassachromis_boadzulu	Clark-et-al.2018
coq2	Nyassachromis_boadzulu	Clark-et-al.2018
cc2d1b	Nyassachromis_boadzulu	Clark-et-al.2018
ccdc30	Nyassachromis_boadzulu	Clark-et-al.2018
ccdc81	Nyassachromis_boadzulu	Clark-et-al.2018
chchd3	Nyassachromis_boadzulu	Clark-et-al.2018
uncharacterized	Nyassachromis_boadzulu	Clark-et-al.2018
uncharacterized	Nyassachromis_boadzulu	Clark-et-al.2018
uncharacterized	Nyassachromis_boadzulu	Clark-et-al.2018
uncharacterized	Nyassachromis_boadzulu	Clark-et-al.2018
uncharacterized	Nyassachromis_boadzulu	Clark-et-al.2018
uncharacterized	Nyassachromis_boadzulu	Clark-et-al.2018
uncharacterized	Nyassachromis_boadzulu	Clark-et-al.2018
col4a5	Nyassachromis_boadzulu	Clark-et-al.2018
uncharacterized	Nyassachromis_boadzulu	Clark-et-al.2018
uncharacterized	Nyassachromis_boadzulu	Clark-et-al.2018
uncharacterized	Nyassachromis_boadzulu	Clark-et-al.2018
cpne2	Nyassachromis_boadzulu	Clark-et-al.2018
uncharacterized	Nyassachromis_boadzulu	Clark-et-al.2018
uncharacterized	Nyassachromis_boadzulu	Clark-et-al.2018
cttnbp2	Nyassachromis_boadzulu	Clark-et-al.2018
uncharacterized	Nyassachromis_boadzulu	Clark-et-al.2018
uncharacterized	Nyassachromis_boadzulu	Clark-et-al.2018
cramp1	Nyassachromis_boadzulu	Clark-et-al.2018
uncharacterized	Nyassachromis_boadzulu	Clark-et-al.2018
cutc	Nyassachromis_boadzulu	Clark-et-al.2018
ccnb3	Nyassachromis_boadzulu	Clark-et-al.2018
cdk14	Nyassachromis_boadzulu	Clark-et-al.2018
uncharacterized	Nyassachromis_boadzulu	Clark-et-al.2018
uncharacterized	Nyassachromis_boadzulu	Clark-et-al.2018
uncharacterized	Nyassachromis_boadzulu	Clark-et-al.2018
uncharacterized	Nyassachromis_boadzulu	Clark-et-al.2018
uncharacterized	Nyassachromis_boadzulu	Clark-et-al.2018
uncharacterized	Nyassachromis_boadzulu	Clark-et-al.2018
uncharacterized	Nyassachromis_boadzulu	Clark-et-al.2018
uncharacterized	Nyassachromis_boadzulu	Clark-et-al.2018
uncharacterized	Nyassachromis_boadzulu	Clark-et-al.2018
uncharacterized	Nyassachromis_boadzulu	Clark-et-al.2018
uncharacterized	Nyassachromis_boadzulu	Clark-et-al.2018
uncharacterized	Nyassachromis_boadzulu	Clark-et-al.2018
uncharacterized	Nyassachromis_boadzulu	Clark-et-al.2018
dhrsx	Nyassachromis_boadzulu	Clark-et-al.2018
uncharacterized	Nyassachromis_boadzulu	Clark-et-al.2018
uncharacterized	Nyassachromis_boadzulu	Clark-et-al.2018
uncharacterized	Nyassachromis_boadzulu	Clark-et-al.2018
degs1	Nyassachromis_boadzulu	Clark-et-al.2018
uncharacterized	Nyassachromis_boadzulu	Clark-et-al.2018
uncharacterized	Nyassachromis_boadzulu	Clark-et-al.2018
dner	Nyassachromis_boadzulu	Clark-et-al.2018
uncharacterized	Nyassachromis_boadzulu	Clark-et-al.2018
uncharacterized	Nyassachromis_boadzulu	Clark-et-al.2018
uncharacterized	Nyassachromis_boadzulu	Clark-et-al.2018
uncharacterized	Nyassachromis_boadzulu	Clark-et-al.2018
dlgap3	Nyassachromis_boadzulu	Clark-et-al.2018
uncharacterized	Nyassachromis_boadzulu	Clark-et-al.2018
uncharacterized	Nyassachromis_boadzulu	Clark-et-al.2018
uncharacterized	Nyassachromis_boadzulu	Clark-et-al.2018
uncharacterized	Nyassachromis_boadzulu	Clark-et-al.2018
uncharacterized	Nyassachromis_boadzulu	Clark-et-al.2018
disp1	Nyassachromis_boadzulu	Clark-et-al.2018
ddc	Nyassachromis_boadzulu	Clark-et-al.2018
dapp1	Nyassachromis_boadzulu	Clark-et-al.2018
dym	Nyassachromis_boadzulu	Clark-et-al.2018
uncharacterized	Nyassachromis_boadzulu	Clark-et-al.2018
dmpk	Nyassachromis_boadzulu	Clark-et-al.2018
eml4	Nyassachromis_boadzulu	Clark-et-al.2018
uncharacterized	Nyassachromis_boadzulu	Clark-et-al.2018
uncharacterized	Nyassachromis_boadzulu	Clark-et-al.2018
enpp2	Nyassachromis_boadzulu	Clark-et-al.2018
uncharacterized	Nyassachromis_boadzulu	Clark-et-al.2018
uncharacterized	Nyassachromis_boadzulu	Clark-et-al.2018
uncharacterized	Nyassachromis_boadzulu	Clark-et-al.2018
uncharacterized	Nyassachromis_boadzulu	Clark-et-al.2018
uncharacterized	Nyassachromis_boadzulu	Clark-et-al.2018
eepd1	Nyassachromis_boadzulu	Clark-et-al.2018
uncharacterized	Nyassachromis_boadzulu	Clark-et-al.2018
uncharacterized	Nyassachromis_boadzulu	Clark-et-al.2018
uncharacterized	Nyassachromis_boadzulu	Clark-et-al.2018
ezh2	Nyassachromis_boadzulu	Clark-et-al.2018
uncharacterized	Nyassachromis_boadzulu	Clark-et-al.2018
eps15l1	Nyassachromis_boadzulu	Clark-et-al.2018
epb41	Nyassachromis_boadzulu	Clark-et-al.2018
uncharacterized	Nyassachromis_boadzulu	Clark-et-al.2018
uncharacterized	Nyassachromis_boadzulu	Clark-et-al.2018
uncharacterized	Nyassachromis_boadzulu	Clark-et-al.2018
uncharacterized	Nyassachromis_boadzulu	Clark-et-al.2018
eys	Nyassachromis_boadzulu	Clark-et-al.2018
fam19a5	Nyassachromis_boadzulu	Clark-et-al.2018
fam198a	Nyassachromis_boadzulu	Clark-et-al.2018
fam53b	Nyassachromis_boadzulu	Clark-et-al.2018
fam83h	Nyassachromis_boadzulu	Clark-et-al.2018
flvcr2	Nyassachromis_boadzulu	Clark-et-al.2018
fgf11	Nyassachromis_boadzulu	Clark-et-al.2018
uncharacterized	Nyassachromis_boadzulu	Clark-et-al.2018
flt1	Nyassachromis_boadzulu	Clark-et-al.2018
flt4	Nyassachromis_boadzulu	Clark-et-al.2018
uncharacterized	Nyassachromis_boadzulu	Clark-et-al.2018
uncharacterized	Nyassachromis_boadzulu	Clark-et-al.2018
uncharacterized	Nyassachromis_boadzulu	Clark-et-al.2018
fhit	Nyassachromis_boadzulu	Clark-et-al.2018
frat2	Nyassachromis_boadzulu	Clark-et-al.2018
fut8	Nyassachromis_boadzulu	Clark-et-al.2018
gabbr2	Nyassachromis_boadzulu	Clark-et-al.2018
uncharacterized	Nyassachromis_boadzulu	Clark-et-al.2018
uncharacterized	Nyassachromis_boadzulu	Clark-et-al.2018
uncharacterized	Nyassachromis_boadzulu	Clark-et-al.2018
uncharacterized	Nyassachromis_boadzulu	Clark-et-al.2018
uncharacterized	Nyassachromis_boadzulu	Clark-et-al.2018
uncharacterized	Nyassachromis_boadzulu	Clark-et-al.2018
uncharacterized	Nyassachromis_boadzulu	Clark-et-al.2018
uncharacterized	Nyassachromis_boadzulu	Clark-et-al.2018
uncharacterized	Nyassachromis_boadzulu	Clark-et-al.2018
uncharacterized	Nyassachromis_boadzulu	Clark-et-al.2018
uncharacterized	Nyassachromis_boadzulu	Clark-et-al.2018
uncharacterized	Nyassachromis_boadzulu	Clark-et-al.2018
uncharacterized	Nyassachromis_boadzulu	Clark-et-al.2018
grip2	Nyassachromis_boadzulu	Clark-et-al.2018
uncharacterized	Nyassachromis_boadzulu	Clark-et-al.2018
uncharacterized	Nyassachromis_boadzulu	Clark-et-al.2018
gria1	Nyassachromis_boadzulu	Clark-et-al.2018
grid2	Nyassachromis_boadzulu	Clark-et-al.2018
grid2	Nyassachromis_boadzulu	Clark-et-al.2018
grik4	Nyassachromis_boadzulu	Clark-et-al.2018
uncharacterized	Nyassachromis_boadzulu	Clark-et-al.2018
enpep	Nyassachromis_boadzulu	Clark-et-al.2018
uncharacterized	Nyassachromis_boadzulu	Clark-et-al.2018
uncharacterized	Nyassachromis_boadzulu	Clark-et-al.2018
uncharacterized	Nyassachromis_boadzulu	Clark-et-al.2018
uncharacterized	Nyassachromis_boadzulu	Clark-et-al.2018
uncharacterized	Nyassachromis_boadzulu	Clark-et-al.2018
uncharacterized	Nyassachromis_boadzulu	Clark-et-al.2018
uncharacterized	Nyassachromis_boadzulu	Clark-et-al.2018
helz2	Nyassachromis_boadzulu	Clark-et-al.2018
uncharacterized	Nyassachromis_boadzulu	Clark-et-al.2018
uncharacterized	Nyassachromis_boadzulu	Clark-et-al.2018
hnrnpll	Nyassachromis_boadzulu	Clark-et-al.2018
uncharacterized	Nyassachromis_boadzulu	Clark-et-al.2018
uncharacterized	Nyassachromis_boadzulu	Clark-et-al.2018
uncharacterized	Nyassachromis_boadzulu	Clark-et-al.2018
uncharacterized	Nyassachromis_boadzulu	Clark-et-al.2018
uncharacterized	Nyassachromis_boadzulu	Clark-et-al.2018
hdac9	Nyassachromis_boadzulu	Clark-et-al.2018
uncharacterized	Nyassachromis_boadzulu	Clark-et-al.2018
homer1	Nyassachromis_boadzulu	Clark-et-al.2018
uncharacterized	Nyassachromis_boadzulu	Clark-et-al.2018
uncharacterized	Nyassachromis_boadzulu	Clark-et-al.2018
hykk	Nyassachromis_boadzulu	Clark-et-al.2018
hcn2	Nyassachromis_boadzulu	Clark-et-al.2018
igsf21	Nyassachromis_boadzulu	Clark-et-al.2018
uncharacterized	Nyassachromis_boadzulu	Clark-et-al.2018
uncharacterized	Nyassachromis_boadzulu	Clark-et-al.2018
uncharacterized	Nyassachromis_boadzulu	Clark-et-al.2018
uncharacterized	Nyassachromis_boadzulu	Clark-et-al.2018
incenp	Nyassachromis_boadzulu	Clark-et-al.2018
itpr2	Nyassachromis_boadzulu	Clark-et-al.2018
inpp5a	Nyassachromis_boadzulu	Clark-et-al.2018
inpp5a	Nyassachromis_boadzulu	Clark-et-al.2018
inpp5k	Nyassachromis_boadzulu	Clark-et-al.2018
uncharacterized	Nyassachromis_boadzulu	Clark-et-al.2018
uncharacterized	Nyassachromis_boadzulu	Clark-et-al.2018
uncharacterized	Nyassachromis_boadzulu	Clark-et-al.2018
uncharacterized	Nyassachromis_boadzulu	Clark-et-al.2018
uncharacterized	Nyassachromis_boadzulu	Clark-et-al.2018
itgb5	Nyassachromis_boadzulu	Clark-et-al.2018
uncharacterized	Nyassachromis_boadzulu	Clark-et-al.2018
uncharacterized	Nyassachromis_boadzulu	Clark-et-al.2018
uncharacterized	Nyassachromis_boadzulu	Clark-et-al.2018
uncharacterized	Nyassachromis_boadzulu	Clark-et-al.2018
uncharacterized	Nyassachromis_boadzulu	Clark-et-al.2018
uncharacterized	Nyassachromis_boadzulu	Clark-et-al.2018
uncharacterized	Nyassachromis_boadzulu	Clark-et-al.2018
uncharacterized	Nyassachromis_boadzulu	Clark-et-al.2018
uncharacterized	Nyassachromis_boadzulu	Clark-et-al.2018
uncharacterized	Nyassachromis_boadzulu	Clark-et-al.2018
uncharacterized	Nyassachromis_boadzulu	Clark-et-al.2018
uncharacterized	Nyassachromis_boadzulu	Clark-et-al.2018
uncharacterized	Nyassachromis_boadzulu	Clark-et-al.2018
uncharacterized	Nyassachromis_boadzulu	Clark-et-al.2018
uncharacterized	Nyassachromis_boadzulu	Clark-et-al.2018
uncharacterized	Nyassachromis_boadzulu	Clark-et-al.2018
il1rapl1	Nyassachromis_boadzulu	Clark-et-al.2018
uncharacterized	Nyassachromis_boadzulu	Clark-et-al.2018
uncharacterized	Nyassachromis_boadzulu	Clark-et-al.2018
uncharacterized	Nyassachromis_boadzulu	Clark-et-al.2018
uncharacterized	Nyassachromis_boadzulu	Clark-et-al.2018
uncharacterized	Nyassachromis_boadzulu	Clark-et-al.2018
inf2	Nyassachromis_boadzulu	Clark-et-al.2018
uncharacterized	Nyassachromis_boadzulu	Clark-et-al.2018
kpna1	Nyassachromis_boadzulu	Clark-et-al.2018
katnal2	Nyassachromis_boadzulu	Clark-et-al.2018
kazn	Nyassachromis_boadzulu	Clark-et-al.2018
klhdc8b	Nyassachromis_boadzulu	Clark-et-al.2018
klhl18	Nyassachromis_boadzulu	Clark-et-al.2018
klhl29	Nyassachromis_boadzulu	Clark-et-al.2018
kif11	Nyassachromis_boadzulu	Clark-et-al.2018
kif1b	Nyassachromis_boadzulu	Clark-et-al.2018
kif2c	Nyassachromis_boadzulu	Clark-et-al.2018
uncharacterized	Nyassachromis_boadzulu	Clark-et-al.2018
kremen1	Nyassachromis_boadzulu	Clark-et-al.2018
uncharacterized	Nyassachromis_boadzulu	Clark-et-al.2018
uncharacterized	Nyassachromis_boadzulu	Clark-et-al.2018
uncharacterized	Nyassachromis_boadzulu	Clark-et-al.2018
uncharacterized	Nyassachromis_boadzulu	Clark-et-al.2018
uncharacterized	Nyassachromis_boadzulu	Clark-et-al.2018
uncharacterized	Nyassachromis_boadzulu	Clark-et-al.2018
uncharacterized	Nyassachromis_boadzulu	Clark-et-al.2018
uncharacterized	Nyassachromis_boadzulu	Clark-et-al.2018
uncharacterized	Nyassachromis_boadzulu	Clark-et-al.2018
uncharacterized	Nyassachromis_boadzulu	Clark-et-al.2018
lama2	Nyassachromis_boadzulu	Clark-et-al.2018
lepr	Nyassachromis_boadzulu	Clark-et-al.2018
lrfn1	Nyassachromis_boadzulu	Clark-et-al.2018
lrfn5	Nyassachromis_boadzulu	Clark-et-al.2018
lrrc49	Nyassachromis_boadzulu	Clark-et-al.2018
lekr1	Nyassachromis_boadzulu	Clark-et-al.2018
uncharacterized	Nyassachromis_boadzulu	Clark-et-al.2018
uncharacterized	Nyassachromis_boadzulu	Clark-et-al.2018
uncharacterized	Nyassachromis_boadzulu	Clark-et-al.2018
uncharacterized	Nyassachromis_boadzulu	Clark-et-al.2018
uncharacterized	Nyassachromis_boadzulu	Clark-et-al.2018
uncharacterized	Nyassachromis_boadzulu	Clark-et-al.2018
uncharacterized	Nyassachromis_boadzulu	Clark-et-al.2018
uncharacterized	Nyassachromis_boadzulu	Clark-et-al.2018
uncharacterized	Nyassachromis_boadzulu	Clark-et-al.2018
uncharacterized	Nyassachromis_boadzulu	Clark-et-al.2018
uncharacterized	Nyassachromis_boadzulu	Clark-et-al.2018
uncharacterized	Nyassachromis_boadzulu	Clark-et-al.2018
uncharacterized	Nyassachromis_boadzulu	Clark-et-al.2018
uncharacterized	Nyassachromis_boadzulu	Clark-et-al.2018
uncharacterized	Nyassachromis_boadzulu	Clark-et-al.2018
uncharacterized	Nyassachromis_boadzulu	Clark-et-al.2018
uncharacterized	Nyassachromis_boadzulu	Clark-et-al.2018
uncharacterized	Nyassachromis_boadzulu	Clark-et-al.2018
mst1r	Nyassachromis_boadzulu	Clark-et-al.2018
uncharacterized	Nyassachromis_boadzulu	Clark-et-al.2018
uncharacterized	Nyassachromis_boadzulu	Clark-et-al.2018
uncharacterized	Nyassachromis_boadzulu	Clark-et-al.2018
uncharacterized	Nyassachromis_boadzulu	Clark-et-al.2018
uncharacterized	Nyassachromis_boadzulu	Clark-et-al.2018
uncharacterized	Nyassachromis_boadzulu	Clark-et-al.2018
uncharacterized	Nyassachromis_boadzulu	Clark-et-al.2018
mkrn1	Nyassachromis_boadzulu	Clark-et-al.2018
masp1	Nyassachromis_boadzulu	Clark-et-al.2018
man2b1	Nyassachromis_boadzulu	Clark-et-al.2018
uncharacterized	Nyassachromis_boadzulu	Clark-et-al.2018
uncharacterized	Nyassachromis_boadzulu	Clark-et-al.2018
mei1	Nyassachromis_boadzulu	Clark-et-al.2018
uncharacterized	Nyassachromis_boadzulu	Clark-et-al.2018
uncharacterized	Nyassachromis_boadzulu	Clark-et-al.2018
uncharacterized	Nyassachromis_boadzulu	Clark-et-al.2018
msra	Nyassachromis_boadzulu	Clark-et-al.2018
mast1	Nyassachromis_boadzulu	Clark-et-al.2018
uncharacterized	Nyassachromis_boadzulu	Clark-et-al.2018
mrps33	Nyassachromis_boadzulu	Clark-et-al.2018
map4k2	Nyassachromis_boadzulu	Clark-et-al.2018
uncharacterized	Nyassachromis_boadzulu	Clark-et-al.2018
uncharacterized	Nyassachromis_boadzulu	Clark-et-al.2018
uncharacterized	Nyassachromis_boadzulu	Clark-et-al.2018
uncharacterized	Nyassachromis_boadzulu	Clark-et-al.2018
uncharacterized	Nyassachromis_boadzulu	Clark-et-al.2018
uncharacterized	Nyassachromis_boadzulu	Clark-et-al.2018
uncharacterized	Nyassachromis_boadzulu	Clark-et-al.2018
uncharacterized	Nyassachromis_boadzulu	Clark-et-al.2018
uncharacterized	Nyassachromis_boadzulu	Clark-et-al.2018
uncharacterized	Nyassachromis_boadzulu	Clark-et-al.2018
uncharacterized	Nyassachromis_boadzulu	Clark-et-al.2018
uncharacterized	Nyassachromis_boadzulu	Clark-et-al.2018
uncharacterized	Nyassachromis_boadzulu	Clark-et-al.2018
uncharacterized	Nyassachromis_boadzulu	Clark-et-al.2018
uncharacterized	Nyassachromis_boadzulu	Clark-et-al.2018
uncharacterized	Nyassachromis_boadzulu	Clark-et-al.2018
uncharacterized	Nyassachromis_boadzulu	Clark-et-al.2018
nelfb	Nyassachromis_boadzulu	Clark-et-al.2018
uncharacterized	Nyassachromis_boadzulu	Clark-et-al.2018
uncharacterized	Nyassachromis_boadzulu	Clark-et-al.2018
uncharacterized	Nyassachromis_boadzulu	Clark-et-al.2018
uncharacterized	Nyassachromis_boadzulu	Clark-et-al.2018
nell1	Nyassachromis_boadzulu	Clark-et-al.2018
uncharacterized	Nyassachromis_boadzulu	Clark-et-al.2018
uncharacterized	Nyassachromis_boadzulu	Clark-et-al.2018
uncharacterized	Nyassachromis_boadzulu	Clark-et-al.2018
nbeal1	Nyassachromis_boadzulu	Clark-et-al.2018
nfasc	Nyassachromis_boadzulu	Clark-et-al.2018
nfasc	Nyassachromis_boadzulu	Clark-et-al.2018
uncharacterized	Nyassachromis_boadzulu	Clark-et-al.2018
nlgn1	Nyassachromis_boadzulu	Clark-et-al.2018
uncharacterized	Nyassachromis_boadzulu	Clark-et-al.2018
uncharacterized	Nyassachromis_boadzulu	Clark-et-al.2018
uncharacterized	Nyassachromis_boadzulu	Clark-et-al.2018
neto1	Nyassachromis_boadzulu	Clark-et-al.2018
uncharacterized	Nyassachromis_boadzulu	Clark-et-al.2018
uncharacterized	Nyassachromis_boadzulu	Clark-et-al.2018
uncharacterized	Nyassachromis_boadzulu	Clark-et-al.2018
nog	Nyassachromis_boadzulu	Clark-et-al.2018
uncharacterized	Nyassachromis_boadzulu	Clark-et-al.2018
uncharacterized	Nyassachromis_boadzulu	Clark-et-al.2018
uncharacterized	Nyassachromis_boadzulu	Clark-et-al.2018
uncharacterized	Nyassachromis_boadzulu	Clark-et-al.2018
uncharacterized	Nyassachromis_boadzulu	Clark-et-al.2018
uncharacterized	Nyassachromis_boadzulu	Clark-et-al.2018
uncharacterized	Nyassachromis_boadzulu	Clark-et-al.2018
uncharacterized	Nyassachromis_boadzulu	Clark-et-al.2018
uncharacterized	Nyassachromis_boadzulu	Clark-et-al.2018
uncharacterized	Nyassachromis_boadzulu	Clark-et-al.2018
uncharacterized	Nyassachromis_boadzulu	Clark-et-al.2018
uncharacterized	Nyassachromis_boadzulu	Clark-et-al.2018
uncharacterized	Nyassachromis_boadzulu	Clark-et-al.2018
uncharacterized	Nyassachromis_boadzulu	Clark-et-al.2018
uncharacterized	Nyassachromis_boadzulu	Clark-et-al.2018
uncharacterized	Nyassachromis_boadzulu	Clark-et-al.2018
uncharacterized	Nyassachromis_boadzulu	Clark-et-al.2018
uncharacterized	Nyassachromis_boadzulu	Clark-et-al.2018
uncharacterized	Nyassachromis_boadzulu	Clark-et-al.2018
uncharacterized	Nyassachromis_boadzulu	Clark-et-al.2018
oxr1	Nyassachromis_boadzulu	Clark-et-al.2018
uncharacterized	Nyassachromis_boadzulu	Clark-et-al.2018
pak7	Nyassachromis_boadzulu	Clark-et-al.2018
uncharacterized	Nyassachromis_boadzulu	Clark-et-al.2018
uncharacterized	Nyassachromis_boadzulu	Clark-et-al.2018
park2	Nyassachromis_boadzulu	Clark-et-al.2018
uncharacterized	Nyassachromis_boadzulu	Clark-et-al.2018
uncharacterized	Nyassachromis_boadzulu	Clark-et-al.2018
prx	Nyassachromis_boadzulu	Clark-et-al.2018
uncharacterized	Nyassachromis_boadzulu	Clark-et-al.2018
uncharacterized	Nyassachromis_boadzulu	Clark-et-al.2018
uncharacterized	Nyassachromis_boadzulu	Clark-et-al.2018
pigu	Nyassachromis_boadzulu	Clark-et-al.2018
uncharacterized	Nyassachromis_boadzulu	Clark-et-al.2018
pde5a	Nyassachromis_boadzulu	Clark-et-al.2018
pla1a	Nyassachromis_boadzulu	Clark-et-al.2018
plcl1	Nyassachromis_boadzulu	Clark-et-al.2018
pld1	Nyassachromis_boadzulu	Clark-et-al.2018
uncharacterized	Nyassachromis_boadzulu	Clark-et-al.2018
uncharacterized	Nyassachromis_boadzulu	Clark-et-al.2018
ppcdc	Nyassachromis_boadzulu	Clark-et-al.2018
uncharacterized	Nyassachromis_boadzulu	Clark-et-al.2018
uncharacterized	Nyassachromis_boadzulu	Clark-et-al.2018
piezo1	Nyassachromis_boadzulu	Clark-et-al.2018
uncharacterized	Nyassachromis_boadzulu	Clark-et-al.2018
uncharacterized	Nyassachromis_boadzulu	Clark-et-al.2018
uncharacterized	Nyassachromis_boadzulu	Clark-et-al.2018
uncharacterized	Nyassachromis_boadzulu	Clark-et-al.2018
uncharacterized	Nyassachromis_boadzulu	Clark-et-al.2018
uncharacterized	Nyassachromis_boadzulu	Clark-et-al.2018
uncharacterized	Nyassachromis_boadzulu	Clark-et-al.2018
uncharacterized	Nyassachromis_boadzulu	Clark-et-al.2018
plekha5	Nyassachromis_boadzulu	Clark-et-al.2018
plekhg3	Nyassachromis_boadzulu	Clark-et-al.2018
plekhm3	Nyassachromis_boadzulu	Clark-et-al.2018
uncharacterized	Nyassachromis_boadzulu	Clark-et-al.2018
uncharacterized	Nyassachromis_boadzulu	Clark-et-al.2018
plag1	Nyassachromis_boadzulu	Clark-et-al.2018
plagl2	Nyassachromis_boadzulu	Clark-et-al.2018
plxna4	Nyassachromis_boadzulu	Clark-et-al.2018
uncharacterized	Nyassachromis_boadzulu	Clark-et-al.2018
uncharacterized	Nyassachromis_boadzulu	Clark-et-al.2018
uncharacterized	Nyassachromis_boadzulu	Clark-et-al.2018
uncharacterized	Nyassachromis_boadzulu	Clark-et-al.2018
uncharacterized	Nyassachromis_boadzulu	Clark-et-al.2018
uncharacterized	Nyassachromis_boadzulu	Clark-et-al.2018
uncharacterized	Nyassachromis_boadzulu	Clark-et-al.2018
uncharacterized	Nyassachromis_boadzulu	Clark-et-al.2018
uncharacterized	Nyassachromis_boadzulu	Clark-et-al.2018
uncharacterized	Nyassachromis_boadzulu	Clark-et-al.2018
uncharacterized	Nyassachromis_boadzulu	Clark-et-al.2018
uncharacterized	Nyassachromis_boadzulu	Clark-et-al.2018
polr2k	Nyassachromis_boadzulu	Clark-et-al.2018
uncharacterized	Nyassachromis_boadzulu	Clark-et-al.2018
galnt16	Nyassachromis_boadzulu	Clark-et-al.2018
uncharacterized	Nyassachromis_boadzulu	Clark-et-al.2018
uncharacterized	Nyassachromis_boadzulu	Clark-et-al.2018
kcnh5	Nyassachromis_boadzulu	Clark-et-al.2018
kcnab1	Nyassachromis_boadzulu	Clark-et-al.2018
uncharacterized	Nyassachromis_boadzulu	Clark-et-al.2018
prpf6	Nyassachromis_boadzulu	Clark-et-al.2018
uncharacterized	Nyassachromis_boadzulu	Clark-et-al.2018
uncharacterized	Nyassachromis_boadzulu	Clark-et-al.2018
uncharacterized	Nyassachromis_boadzulu	Clark-et-al.2018
uncharacterized	Nyassachromis_boadzulu	Clark-et-al.2018
uncharacterized	Nyassachromis_boadzulu	Clark-et-al.2018
uncharacterized	Nyassachromis_boadzulu	Clark-et-al.2018
uncharacterized	Nyassachromis_boadzulu	Clark-et-al.2018
uncharacterized	Nyassachromis_boadzulu	Clark-et-al.2018
pgrmc2	Nyassachromis_boadzulu	Clark-et-al.2018
uncharacterized	Nyassachromis_boadzulu	Clark-et-al.2018
uncharacterized	Nyassachromis_boadzulu	Clark-et-al.2018
uncharacterized	Nyassachromis_boadzulu	Clark-et-al.2018
uncharacterized	Nyassachromis_boadzulu	Clark-et-al.2018
pcca	Nyassachromis_boadzulu	Clark-et-al.2018
uncharacterized	Nyassachromis_boadzulu	Clark-et-al.2018
uncharacterized	Nyassachromis_boadzulu	Clark-et-al.2018
uncharacterized	Nyassachromis_boadzulu	Clark-et-al.2018
uncharacterized	Nyassachromis_boadzulu	Clark-et-al.2018
uncharacterized	Nyassachromis_boadzulu	Clark-et-al.2018
uncharacterized	Nyassachromis_boadzulu	Clark-et-al.2018
uncharacterized	Nyassachromis_boadzulu	Clark-et-al.2018
uncharacterized	Nyassachromis_boadzulu	Clark-et-al.2018
uncharacterized	Nyassachromis_boadzulu	Clark-et-al.2018
uncharacterized	Nyassachromis_boadzulu	Clark-et-al.2018
uncharacterized	Nyassachromis_boadzulu	Clark-et-al.2018
uncharacterized	Nyassachromis_boadzulu	Clark-et-al.2018
uncharacterized	Nyassachromis_boadzulu	Clark-et-al.2018
uncharacterized	Nyassachromis_boadzulu	Clark-et-al.2018
uncharacterized	Nyassachromis_boadzulu	Clark-et-al.2018
uncharacterized	Nyassachromis_boadzulu	Clark-et-al.2018
uncharacterized	Nyassachromis_boadzulu	Clark-et-al.2018
uncharacterized	Nyassachromis_boadzulu	Clark-et-al.2018
uncharacterized	Nyassachromis_boadzulu	Clark-et-al.2018
uncharacterized	Nyassachromis_boadzulu	Clark-et-al.2018
uncharacterized	Nyassachromis_boadzulu	Clark-et-al.2018
uncharacterized	Nyassachromis_boadzulu	Clark-et-al.2018
uncharacterized	Nyassachromis_boadzulu	Clark-et-al.2018
uncharacterized	Nyassachromis_boadzulu	Clark-et-al.2018
uncharacterized	Nyassachromis_boadzulu	Clark-et-al.2018
pofut1	Nyassachromis_boadzulu	Clark-et-al.2018
uncharacterized	Nyassachromis_boadzulu	Clark-et-al.2018
uncharacterized	Nyassachromis_boadzulu	Clark-et-al.2018
uncharacterized	Nyassachromis_boadzulu	Clark-et-al.2018
pdia5	Nyassachromis_boadzulu	Clark-et-al.2018
prkg2	Nyassachromis_boadzulu	Clark-et-al.2018
prkra	Nyassachromis_boadzulu	Clark-et-al.2018
ppp1r26	Nyassachromis_boadzulu	Clark-et-al.2018
ppp2r5a	Nyassachromis_boadzulu	Clark-et-al.2018
ppp4r4	Nyassachromis_boadzulu	Clark-et-al.2018
ppp6r2	Nyassachromis_boadzulu	Clark-et-al.2018
uncharacterized	Nyassachromis_boadzulu	Clark-et-al.2018
ptprd	Nyassachromis_boadzulu	Clark-et-al.2018
ptprg	Nyassachromis_boadzulu	Clark-et-al.2018
ptprh	Nyassachromis_boadzulu	Clark-et-al.2018
ptprk	Nyassachromis_boadzulu	Clark-et-al.2018
pomk	Nyassachromis_boadzulu	Clark-et-al.2018
pcdh7	Nyassachromis_boadzulu	Clark-et-al.2018
uncharacterized	Nyassachromis_boadzulu	Clark-et-al.2018
uncharacterized	Nyassachromis_boadzulu	Clark-et-al.2018
prune2	Nyassachromis_boadzulu	Clark-et-al.2018
uncharacterized	Nyassachromis_boadzulu	Clark-et-al.2018
uncharacterized	Nyassachromis_boadzulu	Clark-et-al.2018
uncharacterized	Nyassachromis_boadzulu	Clark-et-al.2018
uncharacterized	Nyassachromis_boadzulu	Clark-et-al.2018
uncharacterized	Nyassachromis_boadzulu	Clark-et-al.2018
uncharacterized	Nyassachromis_boadzulu	Clark-et-al.2018
uncharacterized	Nyassachromis_boadzulu	Clark-et-al.2018
pycrl	Nyassachromis_boadzulu	Clark-et-al.2018
uncharacterized	Nyassachromis_boadzulu	Clark-et-al.2018
uncharacterized	Nyassachromis_boadzulu	Clark-et-al.2018
uncharacterized	Nyassachromis_boadzulu	Clark-et-al.2018
uncharacterized	Nyassachromis_boadzulu	Clark-et-al.2018
uncharacterized	Nyassachromis_boadzulu	Clark-et-al.2018
uncharacterized	Nyassachromis_boadzulu	Clark-et-al.2018
uncharacterized	Nyassachromis_boadzulu	Clark-et-al.2018
uncharacterized	Nyassachromis_boadzulu	Clark-et-al.2018
uncharacterized	Nyassachromis_boadzulu	Clark-et-al.2018
uncharacterized	Nyassachromis_boadzulu	Clark-et-al.2018
uncharacterized	Nyassachromis_boadzulu	Clark-et-al.2018
uncharacterized	Nyassachromis_boadzulu	Clark-et-al.2018
rims1	Nyassachromis_boadzulu	Clark-et-al.2018
uncharacterized	Nyassachromis_boadzulu	Clark-et-al.2018
uncharacterized	Nyassachromis_boadzulu	Clark-et-al.2018
uncharacterized	Nyassachromis_boadzulu	Clark-et-al.2018
uncharacterized	Nyassachromis_boadzulu	Clark-et-al.2018
uncharacterized	Nyassachromis_boadzulu	Clark-et-al.2018
uncharacterized	Nyassachromis_boadzulu	Clark-et-al.2018
rara	Nyassachromis_boadzulu	Clark-et-al.2018
rarb	Nyassachromis_boadzulu	Clark-et-al.2018
uncharacterized	Nyassachromis_boadzulu	Clark-et-al.2018
reck	Nyassachromis_boadzulu	Clark-et-al.2018
uncharacterized	Nyassachromis_boadzulu	Clark-et-al.2018
rnaseh2a	Nyassachromis_boadzulu	Clark-et-al.2018
uncharacterized	Nyassachromis_boadzulu	Clark-et-al.2018
uncharacterized	Nyassachromis_boadzulu	Clark-et-al.2018
uncharacterized	Nyassachromis_boadzulu	Clark-et-al.2018
rnf213	Nyassachromis_boadzulu	Clark-et-al.2018
uncharacterized	Nyassachromis_boadzulu	Clark-et-al.2018
robo3	Nyassachromis_boadzulu	Clark-et-al.2018
uncharacterized	Nyassachromis_boadzulu	Clark-et-al.2018
uncharacterized	Nyassachromis_boadzulu	Clark-et-al.2018
ryr3	Nyassachromis_boadzulu	Clark-et-al.2018
uncharacterized	Nyassachromis_boadzulu	Clark-et-al.2018
sgcz	Nyassachromis_boadzulu	Clark-et-al.2018
slmap	Nyassachromis_boadzulu	Clark-et-al.2018
uncharacterized	Nyassachromis_boadzulu	Clark-et-al.2018
uncharacterized	Nyassachromis_boadzulu	Clark-et-al.2018
sez6l	Nyassachromis_boadzulu	Clark-et-al.2018
uncharacterized	Nyassachromis_boadzulu	Clark-et-al.2018
sema5a	Nyassachromis_boadzulu	Clark-et-al.2018
sema5a	Nyassachromis_boadzulu	Clark-et-al.2018
sema5b	Nyassachromis_boadzulu	Clark-et-al.2018
uncharacterized	Nyassachromis_boadzulu	Clark-et-al.2018
uncharacterized	Nyassachromis_boadzulu	Clark-et-al.2018
serinc1	Nyassachromis_boadzulu	Clark-et-al.2018
uncharacterized	Nyassachromis_boadzulu	Clark-et-al.2018
uncharacterized	Nyassachromis_boadzulu	Clark-et-al.2018
uncharacterized	Nyassachromis_boadzulu	Clark-et-al.2018
uncharacterized	Nyassachromis_boadzulu	Clark-et-al.2018
uncharacterized	Nyassachromis_boadzulu	Clark-et-al.2018
uncharacterized	Nyassachromis_boadzulu	Clark-et-al.2018
uncharacterized	Nyassachromis_boadzulu	Clark-et-al.2018
uncharacterized	Nyassachromis_boadzulu	Clark-et-al.2018
uncharacterized	Nyassachromis_boadzulu	Clark-et-al.2018
uncharacterized	Nyassachromis_boadzulu	Clark-et-al.2018
scoc	Nyassachromis_boadzulu	Clark-et-al.2018
uncharacterized	Nyassachromis_boadzulu	Clark-et-al.2018
uncharacterized	Nyassachromis_boadzulu	Clark-et-al.2018
uncharacterized	Nyassachromis_boadzulu	Clark-et-al.2018
sdk1	Nyassachromis_boadzulu	Clark-et-al.2018
srp19	Nyassachromis_boadzulu	Clark-et-al.2018
uncharacterized	Nyassachromis_boadzulu	Clark-et-al.2018
slit1	Nyassachromis_boadzulu	Clark-et-al.2018
smap1	Nyassachromis_boadzulu	Clark-et-al.2018
uncharacterized	Nyassachromis_boadzulu	Clark-et-al.2018
uncharacterized	Nyassachromis_boadzulu	Clark-et-al.2018
uncharacterized	Nyassachromis_boadzulu	Clark-et-al.2018
uncharacterized	Nyassachromis_boadzulu	Clark-et-al.2018
uncharacterized	Nyassachromis_boadzulu	Clark-et-al.2018
slc2a13	Nyassachromis_boadzulu	Clark-et-al.2018
slc22a7	Nyassachromis_boadzulu	Clark-et-al.2018
uncharacterized	Nyassachromis_boadzulu	Clark-et-al.2018
uncharacterized	Nyassachromis_boadzulu	Clark-et-al.2018
slc31a1	Nyassachromis_boadzulu	Clark-et-al.2018
slc45a4	Nyassachromis_boadzulu	Clark-et-al.2018
slc8a3	Nyassachromis_boadzulu	Clark-et-al.2018
sos1	Nyassachromis_boadzulu	Clark-et-al.2018
sorl1	Nyassachromis_boadzulu	Clark-et-al.2018
snx20	Nyassachromis_boadzulu	Clark-et-al.2018
uncharacterized	Nyassachromis_boadzulu	Clark-et-al.2018
uncharacterized	Nyassachromis_boadzulu	Clark-et-al.2018
spop	Nyassachromis_boadzulu	Clark-et-al.2018
sptbn4	Nyassachromis_boadzulu	Clark-et-al.2018
spata20	Nyassachromis_boadzulu	Clark-et-al.2018
stbd1	Nyassachromis_boadzulu	Clark-et-al.2018
uncharacterized	Nyassachromis_boadzulu	Clark-et-al.2018
uncharacterized	Nyassachromis_boadzulu	Clark-et-al.2018
uncharacterized	Nyassachromis_boadzulu	Clark-et-al.2018
uncharacterized	Nyassachromis_boadzulu	Clark-et-al.2018
uncharacterized	Nyassachromis_boadzulu	Clark-et-al.2018
sapcd2	Nyassachromis_boadzulu	Clark-et-al.2018
syce1	Nyassachromis_boadzulu	Clark-et-al.2018
uncharacterized	Nyassachromis_boadzulu	Clark-et-al.2018
synpr	Nyassachromis_boadzulu	Clark-et-al.2018
uncharacterized	Nyassachromis_boadzulu	Clark-et-al.2018
snap25	Nyassachromis_boadzulu	Clark-et-al.2018
uncharacterized	Nyassachromis_boadzulu	Clark-et-al.2018
stxbp4	Nyassachromis_boadzulu	Clark-et-al.2018
txlnb	Nyassachromis_boadzulu	Clark-et-al.2018
tnr	Nyassachromis_boadzulu	Clark-et-al.2018
tenm2	Nyassachromis_boadzulu	Clark-et-al.2018
uncharacterized	Nyassachromis_boadzulu	Clark-et-al.2018
uncharacterized	Nyassachromis_boadzulu	Clark-et-al.2018
uncharacterized	Nyassachromis_boadzulu	Clark-et-al.2018
uncharacterized	Nyassachromis_boadzulu	Clark-et-al.2018
ttc28	Nyassachromis_boadzulu	Clark-et-al.2018
ttc34	Nyassachromis_boadzulu	Clark-et-al.2018
uncharacterized	Nyassachromis_boadzulu	Clark-et-al.2018
tanc2	Nyassachromis_boadzulu	Clark-et-al.2018
txnip	Nyassachromis_boadzulu	Clark-et-al.2018
uncharacterized	Nyassachromis_boadzulu	Clark-et-al.2018
uncharacterized	Nyassachromis_boadzulu	Clark-et-al.2018
uncharacterized	Nyassachromis_boadzulu	Clark-et-al.2018
uncharacterized	Nyassachromis_boadzulu	Clark-et-al.2018
uncharacterized	Nyassachromis_boadzulu	Clark-et-al.2018
tfcp2	Nyassachromis_boadzulu	Clark-et-al.2018
uncharacterized	Nyassachromis_boadzulu	Clark-et-al.2018
trpm7	Nyassachromis_boadzulu	Clark-et-al.2018
uncharacterized	Nyassachromis_boadzulu	Clark-et-al.2018
uncharacterized	Nyassachromis_boadzulu	Clark-et-al.2018
uncharacterized	Nyassachromis_boadzulu	Clark-et-al.2018
uncharacterized	Nyassachromis_boadzulu	Clark-et-al.2018
uncharacterized	Nyassachromis_boadzulu	Clark-et-al.2018
tmem132e	Nyassachromis_boadzulu	Clark-et-al.2018
tmem163	Nyassachromis_boadzulu	Clark-et-al.2018
tmem51	Nyassachromis_boadzulu	Clark-et-al.2018
uncharacterized	Nyassachromis_boadzulu	Clark-et-al.2018
uncharacterized	Nyassachromis_boadzulu	Clark-et-al.2018
uncharacterized	Nyassachromis_boadzulu	Clark-et-al.2018
uncharacterized	Nyassachromis_boadzulu	Clark-et-al.2018
uncharacterized	Nyassachromis_boadzulu	Clark-et-al.2018
uncharacterized	Nyassachromis_boadzulu	Clark-et-al.2018
uncharacterized	Nyassachromis_boadzulu	Clark-et-al.2018
uncharacterized	Nyassachromis_boadzulu	Clark-et-al.2018
uncharacterized	Nyassachromis_boadzulu	Clark-et-al.2018
uncharacterized	Nyassachromis_boadzulu	Clark-et-al.2018
uncharacterized	Nyassachromis_boadzulu	Clark-et-al.2018
uncharacterized	Nyassachromis_boadzulu	Clark-et-al.2018
uncharacterized	Nyassachromis_boadzulu	Clark-et-al.2018
uncharacterized	Nyassachromis_boadzulu	Clark-et-al.2018
uncharacterized	Nyassachromis_boadzulu	Clark-et-al.2018
tubgcp2	Nyassachromis_boadzulu	Clark-et-al.2018
tdrd12	Nyassachromis_boadzulu	Clark-et-al.2018
uncharacterized	Nyassachromis_boadzulu	Clark-et-al.2018
uncharacterized	Nyassachromis_boadzulu	Clark-et-al.2018
tnfrsf21	Nyassachromis_boadzulu	Clark-et-al.2018
tnfaip2	Nyassachromis_boadzulu	Clark-et-al.2018
uncharacterized	Nyassachromis_boadzulu	Clark-et-al.2018
uncharacterized	Nyassachromis_boadzulu	Clark-et-al.2018
uncharacterized	Nyassachromis_boadzulu	Clark-et-al.2018
uncharacterized	Nyassachromis_boadzulu	Clark-et-al.2018
uncharacterized	Nyassachromis_boadzulu	Clark-et-al.2018
uncharacterized	Nyassachromis_boadzulu	Clark-et-al.2018
uncharacterized	Nyassachromis_boadzulu	Clark-et-al.2018
uncharacterized	Nyassachromis_boadzulu	Clark-et-al.2018
uncharacterized	Nyassachromis_boadzulu	Clark-et-al.2018
uncharacterized	Nyassachromis_boadzulu	Clark-et-al.2018
uncharacterized	Nyassachromis_boadzulu	Clark-et-al.2018
uncharacterized	Nyassachromis_boadzulu	Clark-et-al.2018
uncharacterized	Nyassachromis_boadzulu	Clark-et-al.2018
uncharacterized	Nyassachromis_boadzulu	Clark-et-al.2018
uncharacterized	Nyassachromis_boadzulu	Clark-et-al.2018
uncharacterized	Nyassachromis_boadzulu	Clark-et-al.2018
uncharacterized	Nyassachromis_boadzulu	Clark-et-al.2018
uncharacterized	Nyassachromis_boadzulu	Clark-et-al.2018
uncharacterized	Nyassachromis_boadzulu	Clark-et-al.2018
uncharacterized	Nyassachromis_boadzulu	Clark-et-al.2018
uncharacterized	Nyassachromis_boadzulu	Clark-et-al.2018
uncharacterized	Nyassachromis_boadzulu	Clark-et-al.2018
uncharacterized	Nyassachromis_boadzulu	Clark-et-al.2018
uncharacterized	Nyassachromis_boadzulu	Clark-et-al.2018
uncharacterized	Nyassachromis_boadzulu	Clark-et-al.2018
uncharacterized	Nyassachromis_boadzulu	Clark-et-al.2018
uncharacterized	Nyassachromis_boadzulu	Clark-et-al.2018
uncharacterized	Nyassachromis_boadzulu	Clark-et-al.2018
uncharacterized	Nyassachromis_boadzulu	Clark-et-al.2018
uncharacterized	Nyassachromis_boadzulu	Clark-et-al.2018
uncharacterized	Nyassachromis_boadzulu	Clark-et-al.2018
uncharacterized	Nyassachromis_boadzulu	Clark-et-al.2018
uncharacterized	Nyassachromis_boadzulu	Clark-et-al.2018
uncharacterized	Nyassachromis_boadzulu	Clark-et-al.2018
uncharacterized	Nyassachromis_boadzulu	Clark-et-al.2018
uncharacterized	Nyassachromis_boadzulu	Clark-et-al.2018
uncharacterized	Nyassachromis_boadzulu	Clark-et-al.2018
uncharacterized	Nyassachromis_boadzulu	Clark-et-al.2018
uncharacterized	Nyassachromis_boadzulu	Clark-et-al.2018
uncharacterized	Nyassachromis_boadzulu	Clark-et-al.2018
uncharacterized	Nyassachromis_boadzulu	Clark-et-al.2018
uncharacterized	Nyassachromis_boadzulu	Clark-et-al.2018
uncharacterized	Nyassachromis_boadzulu	Clark-et-al.2018
uncharacterized	Nyassachromis_boadzulu	Clark-et-al.2018
uncharacterized	Nyassachromis_boadzulu	Clark-et-al.2018
uncharacterized	Nyassachromis_boadzulu	Clark-et-al.2018
uncharacterized	Nyassachromis_boadzulu	Clark-et-al.2018
uncharacterized	Nyassachromis_boadzulu	Clark-et-al.2018
uncharacterized	Nyassachromis_boadzulu	Clark-et-al.2018
uncharacterized	Nyassachromis_boadzulu	Clark-et-al.2018
uncharacterized	Nyassachromis_boadzulu	Clark-et-al.2018
uncharacterized	Nyassachromis_boadzulu	Clark-et-al.2018
uncharacterized	Nyassachromis_boadzulu	Clark-et-al.2018
uncharacterized	Nyassachromis_boadzulu	Clark-et-al.2018
uncharacterized	Nyassachromis_boadzulu	Clark-et-al.2018
uncharacterized	Nyassachromis_boadzulu	Clark-et-al.2018
uncharacterized	Nyassachromis_boadzulu	Clark-et-al.2018
uncharacterized	Nyassachromis_boadzulu	Clark-et-al.2018
uncharacterized	Nyassachromis_boadzulu	Clark-et-al.2018
uncharacterized	Nyassachromis_boadzulu	Clark-et-al.2018
uncharacterized	Nyassachromis_boadzulu	Clark-et-al.2018
uncharacterized	Nyassachromis_boadzulu	Clark-et-al.2018
uncharacterized	Nyassachromis_boadzulu	Clark-et-al.2018
uncharacterized	Nyassachromis_boadzulu	Clark-et-al.2018
uncharacterized	Nyassachromis_boadzulu	Clark-et-al.2018
uncharacterized	Nyassachromis_boadzulu	Clark-et-al.2018
uncharacterized	Nyassachromis_boadzulu	Clark-et-al.2018
uncharacterized	Nyassachromis_boadzulu	Clark-et-al.2018
uncharacterized	Nyassachromis_boadzulu	Clark-et-al.2018
uncharacterized	Nyassachromis_boadzulu	Clark-et-al.2018
uncharacterized	Nyassachromis_boadzulu	Clark-et-al.2018
uncharacterized	Nyassachromis_boadzulu	Clark-et-al.2018
uncharacterized	Nyassachromis_boadzulu	Clark-et-al.2018
uncharacterized	Nyassachromis_boadzulu	Clark-et-al.2018
uncharacterized	Nyassachromis_boadzulu	Clark-et-al.2018
uncharacterized	Nyassachromis_boadzulu	Clark-et-al.2018
uncharacterized	Nyassachromis_boadzulu	Clark-et-al.2018
uncharacterized	Nyassachromis_boadzulu	Clark-et-al.2018
uncharacterized	Nyassachromis_boadzulu	Clark-et-al.2018
uncharacterized	Nyassachromis_boadzulu	Clark-et-al.2018
uncharacterized	Nyassachromis_boadzulu	Clark-et-al.2018
uncharacterized	Nyassachromis_boadzulu	Clark-et-al.2018
uncharacterized	Nyassachromis_boadzulu	Clark-et-al.2018
uncharacterized	Nyassachromis_boadzulu	Clark-et-al.2018
uncharacterized	Nyassachromis_boadzulu	Clark-et-al.2018
uncharacterized	Nyassachromis_boadzulu	Clark-et-al.2018
uncharacterized	Nyassachromis_boadzulu	Clark-et-al.2018
uncharacterized	Nyassachromis_boadzulu	Clark-et-al.2018
uncharacterized	Nyassachromis_boadzulu	Clark-et-al.2018
uncharacterized	Nyassachromis_boadzulu	Clark-et-al.2018
uncharacterized	Nyassachromis_boadzulu	Clark-et-al.2018
uncharacterized	Nyassachromis_boadzulu	Clark-et-al.2018
uncharacterized	Nyassachromis_boadzulu	Clark-et-al.2018
uncharacterized	Nyassachromis_boadzulu	Clark-et-al.2018
uncharacterized	Nyassachromis_boadzulu	Clark-et-al.2018
uncharacterized	Nyassachromis_boadzulu	Clark-et-al.2018
uncharacterized	Nyassachromis_boadzulu	Clark-et-al.2018
uncharacterized	Nyassachromis_boadzulu	Clark-et-al.2018
uncharacterized	Nyassachromis_boadzulu	Clark-et-al.2018
uncharacterized	Nyassachromis_boadzulu	Clark-et-al.2018
uncharacterized	Nyassachromis_boadzulu	Clark-et-al.2018
uncharacterized	Nyassachromis_boadzulu	Clark-et-al.2018
uncharacterized	Nyassachromis_boadzulu	Clark-et-al.2018
uncharacterized	Nyassachromis_boadzulu	Clark-et-al.2018
uncharacterized	Nyassachromis_boadzulu	Clark-et-al.2018
uncharacterized	Nyassachromis_boadzulu	Clark-et-al.2018
uncharacterized	Nyassachromis_boadzulu	Clark-et-al.2018
uncharacterized	Nyassachromis_boadzulu	Clark-et-al.2018
uncharacterized	Nyassachromis_boadzulu	Clark-et-al.2018
uncharacterized	Nyassachromis_boadzulu	Clark-et-al.2018
uncharacterized	Nyassachromis_boadzulu	Clark-et-al.2018
uncharacterized	Nyassachromis_boadzulu	Clark-et-al.2018
uncharacterized	Nyassachromis_boadzulu	Clark-et-al.2018
uncharacterized	Nyassachromis_boadzulu	Clark-et-al.2018
uncharacterized	Nyassachromis_boadzulu	Clark-et-al.2018
uncharacterized	Nyassachromis_boadzulu	Clark-et-al.2018
uncharacterized	Nyassachromis_boadzulu	Clark-et-al.2018
uncharacterized	Nyassachromis_boadzulu	Clark-et-al.2018
uncharacterized	Nyassachromis_boadzulu	Clark-et-al.2018
uncharacterized	Nyassachromis_boadzulu	Clark-et-al.2018
uncharacterized	Nyassachromis_boadzulu	Clark-et-al.2018
uncharacterized	Nyassachromis_boadzulu	Clark-et-al.2018
uncharacterized	Nyassachromis_boadzulu	Clark-et-al.2018
uncharacterized	Nyassachromis_boadzulu	Clark-et-al.2018
uncharacterized	Nyassachromis_boadzulu	Clark-et-al.2018
uncharacterized	Nyassachromis_boadzulu	Clark-et-al.2018
uncharacterized	Nyassachromis_boadzulu	Clark-et-al.2018
uncharacterized	Nyassachromis_boadzulu	Clark-et-al.2018
uncharacterized	Nyassachromis_boadzulu	Clark-et-al.2018
uncharacterized	Nyassachromis_boadzulu	Clark-et-al.2018
uncharacterized	Nyassachromis_boadzulu	Clark-et-al.2018
uncharacterized	Nyassachromis_boadzulu	Clark-et-al.2018
uncharacterized	Nyassachromis_boadzulu	Clark-et-al.2018
uncharacterized	Nyassachromis_boadzulu	Clark-et-al.2018
uncharacterized	Nyassachromis_boadzulu	Clark-et-al.2018
uncharacterized	Nyassachromis_boadzulu	Clark-et-al.2018
uncharacterized	Nyassachromis_boadzulu	Clark-et-al.2018
uncharacterized	Nyassachromis_boadzulu	Clark-et-al.2018
uncharacterized	Nyassachromis_boadzulu	Clark-et-al.2018
uncharacterized	Nyassachromis_boadzulu	Clark-et-al.2018
uncharacterized	Nyassachromis_boadzulu	Clark-et-al.2018
uncharacterized	Nyassachromis_boadzulu	Clark-et-al.2018
uncharacterized	Nyassachromis_boadzulu	Clark-et-al.2018
uncharacterized	Nyassachromis_boadzulu	Clark-et-al.2018
uncharacterized	Nyassachromis_boadzulu	Clark-et-al.2018
uncharacterized	Nyassachromis_boadzulu	Clark-et-al.2018
uncharacterized	Nyassachromis_boadzulu	Clark-et-al.2018
uncharacterized	Nyassachromis_boadzulu	Clark-et-al.2018
uncharacterized	Nyassachromis_boadzulu	Clark-et-al.2018
uncharacterized	Nyassachromis_boadzulu	Clark-et-al.2018
uncharacterized	Nyassachromis_boadzulu	Clark-et-al.2018
uncharacterized	Nyassachromis_boadzulu	Clark-et-al.2018
uncharacterized	Nyassachromis_boadzulu	Clark-et-al.2018
uncharacterized	Nyassachromis_boadzulu	Clark-et-al.2018
uncharacterized	Nyassachromis_boadzulu	Clark-et-al.2018
uncharacterized	Nyassachromis_boadzulu	Clark-et-al.2018
uncharacterized	Nyassachromis_boadzulu	Clark-et-al.2018
uncharacterized	Nyassachromis_boadzulu	Clark-et-al.2018
uncharacterized	Nyassachromis_boadzulu	Clark-et-al.2018
uncharacterized	Nyassachromis_boadzulu	Clark-et-al.2018
uncharacterized	Nyassachromis_boadzulu	Clark-et-al.2018
uncharacterized	Nyassachromis_boadzulu	Clark-et-al.2018
uncharacterized	Nyassachromis_boadzulu	Clark-et-al.2018
uncharacterized	Nyassachromis_boadzulu	Clark-et-al.2018
uncharacterized	Nyassachromis_boadzulu	Clark-et-al.2018
uncharacterized	Nyassachromis_boadzulu	Clark-et-al.2018
uncharacterized	Nyassachromis_boadzulu	Clark-et-al.2018
uncharacterized	Nyassachromis_boadzulu	Clark-et-al.2018
uncharacterized	Nyassachromis_boadzulu	Clark-et-al.2018
uncharacterized	Nyassachromis_boadzulu	Clark-et-al.2018
uncharacterized	Nyassachromis_boadzulu	Clark-et-al.2018
uncharacterized	Nyassachromis_boadzulu	Clark-et-al.2018
uncharacterized	Nyassachromis_boadzulu	Clark-et-al.2018
uncharacterized	Nyassachromis_boadzulu	Clark-et-al.2018
uncharacterized	Nyassachromis_boadzulu	Clark-et-al.2018
uncharacterized	Nyassachromis_boadzulu	Clark-et-al.2018
uncharacterized	Nyassachromis_boadzulu	Clark-et-al.2018
uncharacterized	Nyassachromis_boadzulu	Clark-et-al.2018
uncharacterized	Nyassachromis_boadzulu	Clark-et-al.2018
uncharacterized	Nyassachromis_boadzulu	Clark-et-al.2018
uncharacterized	Nyassachromis_boadzulu	Clark-et-al.2018
uncharacterized	Nyassachromis_boadzulu	Clark-et-al.2018
uncharacterized	Nyassachromis_boadzulu	Clark-et-al.2018
uncharacterized	Nyassachromis_boadzulu	Clark-et-al.2018
uncharacterized	Nyassachromis_boadzulu	Clark-et-al.2018
uncharacterized	Nyassachromis_boadzulu	Clark-et-al.2018
uncharacterized	Nyassachromis_boadzulu	Clark-et-al.2018
uncharacterized	Nyassachromis_boadzulu	Clark-et-al.2018
uncharacterized	Nyassachromis_boadzulu	Clark-et-al.2018
uncharacterized	Nyassachromis_boadzulu	Clark-et-al.2018
uncharacterized	Nyassachromis_boadzulu	Clark-et-al.2018
uncharacterized	Nyassachromis_boadzulu	Clark-et-al.2018
uncharacterized	Nyassachromis_boadzulu	Clark-et-al.2018
uncharacterized	Nyassachromis_boadzulu	Clark-et-al.2018
uncharacterized	Nyassachromis_boadzulu	Clark-et-al.2018
uncharacterized	Nyassachromis_boadzulu	Clark-et-al.2018
uncharacterized	Nyassachromis_boadzulu	Clark-et-al.2018
uncharacterized	Nyassachromis_boadzulu	Clark-et-al.2018
uncharacterized	Nyassachromis_boadzulu	Clark-et-al.2018
uncharacterized	Nyassachromis_boadzulu	Clark-et-al.2018
uncharacterized	Nyassachromis_boadzulu	Clark-et-al.2018
uncharacterized	Nyassachromis_boadzulu	Clark-et-al.2018
uncharacterized	Nyassachromis_boadzulu	Clark-et-al.2018
uncharacterized	Nyassachromis_boadzulu	Clark-et-al.2018
uncharacterized	Nyassachromis_boadzulu	Clark-et-al.2018
uncharacterized	Nyassachromis_boadzulu	Clark-et-al.2018
uncharacterized	Nyassachromis_boadzulu	Clark-et-al.2018
uncharacterized	Nyassachromis_boadzulu	Clark-et-al.2018
uncharacterized	Nyassachromis_boadzulu	Clark-et-al.2018
uncharacterized	Nyassachromis_boadzulu	Clark-et-al.2018
uncharacterized	Nyassachromis_boadzulu	Clark-et-al.2018
uncharacterized	Nyassachromis_boadzulu	Clark-et-al.2018
uncharacterized	Nyassachromis_boadzulu	Clark-et-al.2018
uncharacterized	Nyassachromis_boadzulu	Clark-et-al.2018
uncharacterized	Nyassachromis_boadzulu	Clark-et-al.2018
uncharacterized	Nyassachromis_boadzulu	Clark-et-al.2018
uncharacterized	Nyassachromis_boadzulu	Clark-et-al.2018
uncharacterized	Nyassachromis_boadzulu	Clark-et-al.2018
uncharacterized	Nyassachromis_boadzulu	Clark-et-al.2018
uncharacterized	Nyassachromis_boadzulu	Clark-et-al.2018
uncharacterized	Nyassachromis_boadzulu	Clark-et-al.2018
uncharacterized	Nyassachromis_boadzulu	Clark-et-al.2018
uncharacterized	Nyassachromis_boadzulu	Clark-et-al.2018
uncharacterized	Nyassachromis_boadzulu	Clark-et-al.2018
uncharacterized	Nyassachromis_boadzulu	Clark-et-al.2018
uncharacterized	Nyassachromis_boadzulu	Clark-et-al.2018
uncharacterized	Nyassachromis_boadzulu	Clark-et-al.2018
uncharacterized	Nyassachromis_boadzulu	Clark-et-al.2018
uncharacterized	Nyassachromis_boadzulu	Clark-et-al.2018
uncharacterized	Nyassachromis_boadzulu	Clark-et-al.2018
uncharacterized	Nyassachromis_boadzulu	Clark-et-al.2018
uncharacterized	Nyassachromis_boadzulu	Clark-et-al.2018
uncharacterized	Nyassachromis_boadzulu	Clark-et-al.2018
uncharacterized	Nyassachromis_boadzulu	Clark-et-al.2018
uncharacterized	Nyassachromis_boadzulu	Clark-et-al.2018
uncharacterized	Nyassachromis_boadzulu	Clark-et-al.2018
uncharacterized	Nyassachromis_boadzulu	Clark-et-al.2018
uncharacterized	Nyassachromis_boadzulu	Clark-et-al.2018
uncharacterized	Nyassachromis_boadzulu	Clark-et-al.2018
uncharacterized	Nyassachromis_boadzulu	Clark-et-al.2018
uncharacterized	Nyassachromis_boadzulu	Clark-et-al.2018
uncharacterized	Nyassachromis_boadzulu	Clark-et-al.2018
uncharacterized	Nyassachromis_boadzulu	Clark-et-al.2018
uncharacterized	Nyassachromis_boadzulu	Clark-et-al.2018
uncharacterized	Nyassachromis_boadzulu	Clark-et-al.2018
uncharacterized	Nyassachromis_boadzulu	Clark-et-al.2018
uncharacterized	Nyassachromis_boadzulu	Clark-et-al.2018
uncharacterized	Nyassachromis_boadzulu	Clark-et-al.2018
uncharacterized	Nyassachromis_boadzulu	Clark-et-al.2018
uncharacterized	Nyassachromis_boadzulu	Clark-et-al.2018
uncharacterized	Nyassachromis_boadzulu	Clark-et-al.2018
uncharacterized	Nyassachromis_boadzulu	Clark-et-al.2018
uncharacterized	Nyassachromis_boadzulu	Clark-et-al.2018
uncharacterized	Nyassachromis_boadzulu	Clark-et-al.2018
uncharacterized	Nyassachromis_boadzulu	Clark-et-al.2018
uncharacterized	Nyassachromis_boadzulu	Clark-et-al.2018
uncharacterized	Nyassachromis_boadzulu	Clark-et-al.2018
uncharacterized	Nyassachromis_boadzulu	Clark-et-al.2018
uncharacterized	Nyassachromis_boadzulu	Clark-et-al.2018
uncharacterized	Nyassachromis_boadzulu	Clark-et-al.2018
uncharacterized	Nyassachromis_boadzulu	Clark-et-al.2018
uncharacterized	Nyassachromis_boadzulu	Clark-et-al.2018
uncharacterized	Nyassachromis_boadzulu	Clark-et-al.2018
uncharacterized	Nyassachromis_boadzulu	Clark-et-al.2018
uncharacterized	Nyassachromis_boadzulu	Clark-et-al.2018
uncharacterized	Nyassachromis_boadzulu	Clark-et-al.2018
uncharacterized	Nyassachromis_boadzulu	Clark-et-al.2018
uncharacterized	Nyassachromis_boadzulu	Clark-et-al.2018
uncharacterized	Nyassachromis_boadzulu	Clark-et-al.2018
uncharacterized	Nyassachromis_boadzulu	Clark-et-al.2018
uncharacterized	Nyassachromis_boadzulu	Clark-et-al.2018
uncharacterized	Nyassachromis_boadzulu	Clark-et-al.2018
uncharacterized	Nyassachromis_boadzulu	Clark-et-al.2018
uncharacterized	Nyassachromis_boadzulu	Clark-et-al.2018
uncharacterized	Nyassachromis_boadzulu	Clark-et-al.2018
uncharacterized	Nyassachromis_boadzulu	Clark-et-al.2018
uncharacterized	Nyassachromis_boadzulu	Clark-et-al.2018
uncharacterized	Nyassachromis_boadzulu	Clark-et-al.2018
uncharacterized	Nyassachromis_boadzulu	Clark-et-al.2018
uncharacterized	Nyassachromis_boadzulu	Clark-et-al.2018
uncharacterized	Nyassachromis_boadzulu	Clark-et-al.2018
uncharacterized	Nyassachromis_boadzulu	Clark-et-al.2018
uncharacterized	Nyassachromis_boadzulu	Clark-et-al.2018
uncharacterized	Nyassachromis_boadzulu	Clark-et-al.2018
uncharacterized	Nyassachromis_boadzulu	Clark-et-al.2018
uncharacterized	Nyassachromis_boadzulu	Clark-et-al.2018
uncharacterized	Nyassachromis_boadzulu	Clark-et-al.2018
uncharacterized	Nyassachromis_boadzulu	Clark-et-al.2018
uncharacterized	Nyassachromis_boadzulu	Clark-et-al.2018
uncharacterized	Nyassachromis_boadzulu	Clark-et-al.2018
uncharacterized	Nyassachromis_boadzulu	Clark-et-al.2018
uncharacterized	Nyassachromis_boadzulu	Clark-et-al.2018
uncharacterized	Nyassachromis_boadzulu	Clark-et-al.2018
uncharacterized	Nyassachromis_boadzulu	Clark-et-al.2018
uncharacterized	Nyassachromis_boadzulu	Clark-et-al.2018
uncharacterized	Nyassachromis_boadzulu	Clark-et-al.2018
uncharacterized	Nyassachromis_boadzulu	Clark-et-al.2018
uncharacterized	Nyassachromis_boadzulu	Clark-et-al.2018
uncharacterized	Nyassachromis_boadzulu	Clark-et-al.2018
uncharacterized	Nyassachromis_boadzulu	Clark-et-al.2018
uncharacterized	Nyassachromis_boadzulu	Clark-et-al.2018
uncharacterized	Nyassachromis_boadzulu	Clark-et-al.2018
uncharacterized	Nyassachromis_boadzulu	Clark-et-al.2018
uncharacterized	Nyassachromis_boadzulu	Clark-et-al.2018
uncharacterized	Nyassachromis_boadzulu	Clark-et-al.2018
uncharacterized	Nyassachromis_boadzulu	Clark-et-al.2018
uncharacterized	Nyassachromis_boadzulu	Clark-et-al.2018
uncharacterized	Nyassachromis_boadzulu	Clark-et-al.2018
uncharacterized	Nyassachromis_boadzulu	Clark-et-al.2018
uncharacterized	Nyassachromis_boadzulu	Clark-et-al.2018
uncharacterized	Nyassachromis_boadzulu	Clark-et-al.2018
uncharacterized	Nyassachromis_boadzulu	Clark-et-al.2018
uncharacterized	Nyassachromis_boadzulu	Clark-et-al.2018
uncharacterized	Nyassachromis_boadzulu	Clark-et-al.2018
uncharacterized	Nyassachromis_boadzulu	Clark-et-al.2018
uncharacterized	Nyassachromis_boadzulu	Clark-et-al.2018
uncharacterized	Nyassachromis_boadzulu	Clark-et-al.2018
uncharacterized	Nyassachromis_boadzulu	Clark-et-al.2018
uncharacterized	Nyassachromis_boadzulu	Clark-et-al.2018
uncharacterized	Nyassachromis_boadzulu	Clark-et-al.2018
uncharacterized	Nyassachromis_boadzulu	Clark-et-al.2018
uncharacterized	Nyassachromis_boadzulu	Clark-et-al.2018
uncharacterized	Nyassachromis_boadzulu	Clark-et-al.2018
uncharacterized	Nyassachromis_boadzulu	Clark-et-al.2018
uncharacterized	Nyassachromis_boadzulu	Clark-et-al.2018
uncharacterized	Nyassachromis_boadzulu	Clark-et-al.2018
uncharacterized	Nyassachromis_boadzulu	Clark-et-al.2018
uncharacterized	Nyassachromis_boadzulu	Clark-et-al.2018
uncharacterized	Nyassachromis_boadzulu	Clark-et-al.2018
uncharacterized	Nyassachromis_boadzulu	Clark-et-al.2018
uncharacterized	Nyassachromis_boadzulu	Clark-et-al.2018
uncharacterized	Nyassachromis_boadzulu	Clark-et-al.2018
uncharacterized	Nyassachromis_boadzulu	Clark-et-al.2018
uncharacterized	Nyassachromis_boadzulu	Clark-et-al.2018
uncharacterized	Nyassachromis_boadzulu	Clark-et-al.2018
uncharacterized	Nyassachromis_boadzulu	Clark-et-al.2018
uncharacterized	Nyassachromis_boadzulu	Clark-et-al.2018
uncharacterized	Nyassachromis_boadzulu	Clark-et-al.2018
uncharacterized	Nyassachromis_boadzulu	Clark-et-al.2018
uncharacterized	Nyassachromis_boadzulu	Clark-et-al.2018
uncharacterized	Nyassachromis_boadzulu	Clark-et-al.2018
uncharacterized	Nyassachromis_boadzulu	Clark-et-al.2018
uncharacterized	Nyassachromis_boadzulu	Clark-et-al.2018
uncharacterized	Nyassachromis_boadzulu	Clark-et-al.2018
uncharacterized	Nyassachromis_boadzulu	Clark-et-al.2018
uncharacterized	Nyassachromis_boadzulu	Clark-et-al.2018
uncharacterized	Nyassachromis_boadzulu	Clark-et-al.2018
uncharacterized	Nyassachromis_boadzulu	Clark-et-al.2018
uncharacterized	Nyassachromis_boadzulu	Clark-et-al.2018
uncharacterized	Nyassachromis_boadzulu	Clark-et-al.2018
uncharacterized	Nyassachromis_boadzulu	Clark-et-al.2018
uncharacterized	Nyassachromis_boadzulu	Clark-et-al.2018
uncharacterized	Nyassachromis_boadzulu	Clark-et-al.2018
relb	Nyassachromis_boadzulu	Clark-et-al.2018
vps39	Nyassachromis_boadzulu	Clark-et-al.2018
vav2	Nyassachromis_boadzulu	Clark-et-al.2018
uncharacterized	Nyassachromis_boadzulu	Clark-et-al.2018
uncharacterized	Nyassachromis_boadzulu	Clark-et-al.2018
uncharacterized	Nyassachromis_boadzulu	Clark-et-al.2018
uncharacterized	Nyassachromis_boadzulu	Clark-et-al.2018
uncharacterized	Nyassachromis_boadzulu	Clark-et-al.2018
uncharacterized	Nyassachromis_boadzulu	Clark-et-al.2018
uncharacterized	Nyassachromis_boadzulu	Clark-et-al.2018
uncharacterized	Nyassachromis_boadzulu	Clark-et-al.2018
uncharacterized	Nyassachromis_boadzulu	Clark-et-al.2018
xpa	Nyassachromis_boadzulu	Clark-et-al.2018
uncharacterized	Nyassachromis_boadzulu	Clark-et-al.2018
uncharacterized	Nyassachromis_boadzulu	Clark-et-al.2018
uncharacterized	Nyassachromis_boadzulu	Clark-et-al.2018
uncharacterized	Nyassachromis_boadzulu	Clark-et-al.2018
uncharacterized	Nyassachromis_boadzulu	Clark-et-al.2018
uncharacterized	Nyassachromis_boadzulu	Clark-et-al.2018
uncharacterized	Nyassachromis_boadzulu	Clark-et-al.2018
uncharacterized	Nyassachromis_boadzulu	Clark-et-al.2018
uncharacterized	Nyassachromis_boadzulu	Clark-et-al.2018
uncharacterized	Nyassachromis_boadzulu	Clark-et-al.2018
uncharacterized	Nyassachromis_boadzulu	Clark-et-al.2018
uncharacterized	Nyassachromis_boadzulu	Clark-et-al.2018
uncharacterized	Nyassachromis_boadzulu	Clark-et-al.2018
uncharacterized	Nyassachromis_boadzulu	Clark-et-al.2018
uncharacterized	Nyassachromis_boadzulu	Clark-et-al.2018
uncharacterized	Nyassachromis_boadzulu	Clark-et-al.2018
uncharacterized	Nyassachromis_boadzulu	Clark-et-al.2018
uncharacterized	Nyassachromis_boadzulu	Clark-et-al.2018
uncharacterized	Nyassachromis_boadzulu	Clark-et-al.2018
uncharacterized	Nyassachromis_boadzulu	Clark-et-al.2018
uncharacterized	Nyassachromis_boadzulu	Clark-et-al.2018
uncharacterized	Nyassachromis_boadzulu	Clark-et-al.2018
uncharacterized	Nyassachromis_boadzulu	Clark-et-al.2018
uncharacterized	Nyassachromis_boadzulu	Clark-et-al.2018
uncharacterized	Nyassachromis_boadzulu	Clark-et-al.2018
uncharacterized	Nyassachromis_boadzulu	Clark-et-al.2018
uncharacterized	Nyassachromis_boadzulu	Clark-et-al.2018
uncharacterized	Nyassachromis_boadzulu	Clark-et-al.2018
uncharacterized	Nyassachromis_boadzulu	Clark-et-al.2018
uncharacterized	Nyassachromis_boadzulu	Clark-et-al.2018
uncharacterized	Nyassachromis_boadzulu	Clark-et-al.2018
uncharacterized	Nyassachromis_boadzulu	Clark-et-al.2018
uncharacterized	Nyassachromis_boadzulu	Clark-et-al.2018
uncharacterized	Nyassachromis_boadzulu	Clark-et-al.2018
uncharacterized	Nyassachromis_boadzulu	Clark-et-al.2018
uncharacterized	Nyassachromis_boadzulu	Clark-et-al.2018
uncharacterized	Nyassachromis_boadzulu	Clark-et-al.2018
uncharacterized	Nyassachromis_boadzulu	Clark-et-al.2018
uncharacterized	Nyassachromis_boadzulu	Clark-et-al.2018
uncharacterized	Nyassachromis_boadzulu	Clark-et-al.2018
uncharacterized	Nyassachromis_boadzulu	Clark-et-al.2018
uncharacterized	Nyassachromis_boadzulu	Clark-et-al.2018
uncharacterized	Nyassachromis_boadzulu	Clark-et-al.2018
uncharacterized	Nyassachromis_boadzulu	Clark-et-al.2018
uncharacterized	Nyassachromis_boadzulu	Clark-et-al.2018
uncharacterized	Nyassachromis_boadzulu	Clark-et-al.2018
uncharacterized	Nyassachromis_boadzulu	Clark-et-al.2018
uncharacterized	Nyassachromis_boadzulu	Clark-et-al.2018
uncharacterized	Nyassachromis_boadzulu	Clark-et-al.2018
uncharacterized	Nyassachromis_boadzulu	Clark-et-al.2018
uncharacterized	Nyassachromis_boadzulu	Clark-et-al.2018
zfc3h1	Nyassachromis_boadzulu	Clark-et-al.2018
uncharacterized	Nyassachromis_boadzulu	Clark-et-al.2018
uncharacterized	Nyassachromis_boadzulu	Clark-et-al.2018
uncharacterized	Nyassachromis_boadzulu	Clark-et-al.2018
uncharacterized	Nyassachromis_boadzulu	Clark-et-al.2018
ogfod1	Nyassachromis_boadzulu	Clark-et-al.2018
uncharacterized	Nyassachromis_boadzulu	Clark-et-al.2018
hmgcr	Nyassachromis_boadzulu	Clark-et-al.2018
uncharacterized	Nyassachromis_boadzulu	Clark-et-al.2018
adamtsl5	Nyassachromis_boadzulu	Clark-et-al.2018
[truncated: 15,140 more rows]
[truncated: 4 more columns]
