# Supplementary material for: The Modern View of B Chromosomes Under the Impact of High Scale Omics Analyses
Source: Cells. 2019 Feb 13;8(2):156. doi: 10.3390/cells8020156 (PMC6406668; doi:10.3390/cells8020156)
Supplement: Supplementary file 1 [file cells-08-00156-s001.zip › SupplementaryDatasetS2-Bgenes-ensembled.xls]

## Sheet: B-linked-genes-list-ensemble
Gene Ensemble ID	Gene name	Gene type	Description, Species and Reference information
ENSDARG00000045415	gnal	protein_coding	guanine nucleotide binding protein (G protein), alpha activating activity polypeptide, olfactory type [Source:ZFIN;Acc:ZDB-GENE-041114-26] Astatotilapia latifasciata Valente et al. 2014
ENSDARG00000059351	hnrnpa3	protein_coding	heterogeneous nuclear ribonucleoprotein A3 [Source:ZFIN;Acc:ZDB-GENE-060224-1] Astatotilapia latifasciata Valente et al. 2014
ENSDARG00000012539	dnase1	protein_coding	deoxyribonuclease I [Source:ZFIN;Acc:ZDB-GENE-040718-423] Astatotilapia latifasciata Valente et al. 2014
ENSDARG00000078654	tpx2	protein_coding	TPX2, microtubule-associated, homolog (Xenopus laevis) [Source:ZFIN;Acc:ZDB-GENE-030131-9652] Astatotilapia latifasciata Valente et al. 2014
ENSDARG00000013438	sycp3	protein_coding	synaptonemal complex protein 3 [Source:ZFIN;Acc:ZDB-GENE-040910-2] Astatotilapia latifasciata Valente et al. 2014
ENSDARG00000010948	kif11	protein_coding	kinesin family member 11 [Source:ZFIN;Acc:ZDB-GENE-020426-1] Astatotilapia latifasciata Valente et al. 2014
ENSDARG00000071426	lrrc59	protein_coding	leucine rich repeat containing 59 [Source:ZFIN;Acc:ZDB-GENE-040426-2547] Astatotilapia latifasciata Valente et al. 2014
ENSDARG00000001897	man2b1	protein_coding	mannosidase, alpha, class 2B, member 1 [Source:ZFIN;Acc:ZDB-GENE-050327-52] Astatotilapia latifasciata Valente et al. 2014
ENSDARG00000103146	nlrc3	protein_coding	NLR family, CARD domain containing 3 [Source:ZFIN;Acc:ZDB-GENE-071119-1] Astatotilapia latifasciata Valente et al. 2014
ENSDARG00000008790	actr3b	protein_coding	ARP3 actin related protein 3 homolog B [Source:ZFIN;Acc:ZDB-GENE-070424-10] Astatotilapia latifasciata Valente et al. 2014
ENSDARG00000071288	samhd1	protein_coding	SAM domain and HD domain 1 [Source:ZFIN;Acc:ZDB-GENE-090313-386] Astatotilapia latifasciata Valente et al. 2014
ENSDARG00000025854	ddx51	protein_coding	DEAD (Asp-Glu-Ala-Asp) box polypeptide 51 [Source:ZFIN;Acc:ZDB-GENE-040927-28] Astatotilapia latifasciata Valente et al. 2014
ENSDARG00000055786	prss23	protein_coding	serine protease 23 [Source:ZFIN;Acc:ZDB-GENE-030131-9149] Astatotilapia latifasciata Valente et al. 2014
ENSDARG00000105116	p4hb	protein_coding	prolyl 4-hydroxylase, beta polypeptide [Source:ZFIN;Acc:ZDB-GENE-080610-1] Astatotilapia latifasciata Valente et al. 2014
ENSDARG00000054804	anp32e	protein_coding	acidic (leucine-rich) nuclear phosphoprotein 32 family, member E [Source:ZFIN;Acc:ZDB-GENE-040426-2448] Astatotilapia latifasciata Valente et al. 2014
ENSDARG00000115818	znf1099	protein_coding	zinc finger protein 1099 [Source:ZFIN;Acc:ZDB-GENE-060503-829] Astatotilapia latifasciata Valente et al. 2014
ENSDARG00000075354	espl1	protein_coding	extra spindle pole bodies like 1, separase [Source:ZFIN;Acc:ZDB-GENE-030131-5188] Astatotilapia latifasciata Valente et al. 2014
ENSDARG00000094992	otx1	protein_coding	orthodenticle homeobox 1 [Source:ZFIN;Acc:ZDB-GENE-980526-400] Astatotilapia latifasciata Valente et al. 2014
ENSDARG00000063385	cenpe	protein_coding	centromere protein E [Source:ZFIN;Acc:ZDB-GENE-060929-860] Astatotilapia latifasciata Valente et al. 2014
ENSDARG00000037997	tubb5	protein_coding	tubulin, beta 5 [Source:ZFIN;Acc:ZDB-GENE-031110-4] Astatotilapia latifasciata Valente et al. 2014
ENSDARG00000102053	znf1164	protein_coding	zinc finger protein 1164 [Source:ZFIN;Acc:ZDB-GENE-050208-802] Astatotilapia latifasciata Valente et al. 2014
ENSDARG00000039020	fbxo5	protein_coding	F-box protein 5 [Source:ZFIN;Acc:ZDB-GENE-030131-4027] Astatotilapia latifasciata Valente et al. 2014
ENSDARG00000078247	vip	protein_coding	vasoactive intestinal peptide [Source:ZFIN;Acc:ZDB-GENE-080204-3] Astatotilapia latifasciata Valente et al. 2014
ENSDARG00000059951	pld6	protein_coding	phospholipase D family, member 6 [Source:ZFIN;Acc:ZDB-GENE-030131-3825] Astatotilapia latifasciata Valente et al. 2014
ENSDARG00000029461	cd209	protein_coding	CD209 molecule [Source:ZFIN;Acc:ZDB-GENE-061207-22] Astatotilapia latifasciata Valente et al. 2014
ENSDARG00000101890	pigr	protein_coding	polymeric immunoglobulin receptor [Source:ZFIN;Acc:ZDB-GENE-060503-327] Astatotilapia latifasciata Valente et al. 2014
ENSDARG00000055945	asph	protein_coding	aspartate beta-hydroxylase [Source:ZFIN;Acc:ZDB-GENE-031112-5] Astatotilapia latifasciata Valente et al. 2014
ENSDARG00000054578	arl6ip1	protein_coding	ADP-ribosylation factor-like 6 interacting protein 1 [Source:ZFIN;Acc:ZDB-GENE-040426-1087] Astatotilapia latifasciata Valente et al. 2014
ENSDARG00000000103	myh10	protein_coding	myosin, heavy chain 10, non-muscle [Source:ZFIN;Acc:ZDB-GENE-030616-162] Astatotilapia latifasciata Valente et al. 2014
ENSDARG00000104881	v2ra1	protein_coding	vomeronasal 2 receptor, a1 [Source:ZFIN;Acc:ZDB-GENE-050419-156] Astatotilapia latifasciata Valente et al. 2014
ENSDARG00000012485	aurka	protein_coding	aurora kinase A [Source:ZFIN;Acc:ZDB-GENE-040801-161] Astatotilapia latifasciata Valente et al. 2014
ENSDARG00000063701	rreb1a	protein_coding	ras responsive element binding protein 1a [Source:ZFIN;Acc:ZDB-GENE-030219-137] Astatotilapia latifasciata Valente et al. 2014
ENSDARG00000042751	riok3	protein_coding	RIO kinase 3 (yeast) [Source:ZFIN;Acc:ZDB-GENE-040801-133] Astatotilapia latifasciata Valente et al. 2014
ENSDARG00000014477	sstr3	protein_coding	somatostatin receptor 3 [Source:ZFIN;Acc:ZDB-GENE-061009-35] Astatotilapia latifasciata Valente et al. 2014
ENSDARG00000091247	fars2	protein_coding	phenylalanyl-tRNA synthetase 2, mitochondrial [Source:ZFIN;Acc:ZDB-GENE-070928-38] Astatotilapia latifasciata Valente et al. 2014
ENSDARG00000099453	elof1	protein_coding	ELF1 homolog, elongation factor 1 [Source:ZFIN;Acc:ZDB-GENE-040426-1385] Astatotilapia latifasciata Valente et al. 2014
ENSDARG00000004460	desi2	protein_coding	desumoylating isopeptidase 2 [Source:ZFIN;Acc:ZDB-GENE-040801-39] Astatotilapia latifasciata Valente et al. 2014
ENSDARG00000071065	g6pd	protein_coding	glucose-6-phosphate dehydrogenase [Source:ZFIN;Acc:ZDB-GENE-070508-4] Astatotilapia latifasciata Valente et al. 2014
ENSDARG00000105040	fam69c	protein_coding	family with sequence similarity 69, member C [Source:ZFIN;Acc:ZDB-GENE-030131-8001] Astatotilapia latifasciata Valente et al. 2014
ENSDARG00000017565	itk	protein_coding	IL2 inducible T cell kinase [Source:ZFIN;Acc:ZDB-GENE-990415-261] Astatotilapia latifasciata Valente et al. 2014
ENSDARG00000111998	znf1099	protein_coding	zinc finger protein 1099 [Source:ZFIN;Acc:ZDB-GENE-060503-829] Astatotilapia latifasciata Valente et al. 2014
ENSDARG00000053066	tubb1	protein_coding	tubulin, beta 1 class VI [Source:ZFIN;Acc:ZDB-GENE-110408-5] Astatotilapia latifasciata Valente et al. 2014
ENSDARG00000116847	p4hb	protein_coding	prolyl 4-hydroxylase, beta polypeptide [Source:ZFIN;Acc:ZDB-GENE-080610-1] Astatotilapia latifasciata Valente et al. 2014
ENSDARG00000033579	mtrf1	protein_coding	mitochondrial translational release factor 1 [Source:ZFIN;Acc:ZDB-GENE-050220-8] Astatotilapia latifasciata Valente et al. 2014
ENSDARG00000114923	itk	protein_coding	IL2 inducible T cell kinase [Source:ZFIN;Acc:ZDB-GENE-990415-261] Astatotilapia latifasciata Valente et al. 2014
ENSDARG00000013649	casr	protein_coding	calcium-sensing receptor [Source:ZFIN;Acc:ZDB-GENE-050119-8] Astatotilapia latifasciata Valente et al. 2014
ENSDARG00000115661	SAMD12	protein_coding	sterile alpha motif domain containing 12 [Source:HGNC Symbol;Acc:HGNC:31750] Astatotilapia latifasciata Valente et al. 2014
ENSDARG00000013933	XRCC2	protein_coding	X-ray repair complementing defective repair in Chinese hamster cells 2 [Source:NCBI gene;Acc:553395] Astatotilapia latifasciata Valente et al. 2014
ENSDARG00000113497	itk	protein_coding	IL2 inducible T cell kinase [Source:ZFIN;Acc:ZDB-GENE-990415-261] Astatotilapia latifasciata Valente et al. 2014
ENSDARG00000043260	xylb	protein_coding	xylulokinase homolog (H. influenzae) [Source:ZFIN;Acc:ZDB-GENE-040426-1373] Astatotilapia latifasciata Valente et al. 2014
ENSDARG00000068784	vsir	protein_coding	V-set immunoregulatory receptor [Source:ZFIN;Acc:ZDB-GENE-060929-716] Astatotilapia latifasciata Valente et al. 2014
ENSDARG00000111009	g6pd	protein_coding	glucose-6-phosphate dehydrogenase [Source:ZFIN;Acc:ZDB-GENE-070508-4] Astatotilapia latifasciata Valente et al. 2014
ENSDARG00000112340	arl6ip1	protein_coding	ADP-ribosylation factor-like 6 interacting protein 1 [Source:ZFIN;Acc:ZDB-GENE-040426-1087] Astatotilapia latifasciata Valente et al. 2014
ENSDARG00000109955	lrrc59	protein_coding	leucine rich repeat containing 59 [Source:ZFIN;Acc:ZDB-GENE-040426-2547] Astatotilapia latifasciata Valente et al. 2014
Gene stable ID	Gene name	Gene type	Gene description Melanochromis_auratus Clark et al. 2018
ENSDARG00000012942	itgb5	protein_coding	integrin, beta 5 [Source:ZFIN;Acc:ZDB-GENE-030131-6022] Melanochromis_auratus Clark et al. 2018
ENSDARG00000077710	nlgn1	protein_coding	neuroligin 1 [Source:ZFIN;Acc:ZDB-GENE-090918-1] Melanochromis_auratus Clark et al. 2018
ENSDARG00000062258	armc8	protein_coding	armadillo repeat containing 8 [Source:ZFIN;Acc:ZDB-GENE-061027-88] Melanochromis_auratus Clark et al. 2018
ENSDARG00000078890	wdfy3	protein_coding	WD repeat and FYVE domain containing 3 [Source:ZFIN;Acc:ZDB-GENE-070705-153] Melanochromis_auratus Clark et al. 2018
ENSDARG00000076718	prkra	protein_coding	protein kinase, interferon-inducible double stranded RNA dependent activator [Source:ZFIN;Acc:ZDB-GENE-050309-206] Melanochromis_auratus Clark et al. 2018
ENSDARG00000076939	znf451	protein_coding	zinc finger protein 451 [Source:ZFIN;Acc:ZDB-GENE-081107-14] Melanochromis_auratus Clark et al. 2018
ENSDARG00000037020	kif1b	protein_coding	kinesin family member 1B [Source:ZFIN;Acc:ZDB-GENE-030820-1] Melanochromis_auratus Clark et al. 2018
ENSDARG00000030237	pgrmc2	protein_coding	progesterone receptor membrane component 2 [Source:ZFIN;Acc:ZDB-GENE-040426-2102] Melanochromis_auratus Clark et al. 2018
ENSDARG00000022813	dnd1	protein_coding	DND microRNA-mediated repression inhibitor 1 [Source:ZFIN;Acc:ZDB-GENE-030828-4] Melanochromis_auratus Clark et al. 2018
ENSDARG00000039535	dapp1	protein_coding	dual adaptor of phosphotyrosine and 3-phosphoinositides [Source:ZFIN;Acc:ZDB-GENE-050417-180] Melanochromis_auratus Clark et al. 2018
ENSDARG00000009315	clgn	protein_coding	calmegin [Source:ZFIN;Acc:ZDB-GENE-060929-708] Melanochromis_auratus Clark et al. 2018
ENSDARG00000013079	tubgcp2	protein_coding	tubulin, gamma complex associated protein 2 [Source:ZFIN;Acc:ZDB-GENE-031118-150] Melanochromis_auratus Clark et al. 2018
ENSDARG00000090787	klhdc8b	protein_coding	kelch domain containing 8B [Source:ZFIN;Acc:ZDB-GENE-090313-174] Melanochromis_auratus Clark et al. 2018
ENSDARG00000013500	abca2	protein_coding	ATP-binding cassette, sub-family A (ABC1), member 2 [Source:ZFIN;Acc:ZDB-GENE-050517-1] Melanochromis_auratus Clark et al. 2018
ENSDARG00000001897	man2b1	protein_coding	mannosidase, alpha, class 2B, member 1 [Source:ZFIN;Acc:ZDB-GENE-050327-52] Melanochromis_auratus Clark et al. 2018
ENSDARG00000002487	noc3l	protein_coding	NOC3-like DNA replication regulator [Source:ZFIN;Acc:ZDB-GENE-030131-9878] Melanochromis_auratus Clark et al. 2018
ENSDARG00000061000	klhdc8a	protein_coding	kelch domain containing 8A [Source:ZFIN;Acc:ZDB-GENE-120810-3] Melanochromis_auratus Clark et al. 2018
ENSDARG00000063097	scube1	protein_coding	signal peptide, CUB domain, EGF-like 1 [Source:ZFIN;Acc:ZDB-GENE-050302-78] Melanochromis_auratus Clark et al. 2018
ENSDARG00000031302	smap1	protein_coding	small ArfGAP 1 [Source:ZFIN;Acc:ZDB-GENE-060920-2] Melanochromis_auratus Clark et al. 2018
ENSDARG00000008953	pofut1	protein_coding	protein O-fucosyltransferase 1 [Source:ZFIN;Acc:ZDB-GENE-040303-2] Melanochromis_auratus Clark et al. 2018
ENSDARG00000089207	ankrd27	protein_coding	ankyrin repeat domain 27 (VPS9 domain) [Source:ZFIN;Acc:ZDB-GENE-121105-1] Melanochromis_auratus Clark et al. 2018
ENSDARG00000042555	dym	protein_coding	dymeclin [Source:ZFIN;Acc:ZDB-GENE-091204-348] Melanochromis_auratus Clark et al. 2018
ENSDARG00000055302	grid2	protein_coding	glutamate receptor, ionotropic, delta 2 [Source:ZFIN;Acc:ZDB-GENE-040913-1] Melanochromis_auratus Clark et al. 2018
ENSDARG00000035633	tctn2	protein_coding	tectonic family member 2 [Source:ZFIN;Acc:ZDB-GENE-030131-751] Melanochromis_auratus Clark et al. 2018
ENSDARG00000025854	ddx51	protein_coding	DEAD (Asp-Glu-Ala-Asp) box polypeptide 51 [Source:ZFIN;Acc:ZDB-GENE-040927-28] Melanochromis_auratus Clark et al. 2018
ENSDARG00000100594	sez6l	protein_coding	seizure related 6 homolog (mouse)-like [Source:ZFIN;Acc:ZDB-GENE-091204-162] Melanochromis_auratus Clark et al. 2018
ENSDARG00000090830	tmem132e	protein_coding	transmembrane protein 132E [Source:ZFIN;Acc:ZDB-GENE-120926-3] Melanochromis_auratus Clark et al. 2018
ENSDARG00000014215	cdh13	protein_coding	cadherin 13, H-cadherin (heart) [Source:ZFIN;Acc:ZDB-GENE-060503-286] Melanochromis_auratus Clark et al. 2018
ENSDARG00000058473	st6galnac3	protein_coding	ST6 (alpha-N-acetyl-neuraminyl-2,3-beta-galactosyl-1,3)-N-acetylgalactosaminide alpha-2,6-sialyltransferase 3 [Source:ZFIN;Acc:ZDB-GENE-030131-1329] Melanochromis_auratus Clark et al. 2018
ENSDARG00000037587	SYNPR	protein_coding	si:dkey-30j16.3 [Source:ZFIN;Acc:ZDB-GENE-141212-294] Melanochromis_auratus Clark et al. 2018
ENSDARG00000010407	ppp4r4	protein_coding	protein phosphatase 4, regulatory subunit 4 [Source:ZFIN;Acc:ZDB-GENE-041001-164] Melanochromis_auratus Clark et al. 2018
ENSDARG00000061214	lpin2	protein_coding	lipin 2 [Source:ZFIN;Acc:ZDB-GENE-060503-153] Melanochromis_auratus Clark et al. 2018
ENSDARG00000071331	ryr3	protein_coding	ryanodine receptor 3 [Source:ZFIN;Acc:ZDB-GENE-041001-165] Melanochromis_auratus Clark et al. 2018
ENSDARG00000039020	fbxo5	protein_coding	F-box protein 5 [Source:ZFIN;Acc:ZDB-GENE-030131-4027] Melanochromis_auratus Clark et al. 2018
ENSDARG00000058821	sema5a	protein_coding	sema domain, seven thrombospondin repeats (type 1 and type 1-like), transmembrane domain (TM) and short cytoplasmic domain, (semaphorin) 5A [Source:ZFIN;Acc:ZDB-GENE-030131-8969] Melanochromis_auratus Clark et al. 2018
ENSDARG00000019328	plxna4	protein_coding	plexin A4 [Source:ZFIN;Acc:ZDB-GENE-030131-4663] Melanochromis_auratus Clark et al. 2018
ENSDARG00000103754	aspm	protein_coding	abnormal spindle microtubule assembly [Source:ZFIN;Acc:ZDB-GENE-050208-620] Melanochromis_auratus Clark et al. 2018
ENSDARG00000075217	tdrd12	protein_coding	tudor domain containing 12 [Source:ZFIN;Acc:ZDB-GENE-121214-348] Melanochromis_auratus Clark et al. 2018
ENSDARG00000041411	rad51	protein_coding	RAD51 recombinase [Source:ZFIN;Acc:ZDB-GENE-040426-2286] Melanochromis_auratus Clark et al. 2018
ENSDARG00000021408	kdelc2	protein_coding	KDEL (Lys-Asp-Glu-Leu) containing 2 [Source:ZFIN;Acc:ZDB-GENE-060810-142] Melanochromis_auratus Clark et al. 2018
ENSDARG00000044278	synpr	protein_coding	synaptoporin [Source:ZFIN;Acc:ZDB-GENE-030616-625] Melanochromis_auratus Clark et al. 2018
ENSDARG00000058644	dnajb2	protein_coding	DnaJ heat shock protein family (Hsp40) member B2 [Source:ZFIN;Acc:ZDB-GENE-061013-537] Melanochromis_auratus Clark et al. 2018
ENSDARG00000013892	sorl1	protein_coding	sortilin-related receptor, L(DLR class) A repeats containing [Source:ZFIN;Acc:ZDB-GENE-050208-22] Melanochromis_auratus Clark et al. 2018
ENSDARG00000024311	nsmce4a	protein_coding	NSE4 homolog A, SMC5-SMC6 complex component [Source:ZFIN;Acc:ZDB-GENE-050522-111] Melanochromis_auratus Clark et al. 2018
ENSDARG00000098408	stbd1	protein_coding	starch binding domain 1 [Source:ZFIN;Acc:ZDB-GENE-120817-2] Melanochromis_auratus Clark et al. 2018
ENSDARG00000067676	plcl1	protein_coding	phospholipase C like 1 [Source:ZFIN;Acc:ZDB-GENE-090313-194] Melanochromis_auratus Clark et al. 2018
ENSDARG00000070522	cacna1i	protein_coding	calcium channel, voltage-dependent, T type, alpha 1I subunit [Source:ZFIN;Acc:ZDB-GENE-060503-324] Melanochromis_auratus Clark et al. 2018
ENSDARG00000103187	syce2	protein_coding	synaptonemal complex central element protein 2 [Source:ZFIN;Acc:ZDB-GENE-050512-1] Melanochromis_auratus Clark et al. 2018
ENSDARG00000053554	wdr76	protein_coding	WD repeat domain 76 [Source:ZFIN;Acc:ZDB-GENE-030131-4513] Melanochromis_auratus Clark et al. 2018
ENSDARG00000003208	pomk	protein_coding	protein-O-mannose kinase [Source:ZFIN;Acc:ZDB-GENE-041114-119] Melanochromis_auratus Clark et al. 2018
ENSDARG00000056886	tbccd1	protein_coding	TBCC domain containing 1 [Source:ZFIN;Acc:ZDB-GENE-041210-222] Melanochromis_auratus Clark et al. 2018
ENSDARG00000001807	tnfrsf21	protein_coding	tumor necrosis factor receptor superfamily, member 21 [Source:ZFIN;Acc:ZDB-GENE-030131-5971] Melanochromis_auratus Clark et al. 2018
ENSDARG00000057465	gfpt1	protein_coding	glutamine--fructose-6-phosphate transaminase 1 [Source:ZFIN;Acc:ZDB-GENE-070423-1] Melanochromis_auratus Clark et al. 2018
ENSDARG00000099547	nbeal1	protein_coding	neurobeachin-like 1 [Source:ZFIN;Acc:ZDB-GENE-130530-544] Melanochromis_auratus Clark et al. 2018
ENSDARG00000040291	cadm4	protein_coding	cell adhesion molecule 4 [Source:ZFIN;Acc:ZDB-GENE-041114-138] Melanochromis_auratus Clark et al. 2018
ENSDARG00000074004	stac	protein_coding	SH3 and cysteine rich domain [Source:ZFIN;Acc:ZDB-GENE-131121-459] Melanochromis_auratus Clark et al. 2018
ENSDARG00000087556	pacrg	protein_coding	PARK2 co-regulated [Source:ZFIN;Acc:ZDB-GENE-041114-100] Melanochromis_auratus Clark et al. 2018
ENSDARG00000012275	katnal2	protein_coding	katanin p60 subunit A-like 2 [Source:ZFIN;Acc:ZDB-GENE-051113-156] Melanochromis_auratus Clark et al. 2018
ENSDARG00000013312	cadps2	protein_coding	Ca++-dependent secretion activator 2 [Source:ZFIN;Acc:ZDB-GENE-030903-1] Melanochromis_auratus Clark et al. 2018
ENSDARG00000093405	casp6	protein_coding	caspase 6, apoptosis-related cysteine peptidase [Source:ZFIN;Acc:ZDB-GENE-030825-4] Melanochromis_auratus Clark et al. 2018
ENSDARG00000074781	ptprt	protein_coding	protein tyrosine phosphatase, receptor type, t [Source:ZFIN;Acc:ZDB-GENE-101028-4] Melanochromis_auratus Clark et al. 2018
ENSDARG00000097572	ptprt	protein_coding	protein tyrosine phosphatase, receptor type, t [Source:ZFIN;Acc:ZDB-GENE-101028-4] Melanochromis_auratus Clark et al. 2018
ENSDARG00000105121	FAM135B	protein_coding	family with sequence similarity 135, member B [Source:NCBI gene;Acc:100003594] Melanochromis_auratus Clark et al. 2018
ENSDARG00000074376	mdga1	protein_coding	MAM domain containing glycosylphosphatidylinositol anchor 1 [Source:ZFIN;Acc:ZDB-GENE-130530-751] Melanochromis_auratus Clark et al. 2018
ENSDARG00000103854	pdlim7	protein_coding	PDZ and LIM domain 7 [Source:ZFIN;Acc:ZDB-GENE-040426-2092] Melanochromis_auratus Clark et al. 2018
ENSDARG00000089888	daglb	protein_coding	diacylglycerol lipase, beta [Source:ZFIN;Acc:ZDB-GENE-070619-2] Melanochromis_auratus Clark et al. 2018
ENSDARG00000115863	casp6	protein_coding	caspase 6, apoptosis-related cysteine peptidase [Source:ZFIN;Acc:ZDB-GENE-030825-4] Melanochromis_auratus Clark et al. 2018
ENSDARG00000110406	pgrmc2	protein_coding	progesterone receptor membrane component 2 [Source:ZFIN;Acc:ZDB-GENE-040426-2102] Melanochromis_auratus Clark et al. 2018
ENSDARG00000059510	coq2	protein_coding	coenzyme Q2 4-hydroxybenzoate polyprenyltransferase [Source:ZFIN;Acc:ZDB-GENE-070410-84] Melanochromis_auratus Clark et al. 2018
ENSDARG00000111948	rad51	protein_coding	RAD51 recombinase [Source:ZFIN;Acc:ZDB-GENE-040426-2286] Melanochromis_auratus Clark et al. 2018
ENSDARG00000112910	kdelc2	protein_coding	KDEL (Lys-Asp-Glu-Leu) containing 2 [Source:ZFIN;Acc:ZDB-GENE-060810-142] Melanochromis_auratus Clark et al. 2018
ENSDARG00000117190	cadps2	protein_coding	Ca++-dependent secretion activator 2 [Source:ZFIN;Acc:ZDB-GENE-030903-1] Melanochromis_auratus Clark et al. 2018
ENSDARG00000110593	grid2	protein_coding	glutamate receptor, ionotropic, delta 2 [Source:ZFIN;Acc:ZDB-GENE-040913-1] Melanochromis_auratus Clark et al. 2018
ENSDARG00000115151	wdr76	protein_coding	WD repeat domain 76 [Source:ZFIN;Acc:ZDB-GENE-030131-4513] Melanochromis_auratus Clark et al. 2018
ENSDARG00000076862	fam198a	protein_coding	family with sequence similarity 198, member A [Source:ZFIN;Acc:ZDB-GENE-121130-2] Melanochromis_auratus Clark et al. 2018
ENSDARG00000112152	pomk	protein_coding	protein-O-mannose kinase [Source:ZFIN;Acc:ZDB-GENE-041114-119] Melanochromis_auratus Clark et al. 2018
ENSDARG00000013009	ubiad1	protein_coding	UbiA prenyltransferase domain containing 1 [Source:ZFIN;Acc:ZDB-GENE-030131-3205] Melanochromis_auratus Clark et al. 2018
ENSDARG00000110157	armc8	protein_coding	armadillo repeat containing 8 [Source:ZFIN;Acc:ZDB-GENE-061027-88] Melanochromis_auratus Clark et al. 2018
ENSDARG00000109443	EML4	protein_coding	echinoderm microtubule associated protein like 4 [Source:NCBI gene;Acc:100334728] Melanochromis_auratus Clark et al. 2018
ENSDARG00000103296	nup54	protein_coding	nucleoporin 54 [Source:ZFIN;Acc:ZDB-GENE-040426-2263] Melanochromis_auratus Clark et al. 2018
ENSDARG00000088817	wdr59	protein_coding	WD repeat domain 59 [Source:ZFIN;Acc:ZDB-GENE-120215-187] Melanochromis_auratus Clark et al. 2018
ENSDARG00000114990	itgb5	protein_coding	integrin, beta 5 [Source:ZFIN;Acc:ZDB-GENE-030131-6022] Melanochromis_auratus Clark et al. 2018
ENSDARG00000087688	klhl29	protein_coding	kelch-like family member 29 [Source:ZFIN;Acc:ZDB-GENE-121114-1] Melanochromis_auratus Clark et al. 2018
ENSDARG00000005645	robo3	protein_coding	roundabout, axon guidance receptor, homolog 3 (Drosophila) [Source:ZFIN;Acc:ZDB-GENE-000209-4] Melanochromis_auratus Clark et al. 2018
ENSDARG00000114427	tbccd1	protein_coding	TBCC domain containing 1 [Source:ZFIN;Acc:ZDB-GENE-041210-222] Melanochromis_auratus Clark et al. 2018
ENSDARG00000070119	ctc1	protein_coding	CTS telomere maintenance complex component 1 [Source:ZFIN;Acc:ZDB-GENE-061103-271] Melanochromis_auratus Clark et al. 2018
ENSDARG00000043137	cdca8	protein_coding	cell division cycle associated 8 [Source:ZFIN;Acc:ZDB-GENE-041114-171] Melanochromis_auratus Clark et al. 2018
ENSDARG00000076870	piezo1	protein_coding	piezo-type mechanosensitive ion channel component 1 [Source:ZFIN;Acc:ZDB-GENE-041111-255] Melanochromis_auratus Clark et al. 2018
Melanochromis_auratus Clark et al. 2018
ENSDARG00000017522	ctdp1	protein_coding	CTD (carboxy-terminal domain, RNA polymerase II, polypeptide A) phosphatase, subunit 1 [Source:ZFIN;Acc:ZDB-GENE-040720-1] Nyassachromis_boadzulu Clark et al. 2018
ENSDARG00000076801	arap3	protein_coding	ArfGAP with RhoGAP domain, ankyrin repeat and PH domain 3 [Source:ZFIN;Acc:ZDB-GENE-091019-1] Nyassachromis_boadzulu Clark et al. 2018
ENSDARG00000060036	aimp1	protein_coding	aminoacyl tRNA synthetase complex-interacting multifunctional protein 1 [Source:ZFIN;Acc:ZDB-GENE-060825-144] Nyassachromis_boadzulu Clark et al. 2018
ENSDARG00000101715	arsg	protein_coding	arylsulfatase G [Source:ZFIN;Acc:ZDB-GENE-060503-154] Nyassachromis_boadzulu Clark et al. 2018
ENSDARG00000012942	itgb5	protein_coding	integrin, beta 5 [Source:ZFIN;Acc:ZDB-GENE-030131-6022] Nyassachromis_boadzulu Clark et al. 2018
ENSDARG00000001559	csmd2	protein_coding	CUB and Sushi multiple domains 2 [Source:ZFIN;Acc:ZDB-GENE-030616-39] Nyassachromis_boadzulu Clark et al. 2018
ENSDARG00000026753	grik4	protein_coding	glutamate receptor, ionotropic, kainate 4 [Source:ZFIN;Acc:ZDB-GENE-070821-5] Nyassachromis_boadzulu Clark et al. 2018
ENSDARG00000077710	nlgn1	protein_coding	neuroligin 1 [Source:ZFIN;Acc:ZDB-GENE-090918-1] Nyassachromis_boadzulu Clark et al. 2018
ENSDARG00000062258	armc8	protein_coding	armadillo repeat containing 8 [Source:ZFIN;Acc:ZDB-GENE-061027-88] Nyassachromis_boadzulu Clark et al. 2018
ENSDARG00000020015	mrps33	protein_coding	mitochondrial ribosomal protein S33 [Source:ZFIN;Acc:ZDB-GENE-040715-6] Nyassachromis_boadzulu Clark et al. 2018
ENSDARG00000053190	galnt16	protein_coding	UDP-N-acetyl-alpha-D-galactosamine:polypeptide N-acetylgalactosaminyltransferase 16 [Source:ZFIN;Acc:ZDB-GENE-131120-189] Nyassachromis_boadzulu Clark et al. 2018
ENSDARG00000061042	gabbr2	protein_coding	gamma-aminobutyric acid (GABA) B receptor, 2 [Source:ZFIN;Acc:ZDB-GENE-060503-620] Nyassachromis_boadzulu Clark et al. 2018
ENSDARG00000102277	lama1	protein_coding	laminin, alpha 1 [Source:ZFIN;Acc:ZDB-GENE-060118-1] Nyassachromis_boadzulu Clark et al. 2018
ENSDARG00000011909	itpr2	protein_coding	inositol 1,4,5-trisphosphate receptor, type 2 [Source:ZFIN;Acc:ZDB-GENE-050419-192] Nyassachromis_boadzulu Clark et al. 2018
ENSDARG00000037020	kif1b	protein_coding	kinesin family member 1B [Source:ZFIN;Acc:ZDB-GENE-030820-1] Nyassachromis_boadzulu Clark et al. 2018
ENSDARG00000022813	dnd1	protein_coding	DND microRNA-mediated repression inhibitor 1 [Source:ZFIN;Acc:ZDB-GENE-030828-4] Nyassachromis_boadzulu Clark et al. 2018
ENSDARG00000039535	dapp1	protein_coding	dual adaptor of phosphotyrosine and 3-phosphoinositides [Source:ZFIN;Acc:ZDB-GENE-050417-180] Nyassachromis_boadzulu Clark et al. 2018
ENSDARG00000077994	b4galt2	protein_coding	UDP-Gal:betaGlcNAc beta 1,4- galactosyltransferase, polypeptide 2 [Source:ZFIN;Acc:ZDB-GENE-070912-258] Nyassachromis_boadzulu Clark et al. 2018
ENSDARG00000078352	lyrm4	protein_coding	LYR motif containing 4 [Source:ZFIN;Acc:ZDB-GENE-081104-295] Nyassachromis_boadzulu Clark et al. 2018
ENSDARG00000012555	ak5	protein_coding	adenylate kinase 5 [Source:ZFIN;Acc:ZDB-GENE-030131-8256] Nyassachromis_boadzulu Clark et al. 2018
ENSDARG00000009315	clgn	protein_coding	calmegin [Source:ZFIN;Acc:ZDB-GENE-060929-708] Nyassachromis_boadzulu Clark et al. 2018
ENSDARG00000007398	lrrk1	protein_coding	leucine-rich repeat kinase 1 [Source:ZFIN;Acc:ZDB-GENE-101019-2] Nyassachromis_boadzulu Clark et al. 2018
ENSDARG00000079280	dhrsx	protein_coding	dehydrogenase/reductase (SDR family) X-linked [Source:ZFIN;Acc:ZDB-GENE-060620-2] Nyassachromis_boadzulu Clark et al. 2018
ENSDARG00000070961	lepr	protein_coding	leptin receptor [Source:ZFIN;Acc:ZDB-GENE-080104-1] Nyassachromis_boadzulu Clark et al. 2018
ENSDARG00000002847	fndc1	protein_coding	fibronectin type III domain containing 1 [Source:ZFIN;Acc:ZDB-GENE-041210-332] Nyassachromis_boadzulu Clark et al. 2018
ENSDARG00000010948	kif11	protein_coding	kinesin family member 11 [Source:ZFIN;Acc:ZDB-GENE-020426-1] Nyassachromis_boadzulu Clark et al. 2018
ENSDARG00000104702	cat	protein_coding	catalase [Source:ZFIN;Acc:ZDB-GENE-000210-20] Nyassachromis_boadzulu Clark et al. 2018
ENSDARG00000071116	eepd1	protein_coding	endonuclease/exonuclease/phosphatase family domain containing 1 [Source:ZFIN;Acc:ZDB-GENE-040426-1831] Nyassachromis_boadzulu Clark et al. 2018
ENSDARG00000022020	focad	protein_coding	focadhesin [Source:ZFIN;Acc:ZDB-GENE-080213-1] Nyassachromis_boadzulu Clark et al. 2018
ENSDARG00000090787	klhdc8b	protein_coding	kelch domain containing 8B [Source:ZFIN;Acc:ZDB-GENE-090313-174] Nyassachromis_boadzulu Clark et al. 2018
ENSDARG00000095833	alk	protein_coding	ALK receptor tyrosine kinase [Source:ZFIN;Acc:ZDB-GENE-031027-1] Nyassachromis_boadzulu Clark et al. 2018
ENSDARG00000008720	lmo3	protein_coding	LIM domain only 3 [Source:ZFIN;Acc:ZDB-GENE-050522-201] Nyassachromis_boadzulu Clark et al. 2018
ENSDARG00000031968	cpped1	protein_coding	calcineurin-like phosphoesterase domain containing 1 [Source:ZFIN;Acc:ZDB-GENE-041114-118] Nyassachromis_boadzulu Clark et al. 2018
ENSDARG00000102538	mccc1	protein_coding	methylcrotonoyl-CoA carboxylase 1 (alpha) [Source:ZFIN;Acc:ZDB-GENE-050208-450] Nyassachromis_boadzulu Clark et al. 2018
ENSDARG00000062289	edaradd	protein_coding	EDAR-associated death domain [Source:ZFIN;Acc:ZDB-GENE-050114-5] Nyassachromis_boadzulu Clark et al. 2018
ENSDARG00000021805	aes	protein_coding	amino-terminal enhancer of split [Source:ZFIN;Acc:ZDB-GENE-040426-1409] Nyassachromis_boadzulu Clark et al. 2018
ENSDARG00000001897	man2b1	protein_coding	mannosidase, alpha, class 2B, member 1 [Source:ZFIN;Acc:ZDB-GENE-050327-52] Nyassachromis_boadzulu Clark et al. 2018
ENSDARG00000104453	flt4	protein_coding	fms-related tyrosine kinase 4 [Source:ZFIN;Acc:ZDB-GENE-980526-326] Nyassachromis_boadzulu Clark et al. 2018
ENSDARG00000033852	mad1l1	protein_coding	mitotic arrest deficient 1 like 1 [Source:ZFIN;Acc:ZDB-GENE-040426-1081] Nyassachromis_boadzulu Clark et al. 2018
ENSDARG00000014582	exoc3	protein_coding	exocyst complex component 3 [Source:ZFIN;Acc:ZDB-GENE-030131-5947] Nyassachromis_boadzulu Clark et al. 2018
ENSDARG00000013670	hyou1	protein_coding	hypoxia up-regulated 1 [Source:ZFIN;Acc:ZDB-GENE-030131-5344] Nyassachromis_boadzulu Clark et al. 2018
ENSDARG00000058543	lama5	protein_coding	laminin, alpha 5 [Source:ZFIN;Acc:ZDB-GENE-030131-9823] Nyassachromis_boadzulu Clark et al. 2018
ENSDARG00000052242	aff2	protein_coding	AF4/FMR2 family, member 2 [Source:ZFIN;Acc:ZDB-GENE-110411-190] Nyassachromis_boadzulu Clark et al. 2018
ENSDARG00000079552	maml3	protein_coding	mastermind-like transcriptional coactivator 3 [Source:ZFIN;Acc:ZDB-GENE-090313-292] Nyassachromis_boadzulu Clark et al. 2018
ENSDARG00000010571	ezh2	protein_coding	enhancer of zeste 2 polycomb repressive complex 2 subunit [Source:ZFIN;Acc:ZDB-GENE-041111-259] Nyassachromis_boadzulu Clark et al. 2018
ENSDARG00000042861	ltk	protein_coding	leukocyte receptor tyrosine kinase [Source:ZFIN;Acc:ZDB-GENE-030616-115] Nyassachromis_boadzulu Clark et al. 2018
ENSDARG00000027016	gbf1	protein_coding	golgi brefeldin A resistant guanine nucleotide exchange factor 1 [Source:ZFIN;Acc:ZDB-GENE-081107-54] Nyassachromis_boadzulu Clark et al. 2018
ENSDARG00000004306	klhl18	protein_coding	kelch-like family member 18 [Source:ZFIN;Acc:ZDB-GENE-030131-5785] Nyassachromis_boadzulu Clark et al. 2018
ENSDARG00000052118	adamtsl5	protein_coding	ADAMTS like 5 [Source:ZFIN;Acc:ZDB-GENE-161017-76] Nyassachromis_boadzulu Clark et al. 2018
ENSDARG00000041665	mkrn1	protein_coding	makorin, ring finger protein, 1 [Source:ZFIN;Acc:ZDB-GENE-020213-1] Nyassachromis_boadzulu Clark et al. 2018
ENSDARG00000062579	kremen1	protein_coding	kringle containing transmembrane protein 1 [Source:ZFIN;Acc:ZDB-GENE-070705-262] Nyassachromis_boadzulu Clark et al. 2018
ENSDARG00000060085	kcnq3	protein_coding	potassium voltage-gated channel, KQT-like subfamily, member 3 [Source:ZFIN;Acc:ZDB-GENE-070912-301] Nyassachromis_boadzulu Clark et al. 2018
ENSDARG00000011257	enpp2	protein_coding	ectonucleotide pyrophosphatase/phosphodiesterase 2 [Source:ZFIN;Acc:ZDB-GENE-040426-1156] Nyassachromis_boadzulu Clark et al. 2018
ENSDARG00000089207	ankrd27	protein_coding	ankyrin repeat domain 27 (VPS9 domain) [Source:ZFIN;Acc:ZDB-GENE-121105-1] Nyassachromis_boadzulu Clark et al. 2018
ENSDARG00000098252	cpne9	protein_coding	copine family member IX [Source:ZFIN;Acc:ZDB-GENE-090311-49] Nyassachromis_boadzulu Clark et al. 2018
ENSDARG00000030733	b3gat2	protein_coding	beta-1,3-glucuronyltransferase 2 (glucuronosyltransferase S) [Source:ZFIN;Acc:ZDB-GENE-040801-191] Nyassachromis_boadzulu Clark et al. 2018
ENSDARG00000054619	fras1	protein_coding	Fraser extracellular matrix complex subunit 1 [Source:ZFIN;Acc:ZDB-GENE-060526-68] Nyassachromis_boadzulu Clark et al. 2018
ENSDARG00000018650	gtpbp3	protein_coding	GTP binding protein 3, mitochondrial [Source:ZFIN;Acc:ZDB-GENE-050522-335] Nyassachromis_boadzulu Clark et al. 2018
ENSDARG00000007723	efnb1	protein_coding	ephrin-B1 [Source:ZFIN;Acc:ZDB-GENE-010618-2] Nyassachromis_boadzulu Clark et al. 2018
ENSDARG00000043912	mei4	protein_coding	meiosis-specific, MEI4 homolog (S. cerevisiae) [Source:ZFIN;Acc:ZDB-GENE-040724-211] Nyassachromis_boadzulu Clark et al. 2018
ENSDARG00000056922	ltbp1	protein_coding	latent transforming growth factor beta binding protein 1 [Source:ZFIN;Acc:ZDB-GENE-091202-8] Nyassachromis_boadzulu Clark et al. 2018
ENSDARG00000021137	adgrv1	protein_coding	adhesion G protein-coupled receptor V1 [Source:ZFIN;Acc:ZDB-GENE-040624-6] Nyassachromis_boadzulu Clark et al. 2018
ENSDARG00000055459	dlgap3	protein_coding	discs, large (Drosophila) homolog-associated protein 3 [Source:ZFIN;Acc:ZDB-GENE-060503-413] Nyassachromis_boadzulu Clark et al. 2018
ENSDARG00000095224	camkmt	protein_coding	calmodulin-lysine N-methyltransferase [Source:ZFIN;Acc:ZDB-GENE-090313-49] Nyassachromis_boadzulu Clark et al. 2018
ENSDARG00000042555	dym	protein_coding	dymeclin [Source:ZFIN;Acc:ZDB-GENE-091204-348] Nyassachromis_boadzulu Clark et al. 2018
ENSDARG00000055302	grid2	protein_coding	glutamate receptor, ionotropic, delta 2 [Source:ZFIN;Acc:ZDB-GENE-040913-1] Nyassachromis_boadzulu Clark et al. 2018
ENSDARG00000044942	mrpl45	protein_coding	mitochondrial ribosomal protein L45 [Source:ZFIN;Acc:ZDB-GENE-040426-1041] Nyassachromis_boadzulu Clark et al. 2018
ENSDARG00000007347	degs1	protein_coding	delta(4)-desaturase, sphingolipid 1 [Source:ZFIN;Acc:ZDB-GENE-030131-5283] Nyassachromis_boadzulu Clark et al. 2018
ENSDARG00000041791	mgat4c	protein_coding	mgat4 family member C [Source:ZFIN;Acc:ZDB-GENE-091204-429] Nyassachromis_boadzulu Clark et al. 2018
ENSDARG00000045481	gsap	protein_coding	gamma-secretase activating protein [Source:ZFIN;Acc:ZDB-GENE-041210-216] Nyassachromis_boadzulu Clark et al. 2018
ENSDARG00000025854	ddx51	protein_coding	DEAD (Asp-Glu-Ala-Asp) box polypeptide 51 [Source:ZFIN;Acc:ZDB-GENE-040927-28] Nyassachromis_boadzulu Clark et al. 2018
ENSDARG00000008487	dmd	protein_coding	dystrophin [Source:ZFIN;Acc:ZDB-GENE-010426-1] Nyassachromis_boadzulu Clark et al. 2018
ENSDARG00000027602	lrfn1	protein_coding	leucine rich repeat and fibronectin type III domain containing 1 [Source:ZFIN;Acc:ZDB-GENE-040426-1227] Nyassachromis_boadzulu Clark et al. 2018
ENSDARG00000005926	ak2	protein_coding	adenylate kinase 2 [Source:ZFIN;Acc:ZDB-GENE-030131-512] Nyassachromis_boadzulu Clark et al. 2018
ENSDARG00000089913	cacna1g	protein_coding	calcium channel, voltage-dependent, T type, alpha 1G subunit [Source:ZFIN;Acc:ZDB-GENE-090514-2] Nyassachromis_boadzulu Clark et al. 2018
ENSDARG00000060070	adcy7	protein_coding	adenylate cyclase 7 [Source:ZFIN;Acc:ZDB-GENE-040713-1] Nyassachromis_boadzulu Clark et al. 2018
ENSDARG00000004794	ccdc146	protein_coding	coiled-coil domain containing 146 [Source:ZFIN;Acc:ZDB-GENE-041210-217] Nyassachromis_boadzulu Clark et al. 2018
ENSDARG00000060392	ash2l	protein_coding	ash2 like, histone lysine methyltransferase complex subunit [Source:ZFIN;Acc:ZDB-GENE-030131-494] Nyassachromis_boadzulu Clark et al. 2018
ENSDARG00000038814	myrip	protein_coding	myosin VIIA and Rab interacting protein [Source:ZFIN;Acc:ZDB-GENE-080123-1] Nyassachromis_boadzulu Clark et al. 2018
ENSDARG00000075354	espl1	protein_coding	extra spindle pole bodies like 1, separase [Source:ZFIN;Acc:ZDB-GENE-030131-5188] Nyassachromis_boadzulu Clark et al. 2018
ENSDARG00000014215	cdh13	protein_coding	cadherin 13, H-cadherin (heart) [Source:ZFIN;Acc:ZDB-GENE-060503-286] Nyassachromis_boadzulu Clark et al. 2018
ENSDARG00000102531	anapc11	protein_coding	APC11 anaphase promoting complex subunit 11 homolog (yeast) [Source:ZFIN;Acc:ZDB-GENE-061013-383] Nyassachromis_boadzulu Clark et al. 2018
ENSDARG00000019371	flt1	protein_coding	fms-related tyrosine kinase 1 (vascular endothelial growth factor/vascular permeability factor receptor) [Source:ZFIN;Acc:ZDB-GENE-050407-1] Nyassachromis_boadzulu Clark et al. 2018
ENSDARG00000105035	anapc2	protein_coding	anaphase promoting complex subunit 2 [Source:ZFIN;Acc:ZDB-GENE-081104-256] Nyassachromis_boadzulu Clark et al. 2018
ENSDARG00000091241	glt1d1	protein_coding	glycosyltransferase 1 domain containing 1 [Source:ZFIN;Acc:ZDB-GENE-110203-1] Nyassachromis_boadzulu Clark et al. 2018
ENSDARG00000016687	acadvl	protein_coding	acyl-CoA dehydrogenase very long chain [Source:ZFIN;Acc:ZDB-GENE-030131-899] Nyassachromis_boadzulu Clark et al. 2018
ENSDARG00000015199	cblb	protein_coding	Cbl proto-oncogene B, E3 ubiquitin protein ligase [Source:ZFIN;Acc:ZDB-GENE-030616-417] Nyassachromis_boadzulu Clark et al. 2018
ENSDARG00000078195	fhit	protein_coding	fragile histidine triad gene [Source:ZFIN;Acc:ZDB-GENE-040426-1703] Nyassachromis_boadzulu Clark et al. 2018
ENSDARG00000016360	kpna1	protein_coding	karyopherin alpha 1 (importin alpha 5) [Source:ZFIN;Acc:ZDB-GENE-091116-39] Nyassachromis_boadzulu Clark et al. 2018
ENSDARG00000016494	ddc	protein_coding	dopa decarboxylase [Source:ZFIN;Acc:ZDB-GENE-040426-2656] Nyassachromis_boadzulu Clark et al. 2018
ENSDARG00000040198	fstl5	protein_coding	follistatin-like 5 [Source:ZFIN;Acc:ZDB-GENE-070127-1] Nyassachromis_boadzulu Clark et al. 2018
ENSDARG00000007753	cpne2	protein_coding	copine II [Source:ZFIN;Acc:ZDB-GENE-030131-7896] Nyassachromis_boadzulu Clark et al. 2018
ENSDARG00000076228	kif2c	protein_coding	kinesin family member 2C [Source:ZFIN;Acc:ZDB-GENE-070912-298] Nyassachromis_boadzulu Clark et al. 2018
ENSDARG00000079519	eys	protein_coding	eyes shut homolog [Source:ZFIN;Acc:ZDB-GENE-130530-959] Nyassachromis_boadzulu Clark et al. 2018
ENSDARG00000058120	GPR83	protein_coding	si:dkey-27p18.2 [Source:ZFIN;Acc:ZDB-GENE-060526-286] Nyassachromis_boadzulu Clark et al. 2018
ENSDARG00000077826	efcc1	protein_coding	EF-hand and coiled-coil domain containing 1 [Source:ZFIN;Acc:ZDB-GENE-120813-3] Nyassachromis_boadzulu Clark et al. 2018
ENSDARG00000000966	ncor2	protein_coding	nuclear receptor corepressor 2 [Source:ZFIN;Acc:ZDB-GENE-030616-81] Nyassachromis_boadzulu Clark et al. 2018
ENSDARG00000005943	htra4	protein_coding	HtrA serine peptidase 4 [Source:ZFIN;Acc:ZDB-GENE-131120-192] Nyassachromis_boadzulu Clark et al. 2018
ENSDARG00000057064	enpep	protein_coding	glutamyl aminopeptidase [Source:ZFIN;Acc:ZDB-GENE-050309-218] Nyassachromis_boadzulu Clark et al. 2018
ENSDARG00000052063	col4a5	protein_coding	collagen, type IV, alpha 5 (Alport syndrome) [Source:ZFIN;Acc:ZDB-GENE-030131-2281] Nyassachromis_boadzulu Clark et al. 2018
ENSDARG00000095300	mxra7	protein_coding	matrix-remodelling associated 7 [Source:ZFIN;Acc:ZDB-GENE-041014-95] Nyassachromis_boadzulu Clark et al. 2018
ENSDARG00000016527	helz2	protein_coding	helicase with zinc finger 2, transcriptional coactivator [Source:ZFIN;Acc:ZDB-GENE-120920-1] Nyassachromis_boadzulu Clark et al. 2018
ENSDARG00000100506	crb1	protein_coding	crumbs family member 1, photoreceptor morphogenesis associated [Source:ZFIN;Acc:ZDB-GENE-050208-382] Nyassachromis_boadzulu Clark et al. 2018
ENSDARG00000068208	def8	protein_coding	differentially expressed in FDCP 8 homolog (mouse) [Source:ZFIN;Acc:ZDB-GENE-041114-96] Nyassachromis_boadzulu Clark et al. 2018
ENSDARG00000039020	fbxo5	protein_coding	F-box protein 5 [Source:ZFIN;Acc:ZDB-GENE-030131-4027] Nyassachromis_boadzulu Clark et al. 2018
ENSDARG00000060915	fbxl16	protein_coding	F-box and leucine-rich repeat protein 16 [Source:ZFIN;Acc:ZDB-GENE-120215-180] Nyassachromis_boadzulu Clark et al. 2018
ENSDARG00000099445	cc2d1b	protein_coding	coiled-coil and C2 domain containing 1B [Source:ZFIN;Acc:ZDB-GENE-030131-1426] Nyassachromis_boadzulu Clark et al. 2018
ENSDARG00000076566	kank3	protein_coding	KN motif and ankyrin repeat domains 3 [Source:ZFIN;Acc:ZDB-GENE-081105-185] Nyassachromis_boadzulu Clark et al. 2018
ENSDARG00000001234	map4k2	protein_coding	mitogen-activated protein kinase kinase kinase kinase 2 [Source:ZFIN;Acc:ZDB-GENE-030616-163] Nyassachromis_boadzulu Clark et al. 2018
ENSDARG00000103754	aspm	protein_coding	abnormal spindle microtubule assembly [Source:ZFIN;Acc:ZDB-GENE-050208-620] Nyassachromis_boadzulu Clark et al. 2018
ENSDARG00000058041	ndufa8	protein_coding	NADH:ubiquinone oxidoreductase subunit A8 [Source:ZFIN;Acc:ZDB-GENE-040426-1688] Nyassachromis_boadzulu Clark et al. 2018
ENSDARG00000075033	GTPBP8	protein_coding	si:rp71-84d19.3 [Source:ZFIN;Acc:ZDB-GENE-070912-719] Nyassachromis_boadzulu Clark et al. 2018
ENSDARG00000034855	ccnb3	protein_coding	cyclin B3 [Source:ZFIN;Acc:ZDB-GENE-060929-684] Nyassachromis_boadzulu Clark et al. 2018
ENSDARG00000079286	bcr	protein_coding	breakpoint cluster region [Source:ZFIN;Acc:ZDB-GENE-040724-43] Nyassachromis_boadzulu Clark et al. 2018
ENSDARG00000061039	atp10a	protein_coding	ATPase phospholipid transporting 10A [Source:ZFIN;Acc:ZDB-GENE-101102-1] Nyassachromis_boadzulu Clark et al. 2018
ENSDARG00000056961	ccdc30	protein_coding	coiled-coil domain containing 30 [Source:ZFIN;Acc:ZDB-GENE-130530-667] Nyassachromis_boadzulu Clark et al. 2018
ENSDARG00000021408	kdelc2	protein_coding	KDEL (Lys-Asp-Glu-Leu) containing 2 [Source:ZFIN;Acc:ZDB-GENE-060810-142] Nyassachromis_boadzulu Clark et al. 2018
ENSDARG00000011170	ndrg2	protein_coding	NDRG family member 2 [Source:ZFIN;Acc:ZDB-GENE-041212-15] Nyassachromis_boadzulu Clark et al. 2018
ENSDARG00000078908	fbxo41	protein_coding	F-box protein 41 [Source:ZFIN;Acc:ZDB-GENE-090313-350] Nyassachromis_boadzulu Clark et al. 2018
ENSDARG00000070055	arfip1	protein_coding	ADP-ribosylation factor interacting protein 1 (arfaptin 1) [Source:ZFIN;Acc:ZDB-GENE-040426-2690] Nyassachromis_boadzulu Clark et al. 2018
ENSDARG00000086215	gpr156	protein_coding	G protein-coupled receptor 156 [Source:ZFIN;Acc:ZDB-GENE-060201-2] Nyassachromis_boadzulu Clark et al. 2018
ENSDARG00000079616	cramp1	protein_coding	cramped chromatin regulator homolog 1 [Source:ZFIN;Acc:ZDB-GENE-030131-8255] Nyassachromis_boadzulu Clark et al. 2018
ENSDARG00000058644	dnajb2	protein_coding	DnaJ heat shock protein family (Hsp40) member B2 [Source:ZFIN;Acc:ZDB-GENE-061013-537] Nyassachromis_boadzulu Clark et al. 2018
ENSDARG00000010186	myo3a	protein_coding	myosin IIIA [Source:ZFIN;Acc:ZDB-GENE-041026-4] Nyassachromis_boadzulu Clark et al. 2018
ENSDARG00000005513	naca	protein_coding	nascent polypeptide associated complex subunit alpha [Source:ZFIN;Acc:ZDB-GENE-020423-4] Nyassachromis_boadzulu Clark et al. 2018
ENSDARG00000016156	fam53b	protein_coding	family with sequence similarity 53, member B [Source:ZFIN;Acc:ZDB-GENE-040426-2495] Nyassachromis_boadzulu Clark et al. 2018
ENSDARG00000070522	cacna1i	protein_coding	calcium channel, voltage-dependent, T type, alpha 1I subunit [Source:ZFIN;Acc:ZDB-GENE-060503-324] Nyassachromis_boadzulu Clark et al. 2018
ENSDARG00000075887	herc3	protein_coding	HECT and RLD domain containing E3 ubiquitin protein ligase 3 [Source:ZFIN;Acc:ZDB-GENE-090313-139] Nyassachromis_boadzulu Clark et al. 2018
ENSDARG00000004297	irf2bpl	protein_coding	interferon regulatory factor 2 binding protein-like [Source:ZFIN;Acc:ZDB-GENE-040426-1968] Nyassachromis_boadzulu Clark et al. 2018
ENSDARG00000076622	atp13a3	protein_coding	ATPase 13A3 [Source:ZFIN;Acc:ZDB-GENE-120521-1] Nyassachromis_boadzulu Clark et al. 2018
ENSDARG00000056862	cep63	protein_coding	centrosomal protein 63 [Source:ZFIN;Acc:ZDB-GENE-040426-1154] Nyassachromis_boadzulu Clark et al. 2018
ENSDARG00000074910	crtc2	protein_coding	CREB regulated transcription coactivator 2 [Source:ZFIN;Acc:ZDB-GENE-030131-2214] Nyassachromis_boadzulu Clark et al. 2018
ENSDARG00000017242	garem	protein_coding	GRB2 associated, regulator of MAPK1 [Source:ZFIN;Acc:ZDB-GENE-040426-767] Nyassachromis_boadzulu Clark et al. 2018
ENSDARG00000069142	aars	protein_coding	alanyl-tRNA synthetase [Source:ZFIN;Acc:ZDB-GENE-030131-3663] Nyassachromis_boadzulu Clark et al. 2018
ENSDARG00000018716	dgkh	protein_coding	diacylglycerol kinase, eta [Source:ZFIN;Acc:ZDB-GENE-070912-328] Nyassachromis_boadzulu Clark et al. 2018
ENSDARG00000014302	brinp2	protein_coding	bone morphogenetic protein/retinoic acid inducible neural-specific 2 [Source:ZFIN;Acc:ZDB-GENE-070912-621] Nyassachromis_boadzulu Clark et al. 2018
ENSDARG00000021607	negr1	protein_coding	neuronal growth regulator 1 [Source:ZFIN;Acc:ZDB-GENE-040822-27] Nyassachromis_boadzulu Clark et al. 2018
ENSDARG00000035505	nelfb	protein_coding	negative elongation factor complex member B [Source:ZFIN;Acc:ZDB-GENE-040426-765] Nyassachromis_boadzulu Clark et al. 2018
ENSDARG00000017617	alg6	protein_coding	asparagine-linked glycosylation 6 (alpha-1,3,-glucosyltransferase) [Source:ZFIN;Acc:ZDB-GENE-040808-45] Nyassachromis_boadzulu Clark et al. 2018
ENSDARG00000074909	dcaf17	protein_coding	ddb1 and cul4 associated factor 17 [Source:ZFIN;Acc:ZDB-GENE-071008-1] Nyassachromis_boadzulu Clark et al. 2018
ENSDARG00000077901	herc1	protein_coding	HECT and RLD domain containing E3 ubiquitin protein ligase family member 1 [Source:ZFIN;Acc:ZDB-GENE-030131-8542] Nyassachromis_boadzulu Clark et al. 2018
ENSDARG00000062640	kcnh8	protein_coding	potassium voltage-gated channel, subfamily H (eag-related), member 8 [Source:ZFIN;Acc:ZDB-GENE-060503-204] Nyassachromis_boadzulu Clark et al. 2018
ENSDARG00000068323	astn1	protein_coding	astrotactin 1 [Source:ZFIN;Acc:ZDB-GENE-050320-140] Nyassachromis_boadzulu Clark et al. 2018
ENSDARG00000057465	gfpt1	protein_coding	glutamine--fructose-6-phosphate transaminase 1 [Source:ZFIN;Acc:ZDB-GENE-070423-1] Nyassachromis_boadzulu Clark et al. 2018
ENSDARG00000005034	ispd	protein_coding	isoprenoid synthase domain containing [Source:ZFIN;Acc:ZDB-GENE-061110-16] Nyassachromis_boadzulu Clark et al. 2018
ENSDARG00000099547	nbeal1	protein_coding	neurobeachin-like 1 [Source:ZFIN;Acc:ZDB-GENE-130530-544] Nyassachromis_boadzulu Clark et al. 2018
ENSDARG00000015224	cd2ap	protein_coding	CD2-associated protein [Source:ZFIN;Acc:ZDB-GENE-030131-8078] Nyassachromis_boadzulu Clark et al. 2018
ENSDARG00000078582	myo16	protein_coding	myosin XVI [Source:ZFIN;Acc:ZDB-GENE-070912-470] Nyassachromis_boadzulu Clark et al. 2018
ENSDARG00000040291	cadm4	protein_coding	cell adhesion molecule 4 [Source:ZFIN;Acc:ZDB-GENE-041114-138] Nyassachromis_boadzulu Clark et al. 2018
ENSDARG00000024785	ctnna2	protein_coding	catenin (cadherin-associated protein), alpha 2 [Source:ZFIN;Acc:ZDB-GENE-060815-3] Nyassachromis_boadzulu Clark et al. 2018
ENSDARG00000044417	disp1	protein_coding	dispatched homolog 1 (Drosophila) [Source:ZFIN;Acc:ZDB-GENE-030911-7] Nyassachromis_boadzulu Clark et al. 2018
ENSDARG00000061741	itpr3	protein_coding	inositol 1,4,5-trisphosphate receptor, type 3 [Source:ZFIN;Acc:ZDB-GENE-070605-1] Nyassachromis_boadzulu Clark et al. 2018
ENSDARG00000053656	lypla2	protein_coding	lysophospholipase II [Source:ZFIN;Acc:ZDB-GENE-040426-1715] Nyassachromis_boadzulu Clark et al. 2018
ENSDARG00000074749	abca12	protein_coding	ATP-binding cassette, sub-family A (ABC1), member 12 [Source:ZFIN;Acc:ZDB-GENE-030131-9790] Nyassachromis_boadzulu Clark et al. 2018
ENSDARG00000016782	huwe1	protein_coding	HECT, UBA and WWE domain containing 1 [Source:ZFIN;Acc:ZDB-GENE-081104-387] Nyassachromis_boadzulu Clark et al. 2018
ENSDARG00000056978	letm1	protein_coding	leucine zipper-EF-hand containing transmembrane protein 1 [Source:ZFIN;Acc:ZDB-GENE-050522-154] Nyassachromis_boadzulu Clark et al. 2018
ENSDARG00000078600	ldlrad3	protein_coding	low density lipoprotein receptor class A domain containing 3 [Source:ZFIN;Acc:ZDB-GENE-030131-1533] Nyassachromis_boadzulu Clark et al. 2018
ENSDARG00000068483	neto1	protein_coding	neuropilin (NRP) and tolloid (TLL)-like 1 [Source:ZFIN;Acc:ZDB-GENE-070912-592] Nyassachromis_boadzulu Clark et al. 2018
ENSDARG00000012275	katnal2	protein_coding	katanin p60 subunit A-like 2 [Source:ZFIN;Acc:ZDB-GENE-051113-156] Nyassachromis_boadzulu Clark et al. 2018
ENSDARG00000018257	ncoa1	protein_coding	nuclear receptor coactivator 1 [Source:ZFIN;Acc:ZDB-GENE-041001-175] Nyassachromis_boadzulu Clark et al. 2018
ENSDARG00000013312	cadps2	protein_coding	Ca++-dependent secretion activator 2 [Source:ZFIN;Acc:ZDB-GENE-030903-1] Nyassachromis_boadzulu Clark et al. 2018
ENSDARG00000068726	masp1	protein_coding	mannan-binding lectin serine peptidase 1 [Source:ZFIN;Acc:ZDB-GENE-110421-4] Nyassachromis_boadzulu Clark et al. 2018
ENSDARG00000040991	cttnbp2	protein_coding	cortactin binding protein 2 [Source:ZFIN;Acc:ZDB-GENE-030131-8134] Nyassachromis_boadzulu Clark et al. 2018
ENSDARG00000029587	msra	protein_coding	methionine sulfoxide reductase A [Source:ZFIN;Acc:ZDB-GENE-041014-344] Nyassachromis_boadzulu Clark et al. 2018
ENSDARG00000054137	adgrg6	protein_coding	adhesion G protein-coupled receptor G6 [Source:ZFIN;Acc:ZDB-GENE-041014-357] Nyassachromis_boadzulu Clark et al. 2018
ENSDARG00000053617	camk2a	protein_coding	calcium/calmodulin-dependent protein kinase II alpha [Source:ZFIN;Acc:ZDB-GENE-051113-72] Nyassachromis_boadzulu Clark et al. 2018
ENSDARG00000113409	cutc	protein_coding	cutC copper transporter homolog (E. coli) [Source:ZFIN;Acc:ZDB-GENE-041010-144] Nyassachromis_boadzulu Clark et al. 2018
ENSDARG00000116351	efnb1	protein_coding	ephrin-B1 [Source:ZFIN;Acc:ZDB-GENE-010618-2] Nyassachromis_boadzulu Clark et al. 2018
ENSDARG00000116429	cblb	protein_coding	Cbl proto-oncogene B, E3 ubiquitin protein ligase [Source:ZFIN;Acc:ZDB-GENE-030616-417] Nyassachromis_boadzulu Clark et al. 2018
ENSDARG00000115996	mccc1	protein_coding	methylcrotonoyl-CoA carboxylase 1 (alpha) [Source:ZFIN;Acc:ZDB-GENE-050208-450] Nyassachromis_boadzulu Clark et al. 2018
ENSDARG00000032601	macrod2	protein_coding	MACRO domain containing 2 [Source:ZFIN;Acc:ZDB-GENE-040426-1490] Nyassachromis_boadzulu Clark et al. 2018
ENSDARG00000110254	letm1	protein_coding	leucine zipper-EF-hand containing transmembrane protein 1 [Source:ZFIN;Acc:ZDB-GENE-050522-154] Nyassachromis_boadzulu Clark et al. 2018
ENSDARG00000114378	exoc3	protein_coding	exocyst complex component 3 [Source:ZFIN;Acc:ZDB-GENE-030131-5947] Nyassachromis_boadzulu Clark et al. 2018
ENSDARG00000105121	FAM135B	protein_coding	family with sequence similarity 135, member B [Source:NCBI gene;Acc:100003594] Nyassachromis_boadzulu Clark et al. 2018
ENSDARG00000098824	cdh22	protein_coding	cadherin 22 [Source:ZFIN;Acc:ZDB-GENE-140106-113] Nyassachromis_boadzulu Clark et al. 2018
ENSDARG00000061031	dner	protein_coding	delta/notch-like EGF repeat containing [Source:ZFIN;Acc:ZDB-GENE-130502-1] Nyassachromis_boadzulu Clark et al. 2018
ENSDARG00000074376	mdga1	protein_coding	MAM domain containing glycosylphosphatidylinositol anchor 1 [Source:ZFIN;Acc:ZDB-GENE-130530-751] Nyassachromis_boadzulu Clark et al. 2018
ENSDARG00000115779	dmd	protein_coding	dystrophin [Source:ZFIN;Acc:ZDB-GENE-010426-1] Nyassachromis_boadzulu Clark et al. 2018
ENSDARG00000098241	fanca	protein_coding	FA complementation group A [Source:ZFIN;Acc:ZDB-GENE-060508-1] Nyassachromis_boadzulu Clark et al. 2018
ENSDARG00000016594	haus4	protein_coding	HAUS augmin-like complex, subunit 4 [Source:ZFIN;Acc:ZDB-GENE-040718-122] Nyassachromis_boadzulu Clark et al. 2018
ENSDARG00000112438	cpped1	protein_coding	calcineurin-like phosphoesterase domain containing 1 [Source:ZFIN;Acc:ZDB-GENE-041114-118] Nyassachromis_boadzulu Clark et al. 2018
ENSDARG00000110621	crb1	protein_coding	crumbs family member 1, photoreceptor morphogenesis associated [Source:ZFIN;Acc:ZDB-GENE-050208-382] Nyassachromis_boadzulu Clark et al. 2018
ENSDARG00000114416	mrpl45	protein_coding	mitochondrial ribosomal protein L45 [Source:ZFIN;Acc:ZDB-GENE-040426-1041] Nyassachromis_boadzulu Clark et al. 2018
ENSDARG00000111797	flt1	protein_coding	fms-related tyrosine kinase 1 (vascular endothelial growth factor/vascular permeability factor receptor) [Source:ZFIN;Acc:ZDB-GENE-050407-1] Nyassachromis_boadzulu Clark et al. 2018
ENSDARG00000059510	coq2	protein_coding	coenzyme Q2 4-hydroxybenzoate polyprenyltransferase [Source:ZFIN;Acc:ZDB-GENE-070410-84] Nyassachromis_boadzulu Clark et al. 2018
ENSDARG00000077306	cutc	protein_coding	cutC copper transporter homolog (E. coli) [Source:ZFIN;Acc:ZDB-GENE-041010-144] Nyassachromis_boadzulu Clark et al. 2018
ENSDARG00000114204	fras1	protein_coding	Fraser extracellular matrix complex subunit 1 [Source:ZFIN;Acc:ZDB-GENE-060526-68] Nyassachromis_boadzulu Clark et al. 2018
ENSDARG00000101722	larp1	protein_coding	La ribonucleoprotein domain family, member 1 [Source:ZFIN;Acc:ZDB-GENE-030131-5386] Nyassachromis_boadzulu Clark et al. 2018
ENSDARG00000112910	kdelc2	protein_coding	KDEL (Lys-Asp-Glu-Leu) containing 2 [Source:ZFIN;Acc:ZDB-GENE-060810-142] Nyassachromis_boadzulu Clark et al. 2018
ENSDARG00000102394	ap1g1	protein_coding	adaptor related protein complex 1 subunit gamma 1 [Source:ZFIN;Acc:ZDB-GENE-030131-3187] Nyassachromis_boadzulu Clark et al. 2018
ENSDARG00000117190	cadps2	protein_coding	Ca++-dependent secretion activator 2 [Source:ZFIN;Acc:ZDB-GENE-030903-1] Nyassachromis_boadzulu Clark et al. 2018
ENSDARG00000110593	grid2	protein_coding	glutamate receptor, ionotropic, delta 2 [Source:ZFIN;Acc:ZDB-GENE-040913-1] Nyassachromis_boadzulu Clark et al. 2018
ENSDARG00000101670	kntc1	protein_coding	kinetochore associated 1 [Source:ZFIN;Acc:ZDB-GENE-050208-92] Nyassachromis_boadzulu Clark et al. 2018
ENSDARG00000104792	dntt	protein_coding	deoxynucleotidyltransferase, terminal [Source:ZFIN;Acc:ZDB-GENE-071020-1] Nyassachromis_boadzulu Clark et al. 2018
ENSDARG00000105114	crebrf	protein_coding	creb3 regulatory factor [Source:ZFIN;Acc:ZDB-GENE-120203-3] Nyassachromis_boadzulu Clark et al. 2018
ENSDARG00000110280	atp10a	protein_coding	ATPase phospholipid transporting 10A [Source:ZFIN;Acc:ZDB-GENE-101102-1] Nyassachromis_boadzulu Clark et al. 2018
ENSDARG00000110186	CDCP1	protein_coding	CUB domain containing protein 1b [Source:NCBI gene;Acc:560859] Nyassachromis_boadzulu Clark et al. 2018
ENSDARG00000115767	mrpl45	protein_coding	mitochondrial ribosomal protein L45 [Source:ZFIN;Acc:ZDB-GENE-040426-1041] Nyassachromis_boadzulu Clark et al. 2018
ENSDARG00000076862	fam198a	protein_coding	family with sequence similarity 198, member A [Source:ZFIN;Acc:ZDB-GENE-121130-2] Nyassachromis_boadzulu Clark et al. 2018
ENSDARG00000117037	exoc3	protein_coding	exocyst complex component 3 [Source:ZFIN;Acc:ZDB-GENE-030131-5947] Nyassachromis_boadzulu Clark et al. 2018
ENSDARG00000102766	dennd4c	protein_coding	DENN/MADD domain containing 4C [Source:ZFIN;Acc:ZDB-GENE-120727-13] Nyassachromis_boadzulu Clark et al. 2018
ENSDARG00000114518	lmo3	protein_coding	LIM domain only 3 [Source:ZFIN;Acc:ZDB-GENE-050522-201] Nyassachromis_boadzulu Clark et al. 2018
ENSDARG00000110299	myrip	protein_coding	myosin VIIA and Rab interacting protein [Source:ZFIN;Acc:ZDB-GENE-080123-1] Nyassachromis_boadzulu Clark et al. 2018
ENSDARG00000114013	herc1	protein_coding	HECT and RLD domain containing E3 ubiquitin protein ligase family member 1 [Source:ZFIN;Acc:ZDB-GENE-030131-8542] Nyassachromis_boadzulu Clark et al. 2018
ENSDARG00000099889	dusp27	protein_coding	dual specificity phosphatase 27 [Source:ZFIN;Acc:ZDB-GENE-140513-1] Nyassachromis_boadzulu Clark et al. 2018
ENSDARG00000105286	ddx54	protein_coding	DEAD (Asp-Glu-Ala-Asp) box polypeptide 54 [Source:ZFIN;Acc:ZDB-GENE-021220-2] Nyassachromis_boadzulu Clark et al. 2018
ENSDARG00000110157	armc8	protein_coding	armadillo repeat containing 8 [Source:ZFIN;Acc:ZDB-GENE-061027-88] Nyassachromis_boadzulu Clark et al. 2018
ENSDARG00000109443	EML4	protein_coding	echinoderm microtubule associated protein like 4 [Source:NCBI gene;Acc:100334728] Nyassachromis_boadzulu Clark et al. 2018
ENSDARG00000110875	ccnb3	protein_coding	cyclin B3 [Source:ZFIN;Acc:ZDB-GENE-060929-684] Nyassachromis_boadzulu Clark et al. 2018
ENSDARG00000114564	lepr	protein_coding	leptin receptor [Source:ZFIN;Acc:ZDB-GENE-080104-1] Nyassachromis_boadzulu Clark et al. 2018
ENSDARG00000111900	ndufa8	protein_coding	NADH:ubiquinone oxidoreductase subunit A8 [Source:ZFIN;Acc:ZDB-GENE-040426-1688] Nyassachromis_boadzulu Clark et al. 2018
ENSDARG00000074665	cdk14	protein_coding	cyclin-dependent kinase 14 [Source:ZFIN;Acc:ZDB-GENE-080220-44] Nyassachromis_boadzulu Clark et al. 2018
ENSDARG00000011066	glra3	protein_coding	glycine receptor, alpha 3 [Source:ZFIN;Acc:ZDB-GENE-020402-1] Nyassachromis_boadzulu Clark et al. 2018
ENSDARG00000115903	KIRREL3	protein_coding	kirre like nephrin family adhesion molecule 3 [Source:HGNC Symbol;Acc:HGNC:23204] Nyassachromis_boadzulu Clark et al. 2018
ENSDARG00000116109	ltk	protein_coding	leukocyte receptor tyrosine kinase [Source:ZFIN;Acc:ZDB-GENE-030616-115] Nyassachromis_boadzulu Clark et al. 2018
ENSDARG00000112936	itpr3	protein_coding	inositol 1,4,5-trisphosphate receptor, type 3 [Source:ZFIN;Acc:ZDB-GENE-070605-1] Nyassachromis_boadzulu Clark et al. 2018
ENSDARG00000114990	itgb5	protein_coding	integrin, beta 5 [Source:ZFIN;Acc:ZDB-GENE-030131-6022] Nyassachromis_boadzulu Clark et al. 2018
ENSDARG00000116473	arfip1	protein_coding	ADP-ribosylation factor interacting protein 1 (arfaptin 1) [Source:ZFIN;Acc:ZDB-GENE-040426-2690] Nyassachromis_boadzulu Clark et al. 2018
ENSDARG00000087688	klhl29	protein_coding	kelch-like family member 29 [Source:ZFIN;Acc:ZDB-GENE-121114-1] Nyassachromis_boadzulu Clark et al. 2018
ENSDARG00000111170	ARHGAP6	protein_coding	Rho GTPase activating protein 6 [Source:HGNC Symbol;Acc:HGNC:676] Nyassachromis_boadzulu Clark et al. 2018
ENSDARG00000116987	anapc11	protein_coding	APC11 anaphase promoting complex subunit 11 homolog (yeast) [Source:ZFIN;Acc:ZDB-GENE-061013-383] Nyassachromis_boadzulu Clark et al. 2018
ENSDARG00000113882	aars	protein_coding	alanyl-tRNA synthetase [Source:ZFIN;Acc:ZDB-GENE-030131-3663] Nyassachromis_boadzulu Clark et al. 2018
ENSDARG00000101020	KHDRBS3	protein_coding	KH domain containing, RNA binding, signal transduction associated 3 [Source:NCBI gene;Acc:101867535] Nyassachromis_boadzulu Clark et al. 2018
ENSDARG00000063215	lrrc3b	protein_coding	leucine rich repeat containing 3B [Source:ZFIN;Acc:ZDB-GENE-070410-55] Nyassachromis_boadzulu Clark et al. 2018
ENSDARG00000070119	ctc1	protein_coding	CTS telomere maintenance complex component 1 [Source:ZFIN;Acc:ZDB-GENE-061103-271] Nyassachromis_boadzulu Clark et al. 2018
ENSDARG00000114756	fgfr3	protein_coding	fibroblast growth factor receptor 3 [Source:ZFIN;Acc:ZDB-GENE-000816-1] Nyassachromis_boadzulu Clark et al. 2018
ENSDARG00000112744	lepr	protein_coding	leptin receptor [Source:ZFIN;Acc:ZDB-GENE-080104-1] Nyassachromis_boadzulu Clark et al. 2018
ENSDARG00000043137	cdca8	protein_coding	cell division cycle associated 8 [Source:ZFIN;Acc:ZDB-GENE-041114-171] Nyassachromis_boadzulu Clark et al. 2018
ENSDARG00000109972	mgat4c	protein_coding	mgat4 family member C [Source:ZFIN;Acc:ZDB-GENE-091204-429] Nyassachromis_boadzulu Clark et al. 2018
ENSDARG00000115836	aes	protein_coding	amino-terminal enhancer of split [Source:ZFIN;Acc:ZDB-GENE-040426-1409] Nyassachromis_boadzulu Clark et al. 2018
ENSDARG00000099390	lama2	protein_coding	laminin, alpha 2 [Source:ZFIN;Acc:ZDB-GENE-060119-1] Nyassachromis_boadzulu Clark et al. 2018
ENSDARG00000052114	crtc3	protein_coding	CREB regulated transcription coactivator 3 [Source:ZFIN;Acc:ZDB-GENE-070712-2] Nyassachromis_boadzulu Clark et al. 2018
ENSDARG00000037079	cfap36	protein_coding	cilia and flagella associated protein 36 [Source:ZFIN;Acc:ZDB-GENE-060421-8162] Nyassachromis_boadzulu Clark et al. 2018
ENSDARG00000111427	gtpbp3	protein_coding	GTP binding protein 3, mitochondrial [Source:ZFIN;Acc:ZDB-GENE-050522-335] Nyassachromis_boadzulu Clark et al. 2018
ENSDARG00000004782	fgfr3	protein_coding	fibroblast growth factor receptor 3 [Source:ZFIN;Acc:ZDB-GENE-000816-1] Nyassachromis_boadzulu Clark et al. 2018
Gene stable ID	Gene name	Gene type	Gene description Nyassachromis_boadzulu Clark et al. 2018
ENSDARG00000009341	nrap	protein_coding	nebulin-related anchoring protein [Source:ZFIN;Acc:ZDB-GENE-060616-224] Nyassachromis_boadzulu Clark et al. 2018
ENSDARG00000098726	rptor	protein_coding	regulatory associated protein of MTOR, complex 1 [Source:ZFIN;Acc:ZDB-GENE-130530-685] Nyassachromis_boadzulu Clark et al. 2018
ENSDARG00000059423	prune2	protein_coding	prune homolog 2 (Drosophila) [Source:ZFIN;Acc:ZDB-GENE-050309-222] Nyassachromis_boadzulu Clark et al. 2018
ENSDARG00000077710	nlgn1	protein_coding	neuroligin 1 [Source:ZFIN;Acc:ZDB-GENE-090918-1] Nyassachromis_boadzulu Clark et al. 2018
ENSDARG00000077469	polr1b	protein_coding	RNA polymerase I subunit B [Source:ZFIN;Acc:ZDB-GENE-040426-1598] Nyassachromis_boadzulu Clark et al. 2018
ENSDARG00000078297	ptprh	protein_coding	protein tyrosine phosphatase, receptor type, h [Source:ZFIN;Acc:ZDB-GENE-091118-90] Nyassachromis_boadzulu Clark et al. 2018
ENSDARG00000078890	wdfy3	protein_coding	WD repeat and FYVE domain containing 3 [Source:ZFIN;Acc:ZDB-GENE-070705-153] Nyassachromis_boadzulu Clark et al. 2018
ENSDARG00000076718	prkra	protein_coding	protein kinase, interferon-inducible double stranded RNA dependent activator [Source:ZFIN;Acc:ZDB-GENE-050309-206] Nyassachromis_boadzulu Clark et al. 2018
ENSDARG00000076939	znf451	protein_coding	zinc finger protein 451 [Source:ZFIN;Acc:ZDB-GENE-081107-14] Nyassachromis_boadzulu Clark et al. 2018
ENSDARG00000016516	rbm8a	protein_coding	RNA binding motif protein 8A [Source:ZFIN;Acc:ZDB-GENE-050306-51] Nyassachromis_boadzulu Clark et al. 2018
ENSDARG00000023532	pinx1	protein_coding	PIN2 (TERF1) interacting telomerase inhibitor 1 [Source:ZFIN;Acc:ZDB-GENE-030515-2] Nyassachromis_boadzulu Clark et al. 2018
ENSDARG00000030237	pgrmc2	protein_coding	progesterone receptor membrane component 2 [Source:ZFIN;Acc:ZDB-GENE-040426-2102] Nyassachromis_boadzulu Clark et al. 2018
ENSDARG00000060477	vps8	protein_coding	vacuolar protein sorting 8 homolog (S. cerevisiae) [Source:ZFIN;Acc:ZDB-GENE-060503-348] Nyassachromis_boadzulu Clark et al. 2018
ENSDARG00000074471	vps39	protein_coding	vacuolar protein sorting 39 homolog (S. cerevisiae) [Source:ZFIN;Acc:ZDB-GENE-080530-2] Nyassachromis_boadzulu Clark et al. 2018
ENSDARG00000076657	plagl2	protein_coding	pleiomorphic adenoma gene-like 2 [Source:ZFIN;Acc:ZDB-GENE-020806-1] Nyassachromis_boadzulu Clark et al. 2018
ENSDARG00000010681	tjap1	protein_coding	tight junction associated protein 1 (peripheral) [Source:ZFIN;Acc:ZDB-GENE-081107-47] Nyassachromis_boadzulu Clark et al. 2018
ENSDARG00000025350	prdx2	protein_coding	peroxiredoxin 2 [Source:ZFIN;Acc:ZDB-GENE-030326-2] Nyassachromis_boadzulu Clark et al. 2018
ENSDARG00000100503	sos1	protein_coding	son of sevenless homolog 1 (Drosophila) [Source:ZFIN;Acc:ZDB-GENE-070209-128] Nyassachromis_boadzulu Clark et al. 2018
ENSDARG00000027938	rad18	protein_coding	RAD18 E3 ubiquitin protein ligase [Source:ZFIN;Acc:ZDB-GENE-040426-745] Nyassachromis_boadzulu Clark et al. 2018
ENSDARG00000013079	tubgcp2	protein_coding	tubulin, gamma complex associated protein 2 [Source:ZFIN;Acc:ZDB-GENE-031118-150] Nyassachromis_boadzulu Clark et al. 2018
ENSDARG00000096912	vps50	protein_coding	VPS50 EARP/GARPII complex subunit [Source:ZFIN;Acc:ZDB-GENE-060503-325] Nyassachromis_boadzulu Clark et al. 2018
ENSDARG00000061713	tpd52	protein_coding	tumor protein D52 [Source:ZFIN;Acc:ZDB-GENE-060503-680] Nyassachromis_boadzulu Clark et al. 2018
ENSDARG00000086173	relb	protein_coding	v-rel avian reticuloendotheliosis viral oncogene homolog B [Source:ZFIN;Acc:ZDB-GENE-030131-9531] Nyassachromis_boadzulu Clark et al. 2018
ENSDARG00000004931	slc8a3	protein_coding	solute carrier family 8 (sodium/calcium exchanger), member 3 [Source:ZFIN;Acc:ZDB-GENE-050810-1] Nyassachromis_boadzulu Clark et al. 2018
ENSDARG00000017246	prx	protein_coding	periaxin [Source:ZFIN;Acc:ZDB-GENE-030131-5790] Nyassachromis_boadzulu Clark et al. 2018
ENSDARG00000021509	tab2	protein_coding	TGF-beta activated kinase 1 (MAP3K7) binding protein 2 [Source:ZFIN;Acc:ZDB-GENE-040426-933] Nyassachromis_boadzulu Clark et al. 2018
ENSDARG00000022187	usp6nl	protein_coding	USP6 N-terminal like [Source:ZFIN;Acc:ZDB-GENE-041210-192] Nyassachromis_boadzulu Clark et al. 2018
ENSDARG00000077011	uhrf1bp1	protein_coding	UHRF1 binding protein 1 [Source:ZFIN;Acc:ZDB-GENE-090312-82] Nyassachromis_boadzulu Clark et al. 2018
ENSDARG00000018891	rnaseh2a	protein_coding	ribonuclease H2, subunit A [Source:ZFIN;Acc:ZDB-GENE-040426-976] Nyassachromis_boadzulu Clark et al. 2018
ENSDARG00000004055	uhrf1bp1l	protein_coding	UHRF1 binding protein 1-like [Source:ZFIN;Acc:ZDB-GENE-041210-177] Nyassachromis_boadzulu Clark et al. 2018
ENSDARG00000076997	stxbp4	protein_coding	syntaxin binding protein 4 [Source:ZFIN;Acc:ZDB-GENE-110420-5] Nyassachromis_boadzulu Clark et al. 2018
ENSDARG00000029482	ush2a	protein_coding	Usher syndrome 2A (autosomal recessive, mild) [Source:ZFIN;Acc:ZDB-GENE-060503-794] Nyassachromis_boadzulu Clark et al. 2018
ENSDARG00000013526	svep1	protein_coding	sushi, von Willebrand factor type A, EGF and pentraxin domain containing 1 [Source:ZFIN;Acc:ZDB-GENE-110726-1] Nyassachromis_boadzulu Clark et al. 2018
ENSDARG00000031302	smap1	protein_coding	small ArfGAP 1 [Source:ZFIN;Acc:ZDB-GENE-060920-2] Nyassachromis_boadzulu Clark et al. 2018
ENSDARG00000008953	pofut1	protein_coding	protein O-fucosyltransferase 1 [Source:ZFIN;Acc:ZDB-GENE-040303-2] Nyassachromis_boadzulu Clark et al. 2018
ENSDARG00000074465	vps13c	protein_coding	vacuolar protein sorting 13 homolog C (S. cerevisiae) [Source:ZFIN;Acc:ZDB-GENE-070426-4] Nyassachromis_boadzulu Clark et al. 2018
ENSDARG00000036257	rasal2	protein_coding	RAS protein activator like 2 [Source:ZFIN;Acc:ZDB-GENE-070912-180] Nyassachromis_boadzulu Clark et al. 2018
ENSDARG00000059950	plxdc2	protein_coding	plexin domain containing 2 [Source:ZFIN;Acc:ZDB-GENE-140106-69] Nyassachromis_boadzulu Clark et al. 2018
ENSDARG00000054570	smg1	protein_coding	SMG1 phosphatidylinositol 3-kinase-related kinase [Source:ZFIN;Acc:ZDB-GENE-061013-767] Nyassachromis_boadzulu Clark et al. 2018
ENSDARG00000045308	pola1	protein_coding	polymerase (DNA directed), alpha 1 [Source:ZFIN;Acc:ZDB-GENE-030114-9] Nyassachromis_boadzulu Clark et al. 2018
ENSDARG00000025346	znf277	protein_coding	zinc finger protein 277 [Source:ZFIN;Acc:ZDB-GENE-040426-1633] Nyassachromis_boadzulu Clark et al. 2018
ENSDARG00000104495	pltp	protein_coding	phospholipid transfer protein [Source:ZFIN;Acc:ZDB-GENE-040801-22] Nyassachromis_boadzulu Clark et al. 2018
ENSDARG00000051926	plag1	protein_coding	pleiomorphic adenoma gene 1 [Source:ZFIN;Acc:ZDB-GENE-060302-2] Nyassachromis_boadzulu Clark et al. 2018
ENSDARG00000102176	pla1a	polymorphic_pseudogene	phospholipase A1 member A [Source:ZFIN;Acc:ZDB-GENE-030131-5949] Nyassachromis_boadzulu Clark et al. 2018
ENSDARG00000069922	pla1a	protein_coding	phospholipase A1 member A [Source:ZFIN;Acc:ZDB-GENE-030131-5949] Nyassachromis_boadzulu Clark et al. 2018
ENSDARG00000004131	rttn	protein_coding	rotatin [Source:ZFIN;Acc:ZDB-GENE-090609-5] Nyassachromis_boadzulu Clark et al. 2018
ENSDARG00000077368	slc30a6	protein_coding	solute carrier family 30 (zinc transporter), member 6 [Source:ZFIN;Acc:ZDB-GENE-040426-1838] Nyassachromis_boadzulu Clark et al. 2018
ENSDARG00000088699	pdzd8	protein_coding	PDZ domain containing 8 [Source:ZFIN;Acc:ZDB-GENE-110310-2] Nyassachromis_boadzulu Clark et al. 2018
ENSDARG00000028982	pcca	protein_coding	propionyl-CoA carboxylase subunit alpha [Source:ZFIN;Acc:ZDB-GENE-040718-246] Nyassachromis_boadzulu Clark et al. 2018
ENSDARG00000035633	tctn2	protein_coding	tectonic family member 2 [Source:ZFIN;Acc:ZDB-GENE-030131-751] Nyassachromis_boadzulu Clark et al. 2018
ENSDARG00000079560	ptprh	protein_coding	protein tyrosine phosphatase, receptor type, h [Source:ZFIN;Acc:ZDB-GENE-091118-90] Nyassachromis_boadzulu Clark et al. 2018
ENSDARG00000020771	tnr	protein_coding	tenascin R (restrictin, janusin) [Source:ZFIN;Acc:ZDB-GENE-030804-1] Nyassachromis_boadzulu Clark et al. 2018
ENSDARG00000062363	phex	protein_coding	phosphate regulating endopeptidase homolog, X-linked [Source:ZFIN;Acc:ZDB-GENE-030103-2] Nyassachromis_boadzulu Clark et al. 2018
ENSDARG00000063631	VIT	protein_coding	si:ch1073-291c23.1 [Source:ZFIN;Acc:ZDB-GENE-050208-114] Nyassachromis_boadzulu Clark et al. 2018
ENSDARG00000021163	thrb	protein_coding	thyroid hormone receptor beta [Source:ZFIN;Acc:ZDB-GENE-990415-268] Nyassachromis_boadzulu Clark et al. 2018
ENSDARG00000100594	sez6l	protein_coding	seizure related 6 homolog (mouse)-like [Source:ZFIN;Acc:ZDB-GENE-091204-162] Nyassachromis_boadzulu Clark et al. 2018
ENSDARG00000090830	tmem132e	protein_coding	transmembrane protein 132E [Source:ZFIN;Acc:ZDB-GENE-120926-3] Nyassachromis_boadzulu Clark et al. 2018
ENSDARG00000068763	plcg2	protein_coding	phospholipase C, gamma 2 [Source:ZFIN;Acc:ZDB-GENE-030131-9532] Nyassachromis_boadzulu Clark et al. 2018
ENSDARG00000013961	slc31a1	protein_coding	solute carrier family 31 (copper transporter), member 1 [Source:ZFIN;Acc:ZDB-GENE-040415-3] Nyassachromis_boadzulu Clark et al. 2018
ENSDARG00000037122	TENM2	protein_coding	si:dkey-34l15.2 [Source:ZFIN;Acc:ZDB-GENE-081027-5] Nyassachromis_boadzulu Clark et al. 2018
ENSDARG00000002016	ppil2	protein_coding	peptidylprolyl isomerase (cyclophilin)-like 2 [Source:ZFIN;Acc:ZDB-GENE-040426-1096] Nyassachromis_boadzulu Clark et al. 2018
ENSDARG00000092624	SPTBN4	protein_coding	si:ch73-262h23.4 [Source:ZFIN;Acc:ZDB-GENE-081031-8] Nyassachromis_boadzulu Clark et al. 2018
ENSDARG00000104011	rps17	protein_coding	ribosomal protein S17 [Source:ZFIN;Acc:ZDB-GENE-040426-1852] Nyassachromis_boadzulu Clark et al. 2018
ENSDARG00000036232	trpm7	protein_coding	transient receptor potential cation channel, subfamily M, member 7 [Source:ZFIN;Acc:ZDB-GENE-021115-2] Nyassachromis_boadzulu Clark et al. 2018
ENSDARG00000058473	st6galnac3	protein_coding	ST6 (alpha-N-acetyl-neuraminyl-2,3-beta-galactosyl-1,3)-N-acetylgalactosaminide alpha-2,6-sialyltransferase 3 [Source:ZFIN;Acc:ZDB-GENE-030131-1329] Nyassachromis_boadzulu Clark et al. 2018
ENSDARG00000002880	vps50	protein_coding	VPS50 EARP/GARPII complex subunit [Source:ZFIN;Acc:ZDB-GENE-060503-325] Nyassachromis_boadzulu Clark et al. 2018
ENSDARG00000037587	SYNPR	protein_coding	si:dkey-30j16.3 [Source:ZFIN;Acc:ZDB-GENE-141212-294] Nyassachromis_boadzulu Clark et al. 2018
ENSDARG00000045554	snx20	protein_coding	sorting nexin 20 [Source:ZFIN;Acc:ZDB-GENE-100806-1] Nyassachromis_boadzulu Clark et al. 2018
ENSDARG00000075252	phrf1	protein_coding	PHD and ring finger domains 1 [Source:ZFIN;Acc:ZDB-GENE-030131-624] Nyassachromis_boadzulu Clark et al. 2018
ENSDARG00000041481	smg5	protein_coding	SMG5 nonsense mediated mRNA decay factor [Source:ZFIN;Acc:ZDB-GENE-050913-144] Nyassachromis_boadzulu Clark et al. 2018
ENSDARG00000005980	sfswap	protein_coding	splicing factor SWAP [Source:ZFIN;Acc:ZDB-GENE-040426-931] Nyassachromis_boadzulu Clark et al. 2018
ENSDARG00000055900	zswim5	protein_coding	zinc finger, SWIM-type containing 5 [Source:ZFIN;Acc:ZDB-GENE-030925-30] Nyassachromis_boadzulu Clark et al. 2018
ENSDARG00000013880	spata20	protein_coding	spermatogenesis associated 20 [Source:ZFIN;Acc:ZDB-GENE-030131-7269] Nyassachromis_boadzulu Clark et al. 2018
ENSDARG00000042995	sptlc1	protein_coding	serine palmitoyltransferase, long chain base subunit 1 [Source:ZFIN;Acc:ZDB-GENE-050522-61] Nyassachromis_boadzulu Clark et al. 2018
ENSDARG00000010407	ppp4r4	protein_coding	protein phosphatase 4, regulatory subunit 4 [Source:ZFIN;Acc:ZDB-GENE-041001-164] Nyassachromis_boadzulu Clark et al. 2018
ENSDARG00000040076	pycard	protein_coding	PYD and CARD domain containing [Source:ZFIN;Acc:ZDB-GENE-000511-2] Nyassachromis_boadzulu Clark et al. 2018
ENSDARG00000027017	ppp2r5a	protein_coding	protein phosphatase 2, regulatory subunit B', alpha isoform [Source:ZFIN;Acc:ZDB-GENE-040724-174] Nyassachromis_boadzulu Clark et al. 2018
ENSDARG00000071331	ryr3	protein_coding	ryanodine receptor 3 [Source:ZFIN;Acc:ZDB-GENE-041001-165] Nyassachromis_boadzulu Clark et al. 2018
ENSDARG00000005894	slc7a9	protein_coding	solute carrier family 7 (amino acid transporter light chain, bo,+ system), member 9 [Source:ZFIN;Acc:ZDB-GENE-080116-2] Nyassachromis_boadzulu Clark et al. 2018
ENSDARG00000040453	wdfy2	protein_coding	WD repeat and FYVE domain containing 2 [Source:ZFIN;Acc:ZDB-GENE-041111-211] Nyassachromis_boadzulu Clark et al. 2018
ENSDARG00000077326	slc45a4	protein_coding	solute carrier family 45, member 4 [Source:ZFIN;Acc:ZDB-GENE-091230-5] Nyassachromis_boadzulu Clark et al. 2018
ENSDARG00000063416	ptprk	protein_coding	protein tyrosine phosphatase, receptor type, K [Source:ZFIN;Acc:ZDB-GENE-030131-9834] Nyassachromis_boadzulu Clark et al. 2018
ENSDARG00000087536	znf407	protein_coding	zinc finger protein 407 [Source:ZFIN;Acc:ZDB-GENE-110411-123] Nyassachromis_boadzulu Clark et al. 2018
ENSDARG00000058821	sema5a	protein_coding	sema domain, seven thrombospondin repeats (type 1 and type 1-like), transmembrane domain (TM) and short cytoplasmic domain, (semaphorin) 5A [Source:ZFIN;Acc:ZDB-GENE-030131-8969] Nyassachromis_boadzulu Clark et al. 2018
ENSDARG00000019328	plxna4	protein_coding	plexin A4 [Source:ZFIN;Acc:ZDB-GENE-030131-4663] Nyassachromis_boadzulu Clark et al. 2018
ENSDARG00000021225	prkci	protein_coding	protein kinase C, iota [Source:ZFIN;Acc:ZDB-GENE-011105-1] Nyassachromis_boadzulu Clark et al. 2018
ENSDARG00000036158	nudcd1	protein_coding	NudC domain containing 1 [Source:ZFIN;Acc:ZDB-GENE-050522-483] Nyassachromis_boadzulu Clark et al. 2018
ENSDARG00000061757	rabgap1l	protein_coding	RAB GTPase activating protein 1-like [Source:ZFIN;Acc:ZDB-GENE-050208-389] Nyassachromis_boadzulu Clark et al. 2018
ENSDARG00000077396	tlcd2	protein_coding	TLC domain containing 2 [Source:ZFIN;Acc:ZDB-GENE-080204-81] Nyassachromis_boadzulu Clark et al. 2018
ENSDARG00000045748	stab2	protein_coding	stabilin 2 [Source:ZFIN;Acc:ZDB-GENE-041210-336] Nyassachromis_boadzulu Clark et al. 2018
ENSDARG00000075217	tdrd12	protein_coding	tudor domain containing 12 [Source:ZFIN;Acc:ZDB-GENE-121214-348] Nyassachromis_boadzulu Clark et al. 2018
ENSDARG00000041411	rad51	protein_coding	RAD51 recombinase [Source:ZFIN;Acc:ZDB-GENE-040426-2286] Nyassachromis_boadzulu Clark et al. 2018
ENSDARG00000091851	tsen2	protein_coding	TSEN2 tRNA splicing endonuclease subunit [Source:ZFIN;Acc:ZDB-GENE-060929-918] Nyassachromis_boadzulu Clark et al. 2018
ENSDARG00000036061	ogfod1	protein_coding	2-oxoglutarate and iron-dependent oxygenase domain containing 1 [Source:ZFIN;Acc:ZDB-GENE-030131-3294] Nyassachromis_boadzulu Clark et al. 2018
ENSDARG00000062506	zc3h18	protein_coding	zinc finger CCCH-type containing 18 [Source:ZFIN;Acc:ZDB-GENE-050419-13] Nyassachromis_boadzulu Clark et al. 2018
ENSDARG00000027397	vangl2	protein_coding	VANGL planar cell polarity protein 2 [Source:ZFIN;Acc:ZDB-GENE-020507-3] Nyassachromis_boadzulu Clark et al. 2018
ENSDARG00000011672	sema3b	protein_coding	sema domain, immunoglobulin domain (Ig), short basic domain, secreted, (semaphorin) 3B [Source:ZFIN;Acc:ZDB-GENE-081105-78] Nyassachromis_boadzulu Clark et al. 2018
ENSDARG00000044278	synpr	protein_coding	synaptoporin [Source:ZFIN;Acc:ZDB-GENE-030616-625] Nyassachromis_boadzulu Clark et al. 2018
ENSDARG00000091221	ttc34	protein_coding	tetratricopeptide repeat domain 34 [Source:ZFIN;Acc:ZDB-GENE-140106-266] Nyassachromis_boadzulu Clark et al. 2018
ENSDARG00000054741	prkg2	protein_coding	protein kinase cGMP-dependent 2 [Source:ZFIN;Acc:ZDB-GENE-060531-80] Nyassachromis_boadzulu Clark et al. 2018
ENSDARG00000013892	sorl1	protein_coding	sortilin-related receptor, L(DLR class) A repeats containing [Source:ZFIN;Acc:ZDB-GENE-050208-22] Nyassachromis_boadzulu Clark et al. 2018
ENSDARG00000061819	wscd2	protein_coding	WSC domain containing 2 [Source:ZFIN;Acc:ZDB-GENE-060526-124] Nyassachromis_boadzulu Clark et al. 2018
ENSDARG00000024311	nsmce4a	protein_coding	NSE4 homolog A, SMC5-SMC6 complex component [Source:ZFIN;Acc:ZDB-GENE-050522-111] Nyassachromis_boadzulu Clark et al. 2018
ENSDARG00000098408	stbd1	protein_coding	starch binding domain 1 [Source:ZFIN;Acc:ZDB-GENE-120817-2] Nyassachromis_boadzulu Clark et al. 2018
ENSDARG00000013860	ptpmt1	protein_coding	protein tyrosine phosphatase, mitochondrial 1 [Source:ZFIN;Acc:ZDB-GENE-070112-272] Nyassachromis_boadzulu Clark et al. 2018
ENSDARG00000067676	plcl1	protein_coding	phospholipase C like 1 [Source:ZFIN;Acc:ZDB-GENE-090313-194] Nyassachromis_boadzulu Clark et al. 2018
ENSDARG00000098862	plpp4	protein_coding	phospholipid phosphatase 4 [Source:ZFIN;Acc:ZDB-GENE-081107-53] Nyassachromis_boadzulu Clark et al. 2018
ENSDARG00000101900	xrn2	protein_coding	5'-3' exoribonuclease 2 [Source:ZFIN;Acc:ZDB-GENE-040426-2874] Nyassachromis_boadzulu Clark et al. 2018
ENSDARG00000069934	parp4	protein_coding	poly (ADP-ribose) polymerase family, member 4 [Source:ZFIN;Acc:ZDB-GENE-070912-387] Nyassachromis_boadzulu Clark et al. 2018
ENSDARG00000011247	rnpc3	protein_coding	RNA-binding region (RNP1, RRM) containing 3 [Source:ZFIN;Acc:ZDB-GENE-060312-35] Nyassachromis_boadzulu Clark et al. 2018
ENSDARG00000003208	pomk	protein_coding	protein-O-mannose kinase [Source:ZFIN;Acc:ZDB-GENE-041114-119] Nyassachromis_boadzulu Clark et al. 2018
ENSDARG00000056886	tbccd1	protein_coding	TBCC domain containing 1 [Source:ZFIN;Acc:ZDB-GENE-041210-222] Nyassachromis_boadzulu Clark et al. 2018
ENSDARG00000001807	tnfrsf21	protein_coding	tumor necrosis factor receptor superfamily, member 21 [Source:ZFIN;Acc:ZDB-GENE-030131-5971] Nyassachromis_boadzulu Clark et al. 2018
ENSDARG00000045870	plekha5	protein_coding	pleckstrin homology domain containing, family A member 5 [Source:ZFIN;Acc:ZDB-GENE-041210-25] Nyassachromis_boadzulu Clark et al. 2018
ENSDARG00000088079	tmed6	protein_coding	transmembrane p24 trafficking protein 6 [Source:ZFIN;Acc:ZDB-GENE-131121-182] Nyassachromis_boadzulu Clark et al. 2018
ENSDARG00000070110	opn5	protein_coding	opsin 5 [Source:ZFIN;Acc:ZDB-GENE-041001-179] Nyassachromis_boadzulu Clark et al. 2018
ENSDARG00000098290	unc80	protein_coding	unc-80 homolog (C. elegans) [Source:ZFIN;Acc:ZDB-GENE-140106-167] Nyassachromis_boadzulu Clark et al. 2018
ENSDARG00000060306	tfcp2	protein_coding	transcription factor CP2 [Source:ZFIN;Acc:ZDB-GENE-030131-2523] Nyassachromis_boadzulu Clark et al. 2018
ENSDARG00000013842	tbc1d19	protein_coding	TBC1 domain family, member 19 [Source:ZFIN;Acc:ZDB-GENE-040426-1265] Nyassachromis_boadzulu Clark et al. 2018
ENSDARG00000008249	ptchd4	protein_coding	patched domain containing 4 [Source:ZFIN;Acc:ZDB-GENE-041001-178] Nyassachromis_boadzulu Clark et al. 2018
ENSDARG00000074004	stac	protein_coding	SH3 and cysteine rich domain [Source:ZFIN;Acc:ZDB-GENE-131121-459] Nyassachromis_boadzulu Clark et al. 2018
ENSDARG00000087556	pacrg	protein_coding	PARK2 co-regulated [Source:ZFIN;Acc:ZDB-GENE-041114-100] Nyassachromis_boadzulu Clark et al. 2018
ENSDARG00000063264	pcdh9	protein_coding	protocadherin 9 [Source:ZFIN;Acc:ZDB-GENE-091015-1] Nyassachromis_boadzulu Clark et al. 2018
ENSDARG00000087762	rab27b	protein_coding	RAB27B, member RAS oncogene family [Source:ZFIN;Acc:ZDB-GENE-120215-85] Nyassachromis_boadzulu Clark et al. 2018
ENSDARG00000033020	ppcdc	protein_coding	phosphopantothenoylcysteine decarboxylase [Source:ZFIN;Acc:ZDB-GENE-040426-1749] Nyassachromis_boadzulu Clark et al. 2018
ENSDARG00000038114	xpa	protein_coding	xeroderma pigmentosum, complementation group A [Source:ZFIN;Acc:ZDB-GENE-040426-1205] Nyassachromis_boadzulu Clark et al. 2018
ENSDARG00000031095	veph1	protein_coding	ventricular zone expressed PH domain-containing 1 [Source:ZFIN;Acc:ZDB-GENE-041014-375] Nyassachromis_boadzulu Clark et al. 2018
ENSDARG00000044718	vav2	protein_coding	vav 2 guanine nucleotide exchange factor [Source:ZFIN;Acc:ZDB-GENE-091204-420] Nyassachromis_boadzulu Clark et al. 2018
ENSDARG00000061723	tmem64	protein_coding	transmembrane protein 64 [Source:ZFIN;Acc:ZDB-GENE-060503-182] Nyassachromis_boadzulu Clark et al. 2018
ENSDARG00000058102	sardh	protein_coding	sarcosine dehydrogenase [Source:ZFIN;Acc:ZDB-GENE-040426-996] Nyassachromis_boadzulu Clark et al. 2018
ENSDARG00000007175	recql	protein_coding	RecQ helicase-like [Source:ZFIN;Acc:ZDB-GENE-050809-134] Nyassachromis_boadzulu Clark et al. 2018
ENSDARG00000007279	yipf5	protein_coding	Yip1 domain family, member 5 [Source:ZFIN;Acc:ZDB-GENE-040426-1057] Nyassachromis_boadzulu Clark et al. 2018
ENSDARG00000069242	pdia5	protein_coding	protein disulfide isomerase family A, member 5 [Source:ZFIN;Acc:ZDB-GENE-030521-5] Nyassachromis_boadzulu Clark et al. 2018
ENSDARG00000100519	spop	protein_coding	speckle-type POZ protein [Source:ZFIN;Acc:ZDB-GENE-040426-1378] Nyassachromis_boadzulu Clark et al. 2018
ENSDARG00000030154	pak7	protein_coding	p21 protein (Cdc42/Rac)-activated kinase 7 [Source:ZFIN;Acc:ZDB-GENE-040426-2085] Nyassachromis_boadzulu Clark et al. 2018
ENSDARG00000075530	pigu	protein_coding	phosphatidylinositol glycan anchor biosynthesis, class U [Source:ZFIN;Acc:ZDB-GENE-100629-1] Nyassachromis_boadzulu Clark et al. 2018
ENSDARG00000009106	serinc1	protein_coding	serine incorporator 1 [Source:ZFIN;Acc:ZDB-GENE-030131-4415] Nyassachromis_boadzulu Clark et al. 2018
ENSDARG00000059523	rims4	protein_coding	regulating synaptic membrane exocytosis 4 [Source:ZFIN;Acc:ZDB-GENE-110103-1] Nyassachromis_boadzulu Clark et al. 2018
ENSDARG00000109274	pla1a	protein_coding	phospholipase A1 member A [Source:ZFIN;Acc:ZDB-GENE-030131-5949] Nyassachromis_boadzulu Clark et al. 2018
ENSDARG00000116019	rptor	protein_coding	regulatory associated protein of MTOR, complex 1 [Source:ZFIN;Acc:ZDB-GENE-130530-685] Nyassachromis_boadzulu Clark et al. 2018
ENSDARG00000116568	smg1	protein_coding	SMG1 phosphatidylinositol 3-kinase-related kinase [Source:ZFIN;Acc:ZDB-GENE-061013-767] Nyassachromis_boadzulu Clark et al. 2018
ENSDARG00000101908	rab3ip	protein_coding	RAB3A interacting protein (rabin3) [Source:ZFIN;Acc:ZDB-GENE-050522-323] Nyassachromis_boadzulu Clark et al. 2018
ENSDARG00000061303	oca2	protein_coding	oculocutaneous albinism II [Source:ZFIN;Acc:ZDB-GENE-070718-4] Nyassachromis_boadzulu Clark et al. 2018
ENSDARG00000075616	polr2k	protein_coding	polymerase (RNA) II (DNA directed) polypeptide K [Source:ZFIN;Acc:ZDB-GENE-070820-18] Nyassachromis_boadzulu Clark et al. 2018
ENSDARG00000035699	srp19	protein_coding	signal recognition particle 19 [Source:ZFIN;Acc:ZDB-GENE-040426-2657] Nyassachromis_boadzulu Clark et al. 2018
ENSDARG00000102334	SH3RF3	protein_coding	si:ch211-124n19.2 [Source:ZFIN;Acc:ZDB-GENE-081104-105] Nyassachromis_boadzulu Clark et al. 2018
ENSDARG00000076624	ptprb	protein_coding	protein tyrosine phosphatase, receptor type, b [Source:ZFIN;Acc:ZDB-GENE-101108-3] Nyassachromis_boadzulu Clark et al. 2018
ENSDARG00000060521	rbm27	protein_coding	RNA binding motif protein 27 [Source:ZFIN;Acc:ZDB-GENE-110411-31] Nyassachromis_boadzulu Clark et al. 2018
ENSDARG00000111437	tpd52	protein_coding	tumor protein D52 [Source:ZFIN;Acc:ZDB-GENE-060503-680] Nyassachromis_boadzulu Clark et al. 2018
ENSDARG00000107441	TANC2	protein_coding	tetratricopeptide repeat, ankyrin repeat and coiled-coil containing 2b [Source:NCBI gene;Acc:335127] Nyassachromis_boadzulu Clark et al. 2018
ENSDARG00000116321	prkg2	protein_coding	protein kinase cGMP-dependent 2 [Source:ZFIN;Acc:ZDB-GENE-060531-80] Nyassachromis_boadzulu Clark et al. 2018
ENSDARG00000109858	ppcdc	protein_coding	phosphopantothenoylcysteine decarboxylase [Source:ZFIN;Acc:ZDB-GENE-040426-1749] Nyassachromis_boadzulu Clark et al. 2018
ENSDARG00000112519	sptlc1	protein_coding	serine palmitoyltransferase, long chain base subunit 1 [Source:ZFIN;Acc:ZDB-GENE-050522-61] Nyassachromis_boadzulu Clark et al. 2018
ENSDARG00000110406	pgrmc2	protein_coding	progesterone receptor membrane component 2 [Source:ZFIN;Acc:ZDB-GENE-040426-2102] Nyassachromis_boadzulu Clark et al. 2018
ENSDARG00000090039	reck	protein_coding	reversion-inducing-cysteine-rich protein with kazal motifs [Source:ZFIN;Acc:ZDB-GENE-070117-37] Nyassachromis_boadzulu Clark et al. 2018
ENSDARG00000113304	tmem64	protein_coding	transmembrane protein 64 [Source:ZFIN;Acc:ZDB-GENE-060503-182] Nyassachromis_boadzulu Clark et al. 2018
ENSDARG00000113588	veph1	protein_coding	ventricular zone expressed PH domain-containing 1 [Source:ZFIN;Acc:ZDB-GENE-041014-375] Nyassachromis_boadzulu Clark et al. 2018
ENSDARG00000054746	uggt1	protein_coding	UDP-glucose glycoprotein glucosyltransferase 1 [Source:ZFIN;Acc:ZDB-GENE-061103-619] Nyassachromis_boadzulu Clark et al. 2018
ENSDARG00000111948	rad51	protein_coding	RAD51 recombinase [Source:ZFIN;Acc:ZDB-GENE-040426-2286] Nyassachromis_boadzulu Clark et al. 2018
ENSDARG00000106258	SGCZ	protein_coding	sarcoglycan zeta [Source:NCBI gene;Acc:100334126] Nyassachromis_boadzulu Clark et al. 2018
ENSDARG00000030633	plekhm3	protein_coding	pleckstrin homology domain containing, family M, member 3 [Source:ZFIN;Acc:ZDB-GENE-070912-382] Nyassachromis_boadzulu Clark et al. 2018
ENSDARG00000109772	usp6nl	protein_coding	USP6 N-terminal like [Source:ZFIN;Acc:ZDB-GENE-041210-192] Nyassachromis_boadzulu Clark et al. 2018
ENSDARG00000075108	tmco3	protein_coding	transmembrane and coiled-coil domains 3 [Source:ZFIN;Acc:ZDB-GENE-071030-1] Nyassachromis_boadzulu Clark et al. 2018
ENSDARG00000091563	snw1	protein_coding	SNW domain containing 1 [Source:ZFIN;Acc:ZDB-GENE-030131-571] Nyassachromis_boadzulu Clark et al. 2018
ENSDARG00000115661	SAMD12	protein_coding	sterile alpha motif domain containing 12 [Source:HGNC Symbol;Acc:HGNC:31750] Nyassachromis_boadzulu Clark et al. 2018
ENSDARG00000046157	RPS17	protein_coding	zgc:114188 [Source:ZFIN;Acc:ZDB-GENE-050320-15] Nyassachromis_boadzulu Clark et al. 2018
ENSDARG00000110281	pcca	protein_coding	propionyl-CoA carboxylase subunit alpha [Source:ZFIN;Acc:ZDB-GENE-040718-246] Nyassachromis_boadzulu Clark et al. 2018
ENSDARG00000111185	vps13c	protein_coding	vacuolar protein sorting 13 homolog C (S. cerevisiae) [Source:ZFIN;Acc:ZDB-GENE-070426-4] Nyassachromis_boadzulu Clark et al. 2018
ENSDARG00000115880	polr1b	protein_coding	RNA polymerase I subunit B [Source:ZFIN;Acc:ZDB-GENE-040426-1598] Nyassachromis_boadzulu Clark et al. 2018
ENSDARG00000114920	TTC28	protein_coding	tetratricopeptide repeat domain 28 [Source:NCBI gene;Acc:100331958] Nyassachromis_boadzulu Clark et al. 2018
ENSDARG00000088862	stxbp6	protein_coding	syntaxin binding protein 6 (amisyn) [Source:ZFIN;Acc:ZDB-GENE-040625-31] Nyassachromis_boadzulu Clark et al. 2018
ENSDARG00000105391	strc	protein_coding	stereocilin [Source:ZFIN;Acc:ZDB-GENE-160114-58] Nyassachromis_boadzulu Clark et al. 2018
ENSDARG00000112152	pomk	protein_coding	protein-O-mannose kinase [Source:ZFIN;Acc:ZDB-GENE-041114-119] Nyassachromis_boadzulu Clark et al. 2018
ENSDARG00000013009	ubiad1	protein_coding	UbiA prenyltransferase domain containing 1 [Source:ZFIN;Acc:ZDB-GENE-030131-3205] Nyassachromis_boadzulu Clark et al. 2018
ENSDARG00000061060	stpg2	protein_coding	sperm-tail PG-rich repeat containing 2 [Source:ZFIN;Acc:ZDB-GENE-061013-667] Nyassachromis_boadzulu Clark et al. 2018
ENSDARG00000112110	sardh	protein_coding	sarcosine dehydrogenase [Source:ZFIN;Acc:ZDB-GENE-040426-996] Nyassachromis_boadzulu Clark et al. 2018
ENSDARG00000098856	RYR2	protein_coding	ryanodine receptor 2a (cardiac) [Source:NCBI gene;Acc:100126126] Nyassachromis_boadzulu Clark et al. 2018
ENSDARG00000102891	ppp1r26	protein_coding	protein phosphatase 1, regulatory subunit 26 [Source:ZFIN;Acc:ZDB-GENE-061103-607] Nyassachromis_boadzulu Clark et al. 2018
ENSDARG00000104937	PTPRD	protein_coding	protein tyrosine phosphatase, receptor type D [Source:NCBI gene;Acc:100330629] Nyassachromis_boadzulu Clark et al. 2018
ENSDARG00000102141	ptpn12	protein_coding	protein tyrosine phosphatase, non-receptor type 12 [Source:ZFIN;Acc:ZDB-GENE-040426-1441] Nyassachromis_boadzulu Clark et al. 2018
ENSDARG00000111479	stab2	protein_coding	stabilin 2 [Source:ZFIN;Acc:ZDB-GENE-041210-336] Nyassachromis_boadzulu Clark et al. 2018
ENSDARG00000116519	prune2	protein_coding	prune homolog 2 (Drosophila) [Source:ZFIN;Acc:ZDB-GENE-050309-222] Nyassachromis_boadzulu Clark et al. 2018
ENSDARG00000005645	robo3	protein_coding	roundabout, axon guidance receptor, homolog 3 (Drosophila) [Source:ZFIN;Acc:ZDB-GENE-000209-4] Nyassachromis_boadzulu Clark et al. 2018
ENSDARG00000114427	tbccd1	protein_coding	TBCC domain containing 1 [Source:ZFIN;Acc:ZDB-GENE-041210-222] Nyassachromis_boadzulu Clark et al. 2018
ENSDARG00000113757	vps8	protein_coding	vacuolar protein sorting 8 homolog (S. cerevisiae) [Source:ZFIN;Acc:ZDB-GENE-060503-348] Nyassachromis_boadzulu Clark et al. 2018
ENSDARG00000113998	sema3b	protein_coding	sema domain, immunoglobulin domain (Ig), short basic domain, secreted, (semaphorin) 3B [Source:ZFIN;Acc:ZDB-GENE-081105-78] Nyassachromis_boadzulu Clark et al. 2018
ENSDARG00000116167	ppil2	protein_coding	peptidylprolyl isomerase (cyclophilin)-like 2 [Source:ZFIN;Acc:ZDB-GENE-040426-1096] Nyassachromis_boadzulu Clark et al. 2018
ENSDARG00000113592	znf277	protein_coding	zinc finger protein 277 [Source:ZFIN;Acc:ZDB-GENE-040426-1633] Nyassachromis_boadzulu Clark et al. 2018
ENSDARG00000114652	vav2	protein_coding	vav 2 guanine nucleotide exchange factor [Source:ZFIN;Acc:ZDB-GENE-091204-420] Nyassachromis_boadzulu Clark et al. 2018
ENSDARG00000091367	prpf6	protein_coding	PRP6 pre-mRNA processing factor 6 homolog (S. cerevisiae) [Source:ZFIN;Acc:ZDB-GENE-030131-2575] Nyassachromis_boadzulu Clark et al. 2018
ENSDARG00000110656	slc31a1	protein_coding	solute carrier family 31 (copper transporter), member 1 [Source:ZFIN;Acc:ZDB-GENE-040415-3] Nyassachromis_boadzulu Clark et al. 2018
ENSDARG00000076870	piezo1	protein_coding	piezo-type mechanosensitive ion channel component 1 [Source:ZFIN;Acc:ZDB-GENE-041111-255] Nyassachromis_boadzulu Clark et al. 2018
ENSDARG00000112551	sfswap	protein_coding	splicing factor SWAP [Source:ZFIN;Acc:ZDB-GENE-040426-931] Nyassachromis_boadzulu Clark et al. 2018
Gene stable ID	Gene name	Gene type	Gene description Labidochromis_caeruleus Clark et al. 2018
ENSDARG00000076801	arap3	protein_coding	ArfGAP with RhoGAP domain, ankyrin repeat and PH domain 3 [Source:ZFIN;Acc:ZDB-GENE-091019-1] Labidochromis_caeruleus Clark et al. 2018
ENSDARG00000060036	aimp1	protein_coding	aminoacyl tRNA synthetase complex-interacting multifunctional protein 1 [Source:ZFIN;Acc:ZDB-GENE-060825-144] Labidochromis_caeruleus Clark et al. 2018
ENSDARG00000001559	csmd2	protein_coding	CUB and Sushi multiple domains 2 [Source:ZFIN;Acc:ZDB-GENE-030616-39] Labidochromis_caeruleus Clark et al. 2018
ENSDARG00000006849	asic2	protein_coding	acid-sensing (proton-gated) ion channel 2 [Source:ZFIN;Acc:ZDB-GENE-040513-4] Labidochromis_caeruleus Clark et al. 2018
ENSDARG00000062258	armc8	protein_coding	armadillo repeat containing 8 [Source:ZFIN;Acc:ZDB-GENE-061027-88] Labidochromis_caeruleus Clark et al. 2018
ENSDARG00000060941	ANKFN1	protein_coding	si:ch211-277e21.2 [Source:ZFIN;Acc:ZDB-GENE-130603-21] Labidochromis_caeruleus Clark et al. 2018
ENSDARG00000076757	ephb1	protein_coding	EPH receptor B1 [Source:ZFIN;Acc:ZDB-GENE-070912-219] Labidochromis_caeruleus Clark et al. 2018
ENSDARG00000053713	ccdc88c	protein_coding	coiled-coil domain containing 88C [Source:ZFIN;Acc:ZDB-GENE-100419-3] Labidochromis_caeruleus Clark et al. 2018
ENSDARG00000061201	acsf2	protein_coding	acyl-CoA synthetase family member 2 [Source:ZFIN;Acc:ZDB-GENE-060825-7] Labidochromis_caeruleus Clark et al. 2018
ENSDARG00000022813	dnd1	protein_coding	DND microRNA-mediated repression inhibitor 1 [Source:ZFIN;Acc:ZDB-GENE-030828-4] Labidochromis_caeruleus Clark et al. 2018
ENSDARG00000055797	cnpy4	protein_coding	canopy FGF signaling regulator 4 [Source:ZFIN;Acc:ZDB-GENE-060315-5] Labidochromis_caeruleus Clark et al. 2018
ENSDARG00000039535	dapp1	protein_coding	dual adaptor of phosphotyrosine and 3-phosphoinositides [Source:ZFIN;Acc:ZDB-GENE-050417-180] Labidochromis_caeruleus Clark et al. 2018
ENSDARG00000077994	b4galt2	protein_coding	UDP-Gal:betaGlcNAc beta 1,4- galactosyltransferase, polypeptide 2 [Source:ZFIN;Acc:ZDB-GENE-070912-258] Labidochromis_caeruleus Clark et al. 2018
ENSDARG00000043858	cdk19	protein_coding	cyclin-dependent kinase 19 [Source:ZFIN;Acc:ZDB-GENE-040724-19] Labidochromis_caeruleus Clark et al. 2018
ENSDARG00000012555	ak5	protein_coding	adenylate kinase 5 [Source:ZFIN;Acc:ZDB-GENE-030131-8256] Labidochromis_caeruleus Clark et al. 2018
ENSDARG00000009315	clgn	protein_coding	calmegin [Source:ZFIN;Acc:ZDB-GENE-060929-708] Labidochromis_caeruleus Clark et al. 2018
ENSDARG00000003512	anks1b	protein_coding	ankyrin repeat and sterile alpha motif domain containing 1B [Source:ZFIN;Acc:ZDB-GENE-041210-349] Labidochromis_caeruleus Clark et al. 2018
ENSDARG00000095833	alk	protein_coding	ALK receptor tyrosine kinase [Source:ZFIN;Acc:ZDB-GENE-031027-1] Labidochromis_caeruleus Clark et al. 2018
ENSDARG00000060361	cep104	protein_coding	centrosomal protein 104 [Source:ZFIN;Acc:ZDB-GENE-060503-195] Labidochromis_caeruleus Clark et al. 2018
ENSDARG00000077788	arhgef10	protein_coding	Rho guanine nucleotide exchange factor (GEF) 10 [Source:ZFIN;Acc:ZDB-GENE-030131-6210] Labidochromis_caeruleus Clark et al. 2018
ENSDARG00000031968	cpped1	protein_coding	calcineurin-like phosphoesterase domain containing 1 [Source:ZFIN;Acc:ZDB-GENE-041114-118] Labidochromis_caeruleus Clark et al. 2018
ENSDARG00000013500	abca2	protein_coding	ATP-binding cassette, sub-family A (ABC1), member 2 [Source:ZFIN;Acc:ZDB-GENE-050517-1] Labidochromis_caeruleus Clark et al. 2018
ENSDARG00000060637	clstn2	protein_coding	calsyntenin 2 [Source:ZFIN;Acc:ZDB-GENE-070911-2] Labidochromis_caeruleus Clark et al. 2018
ENSDARG00000060994	fbxw7	protein_coding	F-box and WD repeat domain containing 7 [Source:ZFIN;Acc:ZDB-GENE-090313-79] Labidochromis_caeruleus Clark et al. 2018
ENSDARG00000044341	chst7	protein_coding	carbohydrate (N-acetylglucosamine 6-O) sulfotransferase 7 [Source:ZFIN;Acc:ZDB-GENE-131121-150] Labidochromis_caeruleus Clark et al. 2018
ENSDARG00000038985	cdyl	protein_coding	chromodomain protein, Y-like [Source:ZFIN;Acc:ZDB-GENE-070912-561] Labidochromis_caeruleus Clark et al. 2018
ENSDARG00000029911	casc3	protein_coding	casc3, exon junction complex subunit [Source:ZFIN;Acc:ZDB-GENE-040308-2] Labidochromis_caeruleus Clark et al. 2018
ENSDARG00000011257	enpp2	protein_coding	ectonucleotide pyrophosphatase/phosphodiesterase 2 [Source:ZFIN;Acc:ZDB-GENE-040426-1156] Labidochromis_caeruleus Clark et al. 2018
ENSDARG00000057435	amacr	protein_coding	alpha-methylacyl-CoA racemase [Source:ZFIN;Acc:ZDB-GENE-050522-484] Labidochromis_caeruleus Clark et al. 2018
ENSDARG00000089207	ankrd27	protein_coding	ankyrin repeat domain 27 (VPS9 domain) [Source:ZFIN;Acc:ZDB-GENE-121105-1] Labidochromis_caeruleus Clark et al. 2018
ENSDARG00000098252	cpne9	protein_coding	copine family member IX [Source:ZFIN;Acc:ZDB-GENE-090311-49] Labidochromis_caeruleus Clark et al. 2018
ENSDARG00000031783	adcy8	protein_coding	adenylate cyclase 8 (brain) [Source:ZFIN;Acc:ZDB-GENE-070912-197] Labidochromis_caeruleus Clark et al. 2018
ENSDARG00000038068	ddx5	protein_coding	DEAD (Asp-Glu-Ala-Asp) box helicase 5 [Source:ZFIN;Acc:ZDB-GENE-030131-925] Labidochromis_caeruleus Clark et al. 2018
ENSDARG00000103962	add1	protein_coding	adducin 1 (alpha) [Source:ZFIN;Acc:ZDB-GENE-030909-2] Labidochromis_caeruleus Clark et al. 2018
ENSDARG00000090764	bcas3	protein_coding	breast carcinoma amplified sequence 3 [Source:ZFIN;Acc:ZDB-GENE-040426-1257] Labidochromis_caeruleus Clark et al. 2018
ENSDARG00000087657	ccdc57	protein_coding	coiled-coil domain containing 57 [Source:ZFIN;Acc:ZDB-GENE-090603-1] Labidochromis_caeruleus Clark et al. 2018
ENSDARG00000042555	dym	protein_coding	dymeclin [Source:ZFIN;Acc:ZDB-GENE-091204-348] Labidochromis_caeruleus Clark et al. 2018
ENSDARG00000025854	ddx51	protein_coding	DEAD (Asp-Glu-Ala-Asp) box polypeptide 51 [Source:ZFIN;Acc:ZDB-GENE-040927-28] Labidochromis_caeruleus Clark et al. 2018
ENSDARG00000008487	dmd	protein_coding	dystrophin [Source:ZFIN;Acc:ZDB-GENE-010426-1] Labidochromis_caeruleus Clark et al. 2018
ENSDARG00000036074	cebpa	protein_coding	CCAAT enhancer binding protein alpha [Source:ZFIN;Acc:ZDB-GENE-020111-2] Labidochromis_caeruleus Clark et al. 2018
ENSDARG00000057013	cadm3	protein_coding	cell adhesion molecule 3 [Source:ZFIN;Acc:ZDB-GENE-060512-196] Labidochromis_caeruleus Clark et al. 2018
ENSDARG00000075296	fam83c	protein_coding	family with sequence similarity 83, member C [Source:ZFIN;Acc:ZDB-GENE-120201-3] Labidochromis_caeruleus Clark et al. 2018
ENSDARG00000070868	cfap126	protein_coding	cilia and flagella associated protein 126 [Source:ZFIN;Acc:ZDB-GENE-060825-357] Labidochromis_caeruleus Clark et al. 2018
ENSDARG00000005926	ak2	protein_coding	adenylate kinase 2 [Source:ZFIN;Acc:ZDB-GENE-030131-512] Labidochromis_caeruleus Clark et al. 2018
ENSDARG00000055563	drosha	protein_coding	drosha ribonuclease III [Source:ZFIN;Acc:ZDB-GENE-070209-23] Labidochromis_caeruleus Clark et al. 2018
ENSDARG00000089913	cacna1g	protein_coding	calcium channel, voltage-dependent, T type, alpha 1G subunit [Source:ZFIN;Acc:ZDB-GENE-090514-2] Labidochromis_caeruleus Clark et al. 2018
ENSDARG00000077842	ajuba	protein_coding	ajuba LIM protein [Source:ZFIN;Acc:ZDB-GENE-030131-9341] Labidochromis_caeruleus Clark et al. 2018
ENSDARG00000060392	ash2l	protein_coding	ash2 like, histone lysine methyltransferase complex subunit [Source:ZFIN;Acc:ZDB-GENE-030131-494] Labidochromis_caeruleus Clark et al. 2018
ENSDARG00000014215	cdh13	protein_coding	cadherin 13, H-cadherin (heart) [Source:ZFIN;Acc:ZDB-GENE-060503-286] Labidochromis_caeruleus Clark et al. 2018
ENSDARG00000017661	braf	protein_coding	B-Raf proto-oncogene, serine/threonine kinase [Source:ZFIN;Acc:ZDB-GENE-040805-1] Labidochromis_caeruleus Clark et al. 2018
ENSDARG00000068122	CFAP77	protein_coding	si:ch211-215c18.3 [Source:ZFIN;Acc:ZDB-GENE-060526-105] Labidochromis_caeruleus Clark et al. 2018
ENSDARG00000014652	ankrd13b	protein_coding	ankyrin repeat domain 13B [Source:ZFIN;Acc:ZDB-GENE-050913-151] Labidochromis_caeruleus Clark et al. 2018
ENSDARG00000063412	cers1	protein_coding	ceramide synthase 1 [Source:ZFIN;Acc:ZDB-GENE-050208-406] Labidochromis_caeruleus Clark et al. 2018
ENSDARG00000077826	efcc1	protein_coding	EF-hand and coiled-coil domain containing 1 [Source:ZFIN;Acc:ZDB-GENE-120813-3] Labidochromis_caeruleus Clark et al. 2018
ENSDARG00000078309	fam83b	protein_coding	family with sequence similarity 83, member B [Source:ZFIN;Acc:ZDB-GENE-030131-7066] Labidochromis_caeruleus Clark et al. 2018
ENSDARG00000057064	enpep	protein_coding	glutamyl aminopeptidase [Source:ZFIN;Acc:ZDB-GENE-050309-218] Labidochromis_caeruleus Clark et al. 2018
ENSDARG00000102914	dennd4b	protein_coding	DENN/MADD domain containing 4B [Source:ZFIN;Acc:ZDB-GENE-130530-684] Labidochromis_caeruleus Clark et al. 2018
ENSDARG00000039020	fbxo5	protein_coding	F-box protein 5 [Source:ZFIN;Acc:ZDB-GENE-030131-4027] Labidochromis_caeruleus Clark et al. 2018
ENSDARG00000077656	arfgef3	protein_coding	ARFGEF family member 3 [Source:ZFIN;Acc:ZDB-GENE-081107-37] Labidochromis_caeruleus Clark et al. 2018
ENSDARG00000020009	bmp2k	protein_coding	BMP2 inducible kinase [Source:ZFIN;Acc:ZDB-GENE-041212-72] Labidochromis_caeruleus Clark et al. 2018
ENSDARG00000099445	cc2d1b	protein_coding	coiled-coil and C2 domain containing 1B [Source:ZFIN;Acc:ZDB-GENE-030131-1426] Labidochromis_caeruleus Clark et al. 2018
ENSDARG00000096073	col19a1	protein_coding	collagen, type XIX, alpha 1 [Source:ZFIN;Acc:ZDB-GENE-090312-196] Labidochromis_caeruleus Clark et al. 2018
ENSDARG00000103754	aspm	protein_coding	abnormal spindle microtubule assembly [Source:ZFIN;Acc:ZDB-GENE-050208-620] Labidochromis_caeruleus Clark et al. 2018
ENSDARG00000076163	col19a1	protein_coding	collagen, type XIX, alpha 1 [Source:ZFIN;Acc:ZDB-GENE-090312-196] Labidochromis_caeruleus Clark et al. 2018
ENSDARG00000016074	cryz	protein_coding	crystallin, zeta (quinone reductase) [Source:ZFIN;Acc:ZDB-GENE-050306-24] Labidochromis_caeruleus Clark et al. 2018
ENSDARG00000034855	ccnb3	protein_coding	cyclin B3 [Source:ZFIN;Acc:ZDB-GENE-060929-684] Labidochromis_caeruleus Clark et al. 2018
ENSDARG00000061918	cplx2	protein_coding	complexin 2 [Source:ZFIN;Acc:ZDB-GENE-081113-1] Labidochromis_caeruleus Clark et al. 2018
ENSDARG00000061039	atp10a	protein_coding	ATPase phospholipid transporting 10A [Source:ZFIN;Acc:ZDB-GENE-101102-1] Labidochromis_caeruleus Clark et al. 2018
ENSDARG00000014676	bckdhb	protein_coding	branched chain keto acid dehydrogenase E1, beta polypeptide [Source:ZFIN;Acc:ZDB-GENE-030124-2] Labidochromis_caeruleus Clark et al. 2018
ENSDARG00000070055	arfip1	protein_coding	ADP-ribosylation factor interacting protein 1 (arfaptin 1) [Source:ZFIN;Acc:ZDB-GENE-040426-2690] Labidochromis_caeruleus Clark et al. 2018
ENSDARG00000037421	egr1	protein_coding	early growth response 1 [Source:ZFIN;Acc:ZDB-GENE-980526-320] Labidochromis_caeruleus Clark et al. 2018
ENSDARG00000070399	alg2	protein_coding	asparagine-linked glycosylation 2 (alpha-1,3-mannosyltransferase) [Source:ZFIN;Acc:ZDB-GENE-060502-2] Labidochromis_caeruleus Clark et al. 2018
ENSDARG00000077075	fastk	protein_coding	Fas-activated serine/threonine kinase [Source:ZFIN;Acc:ZDB-GENE-070912-680] Labidochromis_caeruleus Clark et al. 2018
ENSDARG00000039343	ahcyl2	protein_coding	adenosylhomocysteinase-like 2 [Source:ZFIN;Acc:ZDB-GENE-040115-5] Labidochromis_caeruleus Clark et al. 2018
ENSDARG00000070522	cacna1i	protein_coding	calcium channel, voltage-dependent, T type, alpha 1I subunit [Source:ZFIN;Acc:ZDB-GENE-060503-324] Labidochromis_caeruleus Clark et al. 2018
ENSDARG00000105214	agtpbp1	protein_coding	ATP/GTP binding protein 1 [Source:ZFIN;Acc:ZDB-GENE-081104-267] Labidochromis_caeruleus Clark et al. 2018
ENSDARG00000101635	dact1	protein_coding	dishevelled-binding antagonist of beta-catenin 1 [Source:ZFIN;Acc:ZDB-GENE-040623-3] Labidochromis_caeruleus Clark et al. 2018
ENSDARG00000007413	arid2	protein_coding	AT rich interactive domain 2 (ARID, RFX-like) [Source:ZFIN;Acc:ZDB-GENE-030131-6311] Labidochromis_caeruleus Clark et al. 2018
ENSDARG00000014302	brinp2	protein_coding	bone morphogenetic protein/retinoic acid inducible neural-specific 2 [Source:ZFIN;Acc:ZDB-GENE-070912-621] Labidochromis_caeruleus Clark et al. 2018
ENSDARG00000079217	bbs9	protein_coding	Bardet-Biedl syndrome 9 [Source:ZFIN;Acc:ZDB-GENE-081027-4] Labidochromis_caeruleus Clark et al. 2018
ENSDARG00000060609	cd109	protein_coding	CD109 molecule [Source:ZFIN;Acc:ZDB-GENE-120215-253] Labidochromis_caeruleus Clark et al. 2018
ENSDARG00000056477	ccdc125	protein_coding	coiled-coil domain containing 125 [Source:ZFIN;Acc:ZDB-GENE-060526-104] Labidochromis_caeruleus Clark et al. 2018
ENSDARG00000068323	astn1	protein_coding	astrotactin 1 [Source:ZFIN;Acc:ZDB-GENE-050320-140] Labidochromis_caeruleus Clark et al. 2018
ENSDARG00000015224	cd2ap	protein_coding	CD2-associated protein [Source:ZFIN;Acc:ZDB-GENE-030131-8078] Labidochromis_caeruleus Clark et al. 2018
ENSDARG00000040291	cadm4	protein_coding	cell adhesion molecule 4 [Source:ZFIN;Acc:ZDB-GENE-041114-138] Labidochromis_caeruleus Clark et al. 2018
ENSDARG00000105040	fam69c	protein_coding	family with sequence similarity 69, member C [Source:ZFIN;Acc:ZDB-GENE-030131-8001] Labidochromis_caeruleus Clark et al. 2018
ENSDARG00000074749	abca12	protein_coding	ATP-binding cassette, sub-family A (ABC1), member 12 [Source:ZFIN;Acc:ZDB-GENE-030131-9790] Labidochromis_caeruleus Clark et al. 2018
ENSDARG00000013312	cadps2	protein_coding	Ca++-dependent secretion activator 2 [Source:ZFIN;Acc:ZDB-GENE-030903-1] Labidochromis_caeruleus Clark et al. 2018
ENSDARG00000041895	cad	protein_coding	carbamoyl-phosphate synthetase 2, aspartate transcarbamylase, and dihydroorotase [Source:ZFIN;Acc:ZDB-GENE-021030-4] Labidochromis_caeruleus Clark et al. 2018
ENSDARG00000000472	cntn2	protein_coding	contactin 2 [Source:ZFIN;Acc:ZDB-GENE-990630-12] Labidochromis_caeruleus Clark et al. 2018
ENSDARG00000040991	cttnbp2	protein_coding	cortactin binding protein 2 [Source:ZFIN;Acc:ZDB-GENE-030131-8134] Labidochromis_caeruleus Clark et al. 2018
ENSDARG00000051816	aass	protein_coding	aminoadipate-semialdehyde synthase [Source:ZFIN;Acc:ZDB-GENE-061220-8] Labidochromis_caeruleus Clark et al. 2018
ENSDARG00000054137	adgrg6	protein_coding	adhesion G protein-coupled receptor G6 [Source:ZFIN;Acc:ZDB-GENE-041014-357] Labidochromis_caeruleus Clark et al. 2018
ENSDARG00000010035	engase	protein_coding	endo-beta-N-acetylglucosaminidase [Source:ZFIN;Acc:ZDB-GENE-070112-1332] Labidochromis_caeruleus Clark et al. 2018
ENSDARG00000105121	FAM135B	protein_coding	family with sequence similarity 135, member B [Source:NCBI gene;Acc:100003594] Labidochromis_caeruleus Clark et al. 2018
ENSDARG00000098824	cdh22	protein_coding	cadherin 22 [Source:ZFIN;Acc:ZDB-GENE-140106-113] Labidochromis_caeruleus Clark et al. 2018
ENSDARG00000115779	dmd	protein_coding	dystrophin [Source:ZFIN;Acc:ZDB-GENE-010426-1] Labidochromis_caeruleus Clark et al. 2018
ENSDARG00000112438	cpped1	protein_coding	calcineurin-like phosphoesterase domain containing 1 [Source:ZFIN;Acc:ZDB-GENE-041114-118] Labidochromis_caeruleus Clark et al. 2018
ENSDARG00000117070	amacr	protein_coding	alpha-methylacyl-CoA racemase [Source:ZFIN;Acc:ZDB-GENE-050522-484] Labidochromis_caeruleus Clark et al. 2018
ENSDARG00000105285	FAT4	protein_coding	FAT atypical cadherin 4 [Source:NCBI gene;Acc:101882648] Labidochromis_caeruleus Clark et al. 2018
ENSDARG00000059510	coq2	protein_coding	coenzyme Q2 4-hydroxybenzoate polyprenyltransferase [Source:ZFIN;Acc:ZDB-GENE-070410-84] Labidochromis_caeruleus Clark et al. 2018
ENSDARG00000079679	cep112	protein_coding	centrosomal protein 112 [Source:ZFIN;Acc:ZDB-GENE-120104-2] Labidochromis_caeruleus Clark et al. 2018
ENSDARG00000115563	egr1	protein_coding	early growth response 1 [Source:ZFIN;Acc:ZDB-GENE-980526-320] Labidochromis_caeruleus Clark et al. 2018
ENSDARG00000102394	ap1g1	protein_coding	adaptor related protein complex 1 subunit gamma 1 [Source:ZFIN;Acc:ZDB-GENE-030131-3187] Labidochromis_caeruleus Clark et al. 2018
ENSDARG00000117190	cadps2	protein_coding	Ca++-dependent secretion activator 2 [Source:ZFIN;Acc:ZDB-GENE-030903-1] Labidochromis_caeruleus Clark et al. 2018
ENSDARG00000115681	bmp2k	protein_coding	BMP2 inducible kinase [Source:ZFIN;Acc:ZDB-GENE-041212-72] Labidochromis_caeruleus Clark et al. 2018
ENSDARG00000078302	brinp1	protein_coding	bone morphogenetic protein/retinoic acid inducible neural-specific 1 [Source:ZFIN;Acc:ZDB-GENE-130530-847] Labidochromis_caeruleus Clark et al. 2018
ENSDARG00000110280	atp10a	protein_coding	ATPase phospholipid transporting 10A [Source:ZFIN;Acc:ZDB-GENE-101102-1] Labidochromis_caeruleus Clark et al. 2018
ENSDARG00000110186	CDCP1	protein_coding	CUB domain containing protein 1b [Source:NCBI gene;Acc:560859] Labidochromis_caeruleus Clark et al. 2018
ENSDARG00000076862	fam198a	protein_coding	family with sequence similarity 198, member A [Source:ZFIN;Acc:ZDB-GENE-121130-2] Labidochromis_caeruleus Clark et al. 2018
ENSDARG00000089705	abcf3	protein_coding	ATP-binding cassette, sub-family F (GCN20), member 3 [Source:ZFIN;Acc:ZDB-GENE-050517-32] Labidochromis_caeruleus Clark et al. 2018
ENSDARG00000114957	cdk19	protein_coding	cyclin-dependent kinase 19 [Source:ZFIN;Acc:ZDB-GENE-040724-19] Labidochromis_caeruleus Clark et al. 2018
ENSDARG00000114497	bcas3	protein_coding	breast carcinoma amplified sequence 3 [Source:ZFIN;Acc:ZDB-GENE-040426-1257] Labidochromis_caeruleus Clark et al. 2018
ENSDARG00000110222	cntn2	protein_coding	contactin 2 [Source:ZFIN;Acc:ZDB-GENE-990630-12] Labidochromis_caeruleus Clark et al. 2018
ENSDARG00000110157	armc8	protein_coding	armadillo repeat containing 8 [Source:ZFIN;Acc:ZDB-GENE-061027-88] Labidochromis_caeruleus Clark et al. 2018
ENSDARG00000109443	EML4	protein_coding	echinoderm microtubule associated protein like 4 [Source:NCBI gene;Acc:100334728] Labidochromis_caeruleus Clark et al. 2018
ENSDARG00000110875	ccnb3	protein_coding	cyclin B3 [Source:ZFIN;Acc:ZDB-GENE-060929-684] Labidochromis_caeruleus Clark et al. 2018
ENSDARG00000074665	cdk14	protein_coding	cyclin-dependent kinase 14 [Source:ZFIN;Acc:ZDB-GENE-080220-44] Labidochromis_caeruleus Clark et al. 2018
ENSDARG00000116091	cfap126	protein_coding	cilia and flagella associated protein 126 [Source:ZFIN;Acc:ZDB-GENE-060825-357] Labidochromis_caeruleus Clark et al. 2018
ENSDARG00000111920	cplx2	protein_coding	complexin 2 [Source:ZFIN;Acc:ZDB-GENE-081113-1] Labidochromis_caeruleus Clark et al. 2018
ENSDARG00000116473	arfip1	protein_coding	ADP-ribosylation factor interacting protein 1 (arfaptin 1) [Source:ZFIN;Acc:ZDB-GENE-040426-2690] Labidochromis_caeruleus Clark et al. 2018
ENSDARG00000073673	adgra3	protein_coding	adhesion G protein-coupled receptor A3 [Source:ZFIN;Acc:ZDB-GENE-131003-2] Labidochromis_caeruleus Clark et al. 2018
ENSDARG00000070119	ctc1	protein_coding	CTS telomere maintenance complex component 1 [Source:ZFIN;Acc:ZDB-GENE-061103-271] Labidochromis_caeruleus Clark et al. 2018
ENSDARG00000105154	creg1	protein_coding	cellular repressor of E1A-stimulated genes 1 [Source:ZFIN;Acc:ZDB-GENE-070112-2042] Labidochromis_caeruleus Clark et al. 2018
ENSDARG00000043137	cdca8	protein_coding	cell division cycle associated 8 [Source:ZFIN;Acc:ZDB-GENE-041114-171] Labidochromis_caeruleus Clark et al. 2018
ENSDARG00000114769	cnpy4	protein_coding	canopy FGF signaling regulator 4 [Source:ZFIN;Acc:ZDB-GENE-060315-5] Labidochromis_caeruleus Clark et al. 2018
ENSDARG00000012942	itgb5	protein_coding	integrin, beta 5 [Source:ZFIN;Acc:ZDB-GENE-030131-6022] Labidochromis_caeruleus Clark et al. 2018
ENSDARG00000026753	grik4	protein_coding	glutamate receptor, ionotropic, kainate 4 [Source:ZFIN;Acc:ZDB-GENE-070821-5] Labidochromis_caeruleus Clark et al. 2018
ENSDARG00000045541	gcc1	protein_coding	GRIP and coiled-coil domain containing 1 [Source:ZFIN;Acc:ZDB-GENE-040801-118] Labidochromis_caeruleus Clark et al. 2018
ENSDARG00000077710	nlgn1	protein_coding	neuroligin 1 [Source:ZFIN;Acc:ZDB-GENE-090918-1] Labidochromis_caeruleus Clark et al. 2018
ENSDARG00000024160	hao1	protein_coding	hydroxyacid oxidase (glycolate oxidase) 1 [Source:ZFIN;Acc:ZDB-GENE-060519-2] Labidochromis_caeruleus Clark et al. 2018
ENSDARG00000006754	mllt3	protein_coding	MLLT3, super elongation complex subunit [Source:ZFIN;Acc:ZDB-GENE-050417-356] Labidochromis_caeruleus Clark et al. 2018
ENSDARG00000044625	pcf11	protein_coding	PCF11, cleavage and polyadenylation factor subunit [Source:ZFIN;Acc:ZDB-GENE-041114-175] Labidochromis_caeruleus Clark et al. 2018
ENSDARG00000037020	kif1b	protein_coding	kinesin family member 1B [Source:ZFIN;Acc:ZDB-GENE-030820-1] Labidochromis_caeruleus Clark et al. 2018
ENSDARG00000036279	lamc1	protein_coding	laminin, gamma 1 [Source:ZFIN;Acc:ZDB-GENE-021226-3] Labidochromis_caeruleus Clark et al. 2018
ENSDARG00000074311	mast2	protein_coding	microtubule associated serine/threonine kinase 2 [Source:ZFIN;Acc:ZDB-GENE-050309-150] Labidochromis_caeruleus Clark et al. 2018
ENSDARG00000002847	fndc1	protein_coding	fibronectin type III domain containing 1 [Source:ZFIN;Acc:ZDB-GENE-041210-332] Labidochromis_caeruleus Clark et al. 2018
ENSDARG00000010948	kif11	protein_coding	kinesin family member 11 [Source:ZFIN;Acc:ZDB-GENE-020426-1] Labidochromis_caeruleus Clark et al. 2018
ENSDARG00000078650	kcna4	protein_coding	potassium voltage-gated channel, shaker-related subfamily, member 4 [Source:ZFIN;Acc:ZDB-GENE-121127-2] Labidochromis_caeruleus Clark et al. 2018
ENSDARG00000056764	hydin	protein_coding	HYDIN, axonemal central pair apparatus protein [Source:ZFIN;Acc:ZDB-GENE-050419-219] Labidochromis_caeruleus Clark et al. 2018
ENSDARG00000022020	focad	protein_coding	focadhesin [Source:ZFIN;Acc:ZDB-GENE-080213-1] Labidochromis_caeruleus Clark et al. 2018
ENSDARG00000090787	klhdc8b	protein_coding	kelch domain containing 8B [Source:ZFIN;Acc:ZDB-GENE-090313-174] Labidochromis_caeruleus Clark et al. 2018
ENSDARG00000100402	fgd1	protein_coding	FYVE, RhoGEF and PH domain containing 1 [Source:ZFIN;Acc:ZDB-GENE-081104-33] Labidochromis_caeruleus Clark et al. 2018
ENSDARG00000005648	olfml2a	protein_coding	olfactomedin-like 2A [Source:ZFIN;Acc:ZDB-GENE-081105-107] Labidochromis_caeruleus Clark et al. 2018
ENSDARG00000059234	mrps27	protein_coding	mitochondrial ribosomal protein S27 [Source:ZFIN;Acc:ZDB-GENE-040808-39] Labidochromis_caeruleus Clark et al. 2018
ENSDARG00000001897	man2b1	protein_coding	mannosidase, alpha, class 2B, member 1 [Source:ZFIN;Acc:ZDB-GENE-050327-52] Labidochromis_caeruleus Clark et al. 2018
ENSDARG00000104453	flt4	protein_coding	fms-related tyrosine kinase 4 [Source:ZFIN;Acc:ZDB-GENE-980526-326] Labidochromis_caeruleus Clark et al. 2018
ENSDARG00000063197	golga2	protein_coding	golgin A2 [Source:ZFIN;Acc:ZDB-GENE-081030-1] Labidochromis_caeruleus Clark et al. 2018
ENSDARG00000013670	hyou1	protein_coding	hypoxia up-regulated 1 [Source:ZFIN;Acc:ZDB-GENE-030131-5344] Labidochromis_caeruleus Clark et al. 2018
ENSDARG00000002487	noc3l	protein_coding	NOC3-like DNA replication regulator [Source:ZFIN;Acc:ZDB-GENE-030131-9878] Labidochromis_caeruleus Clark et al. 2018
ENSDARG00000058543	lama5	protein_coding	laminin, alpha 5 [Source:ZFIN;Acc:ZDB-GENE-030131-9823] Labidochromis_caeruleus Clark et al. 2018
ENSDARG00000060875	pde1a	protein_coding	phosphodiesterase 1A, calmodulin-dependent [Source:ZFIN;Acc:ZDB-GENE-090831-2] Labidochromis_caeruleus Clark et al. 2018
ENSDARG00000099084	pcif1	protein_coding	PDX1 C-terminal inhibiting factor 1 [Source:ZFIN;Acc:ZDB-GENE-120920-2] Labidochromis_caeruleus Clark et al. 2018
ENSDARG00000061000	klhdc8a	protein_coding	kelch domain containing 8A [Source:ZFIN;Acc:ZDB-GENE-120810-3] Labidochromis_caeruleus Clark et al. 2018
ENSDARG00000002760	gdf5	protein_coding	growth differentiation factor 5 [Source:ZFIN;Acc:ZDB-GENE-990415-39] Labidochromis_caeruleus Clark et al. 2018
ENSDARG00000004306	klhl18	protein_coding	kelch-like family member 18 [Source:ZFIN;Acc:ZDB-GENE-030131-5785] Labidochromis_caeruleus Clark et al. 2018
ENSDARG00000012981	osbpl7	protein_coding	oxysterol binding protein-like 7 [Source:ZFIN;Acc:ZDB-GENE-041010-212] Labidochromis_caeruleus Clark et al. 2018
ENSDARG00000019614	jade3	protein_coding	jade family PHD finger 3 [Source:ZFIN;Acc:ZDB-GENE-030131-928] Labidochromis_caeruleus Clark et al. 2018
ENSDARG00000054619	fras1	protein_coding	Fraser extracellular matrix complex subunit 1 [Source:ZFIN;Acc:ZDB-GENE-060526-68] Labidochromis_caeruleus Clark et al. 2018
ENSDARG00000103937	ndrg4	protein_coding	NDRG family member 4 [Source:ZFIN;Acc:ZDB-GENE-060512-226] Labidochromis_caeruleus Clark et al. 2018
ENSDARG00000031108	lrba	protein_coding	LPS-responsive vesicle trafficking, beach and anchor containing [Source:ZFIN;Acc:ZDB-GENE-090311-19] Labidochromis_caeruleus Clark et al. 2018
ENSDARG00000104732	mlycd	protein_coding	malonyl-CoA decarboxylase [Source:ZFIN;Acc:ZDB-GENE-070410-120] Labidochromis_caeruleus Clark et al. 2018
ENSDARG00000043912	mei4	protein_coding	meiosis-specific, MEI4 homolog (S. cerevisiae) [Source:ZFIN;Acc:ZDB-GENE-040724-211] Labidochromis_caeruleus Clark et al. 2018
ENSDARG00000056922	ltbp1	protein_coding	latent transforming growth factor beta binding protein 1 [Source:ZFIN;Acc:ZDB-GENE-091202-8] Labidochromis_caeruleus Clark et al. 2018
ENSDARG00000062420	nfia	protein_coding	nuclear factor I/A [Source:ZFIN;Acc:ZDB-GENE-050208-501] Labidochromis_caeruleus Clark et al. 2018
ENSDARG00000055302	grid2	protein_coding	glutamate receptor, ionotropic, delta 2 [Source:ZFIN;Acc:ZDB-GENE-040913-1] Labidochromis_caeruleus Clark et al. 2018
ENSDARG00000028982	pcca	protein_coding	propionyl-CoA carboxylase subunit alpha [Source:ZFIN;Acc:ZDB-GENE-040718-246] Labidochromis_caeruleus Clark et al. 2018
ENSDARG00000041791	mgat4c	protein_coding	mgat4 family member C [Source:ZFIN;Acc:ZDB-GENE-091204-429] Labidochromis_caeruleus Clark et al. 2018
ENSDARG00000100679	lrch3	protein_coding	leucine-rich repeats and calponin homology (CH) domain containing 3 [Source:ZFIN;Acc:ZDB-GENE-071004-44] Labidochromis_caeruleus Clark et al. 2018
ENSDARG00000027602	lrfn1	protein_coding	leucine rich repeat and fibronectin type III domain containing 1 [Source:ZFIN;Acc:ZDB-GENE-040426-1227] Labidochromis_caeruleus Clark et al. 2018
ENSDARG00000061989	mpnd	protein_coding	MPN domain containing [Source:ZFIN;Acc:ZDB-GENE-060929-1162] Labidochromis_caeruleus Clark et al. 2018
ENSDARG00000058372	mcph1	protein_coding	microcephalin 1 [Source:ZFIN;Acc:ZDB-GENE-060421-6122] Labidochromis_caeruleus Clark et al. 2018
ENSDARG00000090387	onecut2	protein_coding	one cut homeobox 2 [Source:ZFIN;Acc:ZDB-GENE-120215-73] Labidochromis_caeruleus Clark et al. 2018
ENSDARG00000038814	myrip	protein_coding	myosin VIIA and Rab interacting protein [Source:ZFIN;Acc:ZDB-GENE-080123-1] Labidochromis_caeruleus Clark et al. 2018
ENSDARG00000001835	nalcn	protein_coding	sodium leak channel, non-selective [Source:ZFIN;Acc:ZDB-GENE-050410-12] Labidochromis_caeruleus Clark et al. 2018
ENSDARG00000058047	pafah1b3	protein_coding	platelet-activating factor acetylhydrolase, isoform Ib, gamma subunit [Source:ZFIN;Acc:ZDB-GENE-040426-1026] Labidochromis_caeruleus Clark et al. 2018
ENSDARG00000105336	pafah1b3	protein_coding	platelet-activating factor acetylhydrolase, isoform Ib, gamma subunit [Source:ZFIN;Acc:ZDB-GENE-040426-1026] Labidochromis_caeruleus Clark et al. 2018
ENSDARG00000026629	gmds	protein_coding	GDP-mannose 4,6-dehydratase [Source:ZFIN;Acc:ZDB-GENE-050419-45] Labidochromis_caeruleus Clark et al. 2018
ENSDARG00000043341	npy4r	protein_coding	neuropeptide Y receptor Y4 [Source:ZFIN;Acc:ZDB-GENE-980526-393] Labidochromis_caeruleus Clark et al. 2018
ENSDARG00000013528	mcm9	protein_coding	minichromosome maintenance 9 homologous recombination repair factor [Source:ZFIN;Acc:ZDB-GENE-041014-310] Labidochromis_caeruleus Clark et al. 2018
ENSDARG00000044319	fstl4	protein_coding	follistatin-like 4 [Source:ZFIN;Acc:ZDB-GENE-070127-3] Labidochromis_caeruleus Clark et al. 2018
ENSDARG00000016360	kpna1	protein_coding	karyopherin alpha 1 (importin alpha 5) [Source:ZFIN;Acc:ZDB-GENE-091116-39] Labidochromis_caeruleus Clark et al. 2018
ENSDARG00000062122	klhl5	protein_coding	kelch-like family member 5 [Source:ZFIN;Acc:ZDB-GENE-080424-7] Labidochromis_caeruleus Clark et al. 2018
ENSDARG00000032039	mxd1	protein_coding	MAX dimerization protein 1 [Source:ZFIN;Acc:ZDB-GENE-060526-246] Labidochromis_caeruleus Clark et al. 2018
ENSDARG00000104845	mipol1	protein_coding	mirror-image polydactyly 1 [Source:ZFIN;Acc:ZDB-GENE-030131-41] Labidochromis_caeruleus Clark et al. 2018
ENSDARG00000023722	hcrtr2	protein_coding	hypocretin (orexin) receptor 2 [Source:ZFIN;Acc:ZDB-GENE-070228-3] Labidochromis_caeruleus Clark et al. 2018
ENSDARG00000063358	micu1	protein_coding	mitochondrial calcium uptake 1 [Source:ZFIN;Acc:ZDB-GENE-070410-22] Labidochromis_caeruleus Clark et al. 2018
ENSDARG00000070603	hspa12a	protein_coding	heat shock protein 12A [Source:ZFIN;Acc:ZDB-GENE-031001-1] Labidochromis_caeruleus Clark et al. 2018
ENSDARG00000017466	ncam2	protein_coding	neural cell adhesion molecule 2 [Source:ZFIN;Acc:ZDB-GENE-010822-1] Labidochromis_caeruleus Clark et al. 2018
ENSDARG00000019116	ing1	protein_coding	inhibitor of growth family, member 1 [Source:ZFIN;Acc:ZDB-GENE-060421-4388] Labidochromis_caeruleus Clark et al. 2018
ENSDARG00000077588	pdgfc	protein_coding	platelet derived growth factor c [Source:ZFIN;Acc:ZDB-GENE-071217-2] Labidochromis_caeruleus Clark et al. 2018
ENSDARG00000016527	helz2	protein_coding	helicase with zinc finger 2, transcriptional coactivator [Source:ZFIN;Acc:ZDB-GENE-120920-1] Labidochromis_caeruleus Clark et al. 2018
ENSDARG00000005476	nav3	protein_coding	neuron navigator 3 [Source:ZFIN;Acc:ZDB-GENE-021205-1] Labidochromis_caeruleus Clark et al. 2018
ENSDARG00000057417	nudt13	protein_coding	nudix (nucleoside diphosphate linked moiety X)-type motif 13 [Source:ZFIN;Acc:ZDB-GENE-040724-60] Labidochromis_caeruleus Clark et al. 2018
ENSDARG00000077515	letm2	protein_coding	leucine zipper-EF-hand containing transmembrane protein 2 [Source:ZFIN;Acc:ZDB-GENE-090521-4] Labidochromis_caeruleus Clark et al. 2018
ENSDARG00000018907	kat6a	protein_coding	K(lysine) acetyltransferase 6A [Source:ZFIN;Acc:ZDB-GENE-021022-3] Labidochromis_caeruleus Clark et al. 2018
ENSDARG00000078297	ptprh	protein_coding	protein tyrosine phosphatase, receptor type, h [Source:ZFIN;Acc:ZDB-GENE-091118-90] Labidochromis_caeruleus Clark et al. 2018
ENSDARG00000078890	wdfy3	protein_coding	WD repeat and FYVE domain containing 3 [Source:ZFIN;Acc:ZDB-GENE-070705-153] Labidochromis_caeruleus Clark et al. 2018
ENSDARG00000076939	znf451	protein_coding	zinc finger protein 451 [Source:ZFIN;Acc:ZDB-GENE-081107-14] Labidochromis_caeruleus Clark et al. 2018
ENSDARG00000075098	wdr17	protein_coding	WD repeat domain 17 [Source:ZFIN;Acc:ZDB-GENE-090313-131] Labidochromis_caeruleus Clark et al. 2018
ENSDARG00000030237	pgrmc2	protein_coding	progesterone receptor membrane component 2 [Source:ZFIN;Acc:ZDB-GENE-040426-2102] Labidochromis_caeruleus Clark et al. 2018
ENSDARG00000070284	sft2d3	protein_coding	SFT2 domain containing 3 [Source:ZFIN;Acc:ZDB-GENE-070907-1] Labidochromis_caeruleus Clark et al. 2018
ENSDARG00000069640	vegfc	protein_coding	vascular endothelial growth factor c [Source:ZFIN;Acc:ZDB-GENE-040303-4] Labidochromis_caeruleus Clark et al. 2018
ENSDARG00000037556	st3gal5	protein_coding	ST3 beta-galactoside alpha-2,3-sialyltransferase 5 [Source:ZFIN;Acc:ZDB-GENE-060322-1] Labidochromis_caeruleus Clark et al. 2018
ENSDARG00000056550	tango2	protein_coding	transport and golgi organization 2 homolog (Drosophila) [Source:ZFIN;Acc:ZDB-GENE-040808-42] Labidochromis_caeruleus Clark et al. 2018
ENSDARG00000060767	smg7	protein_coding	SMG7 nonsense mediated mRNA decay factor [Source:ZFIN;Acc:ZDB-GENE-030131-9122] Labidochromis_caeruleus Clark et al. 2018
ENSDARG00000100503	sos1	protein_coding	son of sevenless homolog 1 (Drosophila) [Source:ZFIN;Acc:ZDB-GENE-070209-128] Labidochromis_caeruleus Clark et al. 2018
ENSDARG00000027938	rad18	protein_coding	RAD18 E3 ubiquitin protein ligase [Source:ZFIN;Acc:ZDB-GENE-040426-745] Labidochromis_caeruleus Clark et al. 2018
ENSDARG00000003084	spire2	protein_coding	spire-type actin nucleation factor 2 [Source:ZFIN;Acc:ZDB-GENE-041114-29] Labidochromis_caeruleus Clark et al. 2018
ENSDARG00000013079	tubgcp2	protein_coding	tubulin, gamma complex associated protein 2 [Source:ZFIN;Acc:ZDB-GENE-031118-150] Labidochromis_caeruleus Clark et al. 2018
ENSDARG00000060469	pik3r4	protein_coding	phosphoinositide-3-kinase, regulatory subunit 4 [Source:ZFIN;Acc:ZDB-GENE-050309-84] Labidochromis_caeruleus Clark et al. 2018
ENSDARG00000096912	vps50	protein_coding	VPS50 EARP/GARPII complex subunit [Source:ZFIN;Acc:ZDB-GENE-060503-325] Labidochromis_caeruleus Clark et al. 2018
ENSDARG00000032261	rngtt	protein_coding	RNA guanylyltransferase and 5'-phosphatase [Source:ZFIN;Acc:ZDB-GENE-040426-2087] Labidochromis_caeruleus Clark et al. 2018
ENSDARG00000004931	slc8a3	protein_coding	solute carrier family 8 (sodium/calcium exchanger), member 3 [Source:ZFIN;Acc:ZDB-GENE-050810-1] Labidochromis_caeruleus Clark et al. 2018
ENSDARG00000102883	sptbn1	protein_coding	spectrin, beta, non-erythrocytic 1 [Source:ZFIN;Acc:ZDB-GENE-031006-3] Labidochromis_caeruleus Clark et al. 2018
ENSDARG00000005479	tenm3	protein_coding	teneurin transmembrane protein 3 [Source:ZFIN;Acc:ZDB-GENE-990714-19] Labidochromis_caeruleus Clark et al. 2018
ENSDARG00000005540	xpo7	protein_coding	exportin 7 [Source:ZFIN;Acc:ZDB-GENE-060628-2] Labidochromis_caeruleus Clark et al. 2018
ENSDARG00000105185	snx7	protein_coding	sorting nexin 7 [Source:ZFIN;Acc:ZDB-GENE-040704-77] Labidochromis_caeruleus Clark et al. 2018
ENSDARG00000063149	tmtc1	protein_coding	transmembrane and tetratricopeptide repeat containing 1 [Source:ZFIN;Acc:ZDB-GENE-070705-219] Labidochromis_caeruleus Clark et al. 2018
ENSDARG00000022187	usp6nl	protein_coding	USP6 N-terminal like [Source:ZFIN;Acc:ZDB-GENE-041210-192] Labidochromis_caeruleus Clark et al. 2018
ENSDARG00000015970	phip	protein_coding	pleckstrin homology domain interacting protein [Source:ZFIN;Acc:ZDB-GENE-050208-261] Labidochromis_caeruleus Clark et al. 2018
ENSDARG00000076997	stxbp4	protein_coding	syntaxin binding protein 4 [Source:ZFIN;Acc:ZDB-GENE-110420-5] Labidochromis_caeruleus Clark et al. 2018
ENSDARG00000063553	rlf	protein_coding	rearranged L-myc fusion [Source:ZFIN;Acc:ZDB-GENE-050208-257] Labidochromis_caeruleus Clark et al. 2018
ENSDARG00000063097	scube1	protein_coding	signal peptide, CUB domain, EGF-like 1 [Source:ZFIN;Acc:ZDB-GENE-050302-78] Labidochromis_caeruleus Clark et al. 2018
ENSDARG00000104230	sec23a	protein_coding	Sec23 homolog A, COPII coat complex component [Source:ZFIN;Acc:ZDB-GENE-040426-2823] Labidochromis_caeruleus Clark et al. 2018
ENSDARG00000057679	sh2b1	protein_coding	SH2B adaptor protein 1 [Source:ZFIN;Acc:ZDB-GENE-070209-188] Labidochromis_caeruleus Clark et al. 2018
ENSDARG00000029482	ush2a	protein_coding	Usher syndrome 2A (autosomal recessive, mild) [Source:ZFIN;Acc:ZDB-GENE-060503-794] Labidochromis_caeruleus Clark et al. 2018
ENSDARG00000013526	svep1	protein_coding	sushi, von Willebrand factor type A, EGF and pentraxin domain containing 1 [Source:ZFIN;Acc:ZDB-GENE-110726-1] Labidochromis_caeruleus Clark et al. 2018
ENSDARG00000031302	smap1	protein_coding	small ArfGAP 1 [Source:ZFIN;Acc:ZDB-GENE-060920-2] Labidochromis_caeruleus Clark et al. 2018
ENSDARG00000008953	pofut1	protein_coding	protein O-fucosyltransferase 1 [Source:ZFIN;Acc:ZDB-GENE-040303-2] Labidochromis_caeruleus Clark et al. 2018
ENSDARG00000036257	rasal2	protein_coding	RAS protein activator like 2 [Source:ZFIN;Acc:ZDB-GENE-070912-180] Labidochromis_caeruleus Clark et al. 2018
ENSDARG00000075526	pwwp2a	protein_coding	PWWP domain containing 2A [Source:ZFIN;Acc:ZDB-GENE-131120-4] Labidochromis_caeruleus Clark et al. 2018
ENSDARG00000102433	sytl4	protein_coding	synaptotagmin-like 4 [Source:ZFIN;Acc:ZDB-GENE-070209-217] Labidochromis_caeruleus Clark et al. 2018
ENSDARG00000000503	stx1b	protein_coding	syntaxin 1B [Source:ZFIN;Acc:ZDB-GENE-000330-4] Labidochromis_caeruleus Clark et al. 2018
ENSDARG00000076171	znf827	protein_coding	zinc finger protein 827 [Source:ZFIN;Acc:ZDB-GENE-080728-3] Labidochromis_caeruleus Clark et al. 2018
ENSDARG00000098809	snap91	protein_coding	synaptosomal-associated protein 91 [Source:ZFIN;Acc:ZDB-GENE-100422-6] Labidochromis_caeruleus Clark et al. 2018
ENSDARG00000059950	plxdc2	protein_coding	plexin domain containing 2 [Source:ZFIN;Acc:ZDB-GENE-140106-69] Labidochromis_caeruleus Clark et al. 2018
ENSDARG00000051989	tmem187	protein_coding	transmembrane protein 187 [Source:ZFIN;Acc:ZDB-GENE-090313-366] Labidochromis_caeruleus Clark et al. 2018
ENSDARG00000043332	prkcz	protein_coding	protein kinase C, zeta [Source:ZFIN;Acc:ZDB-GENE-070511-1] Labidochromis_caeruleus Clark et al. 2018
ENSDARG00000101102	tprn	protein_coding	taperin [Source:ZFIN;Acc:ZDB-GENE-081104-254] Labidochromis_caeruleus Clark et al. 2018
ENSDARG00000004176	ulk4	protein_coding	unc-51 like kinase 4 [Source:ZFIN;Acc:ZDB-GENE-100922-243] Labidochromis_caeruleus Clark et al. 2018
ENSDARG00000018534	slc6a9	protein_coding	solute carrier family 6 (neurotransmitter transporter, glycine), member 9 [Source:ZFIN;Acc:ZDB-GENE-050105-3] Labidochromis_caeruleus Clark et al. 2018
ENSDARG00000062204	sigirr	protein_coding	single immunoglobulin and toll-interleukin 1 receptor (TIR) domain [Source:ZFIN;Acc:ZDB-GENE-080303-3] Labidochromis_caeruleus Clark et al. 2018
ENSDARG00000077368	slc30a6	protein_coding	solute carrier family 30 (zinc transporter), member 6 [Source:ZFIN;Acc:ZDB-GENE-040426-1838] Labidochromis_caeruleus Clark et al. 2018
ENSDARG00000045525	tmcc3	protein_coding	transmembrane and coiled-coil domain family 3 [Source:ZFIN;Acc:ZDB-GENE-030131-1811] Labidochromis_caeruleus Clark et al. 2018
ENSDARG00000079560	ptprh	protein_coding	protein tyrosine phosphatase, receptor type, h [Source:ZFIN;Acc:ZDB-GENE-091118-90] Labidochromis_caeruleus Clark et al. 2018
ENSDARG00000098226	smpd3	protein_coding	sphingomyelin phosphodiesterase 3, neutral [Source:ZFIN;Acc:ZDB-GENE-081104-280] Labidochromis_caeruleus Clark et al. 2018
ENSDARG00000020771	tnr	protein_coding	tenascin R (restrictin, janusin) [Source:ZFIN;Acc:ZDB-GENE-030804-1] Labidochromis_caeruleus Clark et al. 2018
ENSDARG00000063631	VIT	protein_coding	si:ch1073-291c23.1 [Source:ZFIN;Acc:ZDB-GENE-050208-114] Labidochromis_caeruleus Clark et al. 2018
ENSDARG00000100594	sez6l	protein_coding	seizure related 6 homolog (mouse)-like [Source:ZFIN;Acc:ZDB-GENE-091204-162] Labidochromis_caeruleus Clark et al. 2018
ENSDARG00000090830	tmem132e	protein_coding	transmembrane protein 132E [Source:ZFIN;Acc:ZDB-GENE-120926-3] Labidochromis_caeruleus Clark et al. 2018
ENSDARG00000076754	slc9a7	protein_coding	solute carrier family 9, subfamily A (NHE7, cation proton antiporter 7), member 7 [Source:ZFIN;Acc:ZDB-GENE-050913-8] Labidochromis_caeruleus Clark et al. 2018
ENSDARG00000092624	SPTBN4	protein_coding	si:ch73-262h23.4 [Source:ZFIN;Acc:ZDB-GENE-081031-8] Labidochromis_caeruleus Clark et al. 2018
ENSDARG00000059801	pdzd2	protein_coding	PDZ domain containing 2 [Source:ZFIN;Acc:ZDB-GENE-060526-297] Labidochromis_caeruleus Clark et al. 2018
ENSDARG00000058473	st6galnac3	protein_coding	ST6 (alpha-N-acetyl-neuraminyl-2,3-beta-galactosyl-1,3)-N-acetylgalactosaminide alpha-2,6-sialyltransferase 3 [Source:ZFIN;Acc:ZDB-GENE-030131-1329] Labidochromis_caeruleus Clark et al. 2018
ENSDARG00000002880	vps50	protein_coding	VPS50 EARP/GARPII complex subunit [Source:ZFIN;Acc:ZDB-GENE-060503-325] Labidochromis_caeruleus Clark et al. 2018
ENSDARG00000026333	xkr7	protein_coding	XK, Kell blood group complex subunit-related family, member 7 [Source:ZFIN;Acc:ZDB-GENE-051113-336] Labidochromis_caeruleus Clark et al. 2018
ENSDARG00000026499	ppm1e	protein_coding	protein phosphatase, Mg2+/Mn2+ dependent, 1E [Source:ZFIN;Acc:ZDB-GENE-070326-2] Labidochromis_caeruleus Clark et al. 2018
ENSDARG00000098074	trip4	protein_coding	thyroid hormone receptor interactor 4 [Source:ZFIN;Acc:ZDB-GENE-040724-92] Labidochromis_caeruleus Clark et al. 2018
ENSDARG00000042995	sptlc1	protein_coding	serine palmitoyltransferase, long chain base subunit 1 [Source:ZFIN;Acc:ZDB-GENE-050522-61] Labidochromis_caeruleus Clark et al. 2018
ENSDARG00000010407	ppp4r4	protein_coding	protein phosphatase 4, regulatory subunit 4 [Source:ZFIN;Acc:ZDB-GENE-041001-164] Labidochromis_caeruleus Clark et al. 2018
ENSDARG00000006678	pth2r	protein_coding	parathyroid hormone 2 receptor [Source:ZFIN;Acc:ZDB-GENE-991123-10] Labidochromis_caeruleus Clark et al. 2018
ENSDARG00000099727	ssbp2	protein_coding	single-stranded DNA binding protein 2 [Source:ZFIN;Acc:ZDB-GENE-090312-197] Labidochromis_caeruleus Clark et al. 2018
ENSDARG00000071331	ryr3	protein_coding	ryanodine receptor 3 [Source:ZFIN;Acc:ZDB-GENE-041001-165] Labidochromis_caeruleus Clark et al. 2018
ENSDARG00000005894	slc7a9	protein_coding	solute carrier family 7 (amino acid transporter light chain, bo,+ system), member 9 [Source:ZFIN;Acc:ZDB-GENE-080116-2] Labidochromis_caeruleus Clark et al. 2018
ENSDARG00000038040	tpk1	protein_coding	thiamin pyrophosphokinase 1 [Source:ZFIN;Acc:ZDB-GENE-041010-176] Labidochromis_caeruleus Clark et al. 2018
ENSDARG00000007614	wwox	protein_coding	WW domain containing oxidoreductase [Source:ZFIN;Acc:ZDB-GENE-040426-858] Labidochromis_caeruleus Clark et al. 2018
ENSDARG00000076484	stab1	protein_coding	stabilin 1 [Source:ZFIN;Acc:ZDB-GENE-050208-554] Labidochromis_caeruleus Clark et al. 2018
ENSDARG00000063416	ptprk	protein_coding	protein tyrosine phosphatase, receptor type, K [Source:ZFIN;Acc:ZDB-GENE-030131-9834] Labidochromis_caeruleus Clark et al. 2018
ENSDARG00000090071	rxfp1	protein_coding	relaxin family peptide receptor 1 [Source:ZFIN;Acc:ZDB-GENE-110125-1] Labidochromis_caeruleus Clark et al. 2018
ENSDARG00000052615	tnmd	protein_coding	tenomodulin [Source:ZFIN;Acc:ZDB-GENE-080220-31] Labidochromis_caeruleus Clark et al. 2018
ENSDARG00000074435	ttc19	protein_coding	tetratricopeptide repeat domain 19 [Source:ZFIN;Acc:ZDB-GENE-070912-490] Labidochromis_caeruleus Clark et al. 2018
ENSDARG00000019328	plxna4	protein_coding	plexin A4 [Source:ZFIN;Acc:ZDB-GENE-030131-4663] Labidochromis_caeruleus Clark et al. 2018
ENSDARG00000061757	rabgap1l	protein_coding	RAB GTPase activating protein 1-like [Source:ZFIN;Acc:ZDB-GENE-050208-389] Labidochromis_caeruleus Clark et al. 2018
ENSDARG00000100222	utrn	protein_coding	utrophin [Source:ZFIN;Acc:ZDB-GENE-070228-6] Labidochromis_caeruleus Clark et al. 2018
ENSDARG00000078854	tusc3	protein_coding	tumor suppressor candidate 3 [Source:ZFIN;Acc:ZDB-GENE-050522-381] Labidochromis_caeruleus Clark et al. 2018
ENSDARG00000043646	slc6a8	protein_coding	solute carrier family 6 (neurotransmitter transporter), member 8 [Source:ZFIN;Acc:ZDB-GENE-071024-2] Labidochromis_caeruleus Clark et al. 2018
ENSDARG00000060101	trappc12	protein_coding	trafficking protein particle complex 12 [Source:ZFIN;Acc:ZDB-GENE-070112-1282] Labidochromis_caeruleus Clark et al. 2018
ENSDARG00000078966	rbm15b	protein_coding	RNA binding motif protein 15B [Source:ZFIN;Acc:ZDB-GENE-080204-91] Labidochromis_caeruleus Clark et al. 2018
ENSDARG00000075217	tdrd12	protein_coding	tudor domain containing 12 [Source:ZFIN;Acc:ZDB-GENE-121214-348] Labidochromis_caeruleus Clark et al. 2018
ENSDARG00000041411	rad51	protein_coding	RAD51 recombinase [Source:ZFIN;Acc:ZDB-GENE-040426-2286] Labidochromis_caeruleus Clark et al. 2018
ENSDARG00000004415	tcf7l2	protein_coding	transcription factor 7 like 2 [Source:ZFIN;Acc:ZDB-GENE-991110-8] Labidochromis_caeruleus Clark et al. 2018
ENSDARG00000077465	sorcs2	protein_coding	sortilin-related VPS10 domain containing receptor 2 [Source:ZFIN;Acc:ZDB-GENE-130530-825] Labidochromis_caeruleus Clark et al. 2018
ENSDARG00000041376	rmi1	protein_coding	RMI1, RecQ mediated genome instability 1, homolog (S. cerevisiae) [Source:ZFIN;Acc:ZDB-GENE-040426-829] Labidochromis_caeruleus Clark et al. 2018
ENSDARG00000027397	vangl2	protein_coding	VANGL planar cell polarity protein 2 [Source:ZFIN;Acc:ZDB-GENE-020507-3] Labidochromis_caeruleus Clark et al. 2018
ENSDARG00000030871	siah1	protein_coding	siah E3 ubiquitin protein ligase 1 [Source:ZFIN;Acc:ZDB-GENE-010319-31] Labidochromis_caeruleus Clark et al. 2018
ENSDARG00000075542	zfhx4	protein_coding	zinc finger homeobox 4 [Source:ZFIN;Acc:ZDB-GENE-070530-3] Labidochromis_caeruleus Clark et al. 2018
ENSDARG00000062325	shank2	protein_coding	SH3 and multiple ankyrin repeat domains 2 [Source:ZFIN;Acc:ZDB-GENE-061207-58] Labidochromis_caeruleus Clark et al. 2018
ENSDARG00000078593	vwa8	protein_coding	von Willebrand factor A domain containing 8 [Source:ZFIN;Acc:ZDB-GENE-070912-407] Labidochromis_caeruleus Clark et al. 2018
ENSDARG00000060951	polg	protein_coding	polymerase (DNA directed), gamma [Source:ZFIN;Acc:ZDB-GENE-060303-1] Labidochromis_caeruleus Clark et al. 2018
ENSDARG00000098408	stbd1	protein_coding	starch binding domain 1 [Source:ZFIN;Acc:ZDB-GENE-120817-2] Labidochromis_caeruleus Clark et al. 2018
ENSDARG00000067676	plcl1	protein_coding	phospholipase C like 1 [Source:ZFIN;Acc:ZDB-GENE-090313-194] Labidochromis_caeruleus Clark et al. 2018
ENSDARG00000078856	slc22a23	protein_coding	solute carrier family 22, member 23 [Source:ZFIN;Acc:ZDB-GENE-030131-3564] Labidochromis_caeruleus Clark et al. 2018
ENSDARG00000103187	syce2	protein_coding	synaptonemal complex central element protein 2 [Source:ZFIN;Acc:ZDB-GENE-050512-1] Labidochromis_caeruleus Clark et al. 2018
ENSDARG00000101900	xrn2	protein_coding	5'-3' exoribonuclease 2 [Source:ZFIN;Acc:ZDB-GENE-040426-2874] Labidochromis_caeruleus Clark et al. 2018
ENSDARG00000101713	scn2b	protein_coding	sodium channel, voltage-gated, type II, beta [Source:ZFIN;Acc:ZDB-GENE-070920-1] Labidochromis_caeruleus Clark et al. 2018
ENSDARG00000097683	sptbn5	protein_coding	spectrin, beta, non-erythrocytic 5 [Source:ZFIN;Acc:ZDB-GENE-131121-26] Labidochromis_caeruleus Clark et al. 2018
ENSDARG00000003208	pomk	protein_coding	protein-O-mannose kinase [Source:ZFIN;Acc:ZDB-GENE-041114-119] Labidochromis_caeruleus Clark et al. 2018
ENSDARG00000059902	vps16	protein_coding	vacuolar protein sorting protein 16 [Source:ZFIN;Acc:ZDB-GENE-050809-9] Labidochromis_caeruleus Clark et al. 2018
ENSDARG00000074848	smim7	protein_coding	small integral membrane protein 7 [Source:ZFIN;Acc:ZDB-GENE-060810-180] Labidochromis_caeruleus Clark et al. 2018
ENSDARG00000098645	rgn	protein_coding	regucalcin [Source:ZFIN;Acc:ZDB-GENE-040718-68] Labidochromis_caeruleus Clark et al. 2018
ENSDARG00000071692	prex2	protein_coding	phosphatidylinositol-3,4,5-trisphosphate-dependent Rac exchange factor 2 [Source:ZFIN;Acc:ZDB-GENE-091113-37] Labidochromis_caeruleus Clark et al. 2018
ENSDARG00000059997	sv2c	protein_coding	synaptic vesicle glycoprotein 2C [Source:ZFIN;Acc:ZDB-GENE-060526-233] Labidochromis_caeruleus Clark et al. 2018
ENSDARG00000001807	tnfrsf21	protein_coding	tumor necrosis factor receptor superfamily, member 21 [Source:ZFIN;Acc:ZDB-GENE-030131-5971] Labidochromis_caeruleus Clark et al. 2018
ENSDARG00000045870	plekha5	protein_coding	pleckstrin homology domain containing, family A member 5 [Source:ZFIN;Acc:ZDB-GENE-041210-25] Labidochromis_caeruleus Clark et al. 2018
ENSDARG00000020693	sesn1	protein_coding	sestrin 1 [Source:ZFIN;Acc:ZDB-GENE-040718-408] Labidochromis_caeruleus Clark et al. 2018
ENSDARG00000098290	unc80	protein_coding	unc-80 homolog (C. elegans) [Source:ZFIN;Acc:ZDB-GENE-140106-167] Labidochromis_caeruleus Clark et al. 2018
ENSDARG00000060306	tfcp2	protein_coding	transcription factor CP2 [Source:ZFIN;Acc:ZDB-GENE-030131-2523] Labidochromis_caeruleus Clark et al. 2018
ENSDARG00000008249	ptchd4	protein_coding	patched domain containing 4 [Source:ZFIN;Acc:ZDB-GENE-041001-178] Labidochromis_caeruleus Clark et al. 2018
ENSDARG00000010728	scin	protein_coding	scinderin [Source:ZFIN;Acc:ZDB-GENE-060503-6] Labidochromis_caeruleus Clark et al. 2018
ENSDARG00000061553	tmem246	protein_coding	transmembrane protein 246 [Source:ZFIN;Acc:ZDB-GENE-061013-692] Labidochromis_caeruleus Clark et al. 2018
ENSDARG00000074004	stac	protein_coding	SH3 and cysteine rich domain [Source:ZFIN;Acc:ZDB-GENE-131121-459] Labidochromis_caeruleus Clark et al. 2018
ENSDARG00000033020	ppcdc	protein_coding	phosphopantothenoylcysteine decarboxylase [Source:ZFIN;Acc:ZDB-GENE-040426-1749] Labidochromis_caeruleus Clark et al. 2018
ENSDARG00000035970	ptprn2	protein_coding	protein tyrosine phosphatase, receptor type, N polypeptide 2 [Source:ZFIN;Acc:ZDB-GENE-030131-3758] Labidochromis_caeruleus Clark et al. 2018
ENSDARG00000038114	xpa	protein_coding	xeroderma pigmentosum, complementation group A [Source:ZFIN;Acc:ZDB-GENE-040426-1205] Labidochromis_caeruleus Clark et al. 2018
ENSDARG00000055255	pitpnm3	protein_coding	PITPNM family member 3 [Source:ZFIN;Acc:ZDB-GENE-030131-9216] Labidochromis_caeruleus Clark et al. 2018
ENSDARG00000044718	vav2	protein_coding	vav 2 guanine nucleotide exchange factor [Source:ZFIN;Acc:ZDB-GENE-091204-420] Labidochromis_caeruleus Clark et al. 2018
ENSDARG00000087717	tmprss5	protein_coding	transmembrane serine protease 5 [Source:ZFIN;Acc:ZDB-GENE-131121-184] Labidochromis_caeruleus Clark et al. 2018
ENSDARG00000075530	pigu	protein_coding	phosphatidylinositol glycan anchor biosynthesis, class U [Source:ZFIN;Acc:ZDB-GENE-100629-1] Labidochromis_caeruleus Clark et al. 2018
ENSDARG00000074781	ptprt	protein_coding	protein tyrosine phosphatase, receptor type, t [Source:ZFIN;Acc:ZDB-GENE-101028-4] Labidochromis_caeruleus Clark et al. 2018
ENSDARG00000097572	ptprt	protein_coding	protein tyrosine phosphatase, receptor type, t [Source:ZFIN;Acc:ZDB-GENE-101028-4] Labidochromis_caeruleus Clark et al. 2018
ENSDARG00000112414	pth2r	protein_coding	parathyroid hormone 2 receptor [Source:ZFIN;Acc:ZDB-GENE-991123-10] Labidochromis_caeruleus Clark et al. 2018
ENSDARG00000111092	scin	protein_coding	scinderin [Source:ZFIN;Acc:ZDB-GENE-060503-6] Labidochromis_caeruleus Clark et al. 2018
ENSDARG00000114161	tpk1	protein_coding	thiamin pyrophosphokinase 1 [Source:ZFIN;Acc:ZDB-GENE-041010-176] Labidochromis_caeruleus Clark et al. 2018
ENSDARG00000088356	tmem117	protein_coding	transmembrane protein 117 [Source:ZFIN;Acc:ZDB-GENE-040426-2809] Labidochromis_caeruleus Clark et al. 2018
ENSDARG00000102334	SH3RF3	protein_coding	si:ch211-124n19.2 [Source:ZFIN;Acc:ZDB-GENE-081104-105] Labidochromis_caeruleus Clark et al. 2018
ENSDARG00000101776	syt12	protein_coding	synaptotagmin XII [Source:ZFIN;Acc:ZDB-GENE-081022-147] Labidochromis_caeruleus Clark et al. 2018
ENSDARG00000107441	TANC2	protein_coding	tetratricopeptide repeat, ankyrin repeat and coiled-coil containing 2b [Source:NCBI gene;Acc:335127] Labidochromis_caeruleus Clark et al. 2018
ENSDARG00000114720	prkcz	protein_coding	protein kinase C, zeta [Source:ZFIN;Acc:ZDB-GENE-070511-1] Labidochromis_caeruleus Clark et al. 2018
ENSDARG00000109884	st3gal5	protein_coding	ST3 beta-galactoside alpha-2,3-sialyltransferase 5 [Source:ZFIN;Acc:ZDB-GENE-060322-1] Labidochromis_caeruleus Clark et al. 2018
ENSDARG00000109363	vps16	protein_coding	vacuolar protein sorting protein 16 [Source:ZFIN;Acc:ZDB-GENE-050809-9] Labidochromis_caeruleus Clark et al. 2018
ENSDARG00000109858	ppcdc	protein_coding	phosphopantothenoylcysteine decarboxylase [Source:ZFIN;Acc:ZDB-GENE-040426-1749] Labidochromis_caeruleus Clark et al. 2018
ENSDARG00000112519	sptlc1	protein_coding	serine palmitoyltransferase, long chain base subunit 1 [Source:ZFIN;Acc:ZDB-GENE-050522-61] Labidochromis_caeruleus Clark et al. 2018
ENSDARG00000110406	pgrmc2	protein_coding	progesterone receptor membrane component 2 [Source:ZFIN;Acc:ZDB-GENE-040426-2102] Labidochromis_caeruleus Clark et al. 2018
ENSDARG00000054746	uggt1	protein_coding	UDP-glucose glycoprotein glucosyltransferase 1 [Source:ZFIN;Acc:ZDB-GENE-061103-619] Labidochromis_caeruleus Clark et al. 2018
ENSDARG00000111948	rad51	protein_coding	RAD51 recombinase [Source:ZFIN;Acc:ZDB-GENE-040426-2286] Labidochromis_caeruleus Clark et al. 2018
ENSDARG00000112243	vwa8	protein_coding	von Willebrand factor A domain containing 8 [Source:ZFIN;Acc:ZDB-GENE-070912-407] Labidochromis_caeruleus Clark et al. 2018
ENSDARG00000106258	SGCZ	protein_coding	sarcoglycan zeta [Source:NCBI gene;Acc:100334126] Labidochromis_caeruleus Clark et al. 2018
ENSDARG00000099260	PITPNC1	protein_coding	phosphatidylinositol transfer protein cytoplasmic 1a [Source:NCBI gene;Acc:563621] Labidochromis_caeruleus Clark et al. 2018
ENSDARG00000109772	usp6nl	protein_coding	USP6 N-terminal like [Source:ZFIN;Acc:ZDB-GENE-041210-192] Labidochromis_caeruleus Clark et al. 2018
ENSDARG00000113263	sh2b1	protein_coding	SH2B adaptor protein 1 [Source:ZFIN;Acc:ZDB-GENE-070209-188] Labidochromis_caeruleus Clark et al. 2018
ENSDARG00000115661	SAMD12	protein_coding	sterile alpha motif domain containing 12 [Source:HGNC Symbol;Acc:HGNC:31750] Labidochromis_caeruleus Clark et al. 2018
ENSDARG00000100786	PLCB4	protein_coding	phospholipase C beta 4 [Source:NCBI gene;Acc:100537538] Labidochromis_caeruleus Clark et al. 2018
ENSDARG00000061832	sntg1	protein_coding	syntrophin, gamma 1 [Source:ZFIN;Acc:ZDB-GENE-140106-77] Labidochromis_caeruleus Clark et al. 2018
ENSDARG00000114920	TTC28	protein_coding	tetratricopeptide repeat domain 28 [Source:NCBI gene;Acc:100331958] Labidochromis_caeruleus Clark et al. 2018
ENSDARG00000088862	stxbp6	protein_coding	syntaxin binding protein 6 (amisyn) [Source:ZFIN;Acc:ZDB-GENE-040625-31] Labidochromis_caeruleus Clark et al. 2018
ENSDARG00000109983	pdzd2	protein_coding	PDZ domain containing 2 [Source:ZFIN;Acc:ZDB-GENE-060526-297] Labidochromis_caeruleus Clark et al. 2018
ENSDARG00000114128	rgn	protein_coding	regucalcin [Source:ZFIN;Acc:ZDB-GENE-040718-68] Labidochromis_caeruleus Clark et al. 2018
ENSDARG00000112152	pomk	protein_coding	protein-O-mannose kinase [Source:ZFIN;Acc:ZDB-GENE-041114-119] Labidochromis_caeruleus Clark et al. 2018
ENSDARG00000013009	ubiad1	protein_coding	UbiA prenyltransferase domain containing 1 [Source:ZFIN;Acc:ZDB-GENE-030131-3205] Labidochromis_caeruleus Clark et al. 2018
ENSDARG00000098273	zbtb14	protein_coding	zinc finger and BTB domain containing 14 [Source:ZFIN;Acc:ZDB-GENE-040426-2946] Labidochromis_caeruleus Clark et al. 2018
ENSDARG00000061060	stpg2	protein_coding	sperm-tail PG-rich repeat containing 2 [Source:ZFIN;Acc:ZDB-GENE-061013-667] Labidochromis_caeruleus Clark et al. 2018
ENSDARG00000098856	RYR2	protein_coding	ryanodine receptor 2a (cardiac) [Source:NCBI gene;Acc:100126126] Labidochromis_caeruleus Clark et al. 2018
ENSDARG00000104937	PTPRD	protein_coding	protein tyrosine phosphatase, receptor type D [Source:NCBI gene;Acc:100330629] Labidochromis_caeruleus Clark et al. 2018
ENSDARG00000114725	vwa8	protein_coding	von Willebrand factor A domain containing 8 [Source:ZFIN;Acc:ZDB-GENE-070912-407] Labidochromis_caeruleus Clark et al. 2018
ENSDARG00000110207	tmtc1	protein_coding	transmembrane and tetratricopeptide repeat containing 1 [Source:ZFIN;Acc:ZDB-GENE-070705-219] Labidochromis_caeruleus Clark et al. 2018
ENSDARG00000005645	robo3	protein_coding	roundabout, axon guidance receptor, homolog 3 (Drosophila) [Source:ZFIN;Acc:ZDB-GENE-000209-4] Labidochromis_caeruleus Clark et al. 2018
ENSDARG00000112832	rbm15b	protein_coding	RNA binding motif protein 15B [Source:ZFIN;Acc:ZDB-GENE-080204-91] Labidochromis_caeruleus Clark et al. 2018
ENSDARG00000098745	tfec	protein_coding	transcription factor EC [Source:ZFIN;Acc:ZDB-GENE-041210-21] Labidochromis_caeruleus Clark et al. 2018
ENSDARG00000109550	tmcc3	protein_coding	transmembrane and coiled-coil domain family 3 [Source:ZFIN;Acc:ZDB-GENE-030131-1811] Labidochromis_caeruleus Clark et al. 2018
ENSDARG00000110221	xpo7	protein_coding	exportin 7 [Source:ZFIN;Acc:ZDB-GENE-060628-2] Labidochromis_caeruleus Clark et al. 2018
ENSDARG00000114652	vav2	protein_coding	vav 2 guanine nucleotide exchange factor [Source:ZFIN;Acc:ZDB-GENE-091204-420] Labidochromis_caeruleus Clark et al. 2018
ENSDARG00000110486	tcf7l2	protein_coding	transcription factor 7 like 2 [Source:ZFIN;Acc:ZDB-GENE-991110-8] Labidochromis_caeruleus Clark et al. 2018
ENSDARG00000114075	ptprn2	protein_coding	protein tyrosine phosphatase, receptor type, N polypeptide 2 [Source:ZFIN;Acc:ZDB-GENE-030131-3758] Labidochromis_caeruleus Clark et al. 2018
ENSDARG00000076308	pdp1	protein_coding	pyruvate dehyrogenase phosphatase catalytic subunit 1 [Source:ZFIN;Acc:ZDB-GENE-060810-70] Labidochromis_caeruleus Clark et al. 2018
ENSDARG00000099742	heatr1	protein_coding	HEAT repeat containing 1 [Source:ZFIN;Acc:ZDB-GENE-030131-6378] Labidochromis_caeruleus Clark et al. 2018
ENSDARG00000006797	nt5dc1	protein_coding	5'-nucleotidase domain containing 1 [Source:ZFIN;Acc:ZDB-GENE-030131-8274] Labidochromis_caeruleus Clark et al. 2018
ENSDARG00000021408	kdelc2	protein_coding	KDEL (Lys-Asp-Glu-Leu) containing 2 [Source:ZFIN;Acc:ZDB-GENE-060810-142] Labidochromis_caeruleus Clark et al. 2018
ENSDARG00000076466	maml1	protein_coding	mastermind-like transcriptional coactivator 1 [Source:ZFIN;Acc:ZDB-GENE-100820-2] Labidochromis_caeruleus Clark et al. 2018
ENSDARG00000086215	gpr156	protein_coding	G protein-coupled receptor 156 [Source:ZFIN;Acc:ZDB-GENE-060201-2] Labidochromis_caeruleus Clark et al. 2018
ENSDARG00000044775	fut7	protein_coding	fucosyltransferase 7 (alpha (1,3) fucosyltransferase) [Source:ZFIN;Acc:ZDB-GENE-060929-997] Labidochromis_caeruleus Clark et al. 2018
ENSDARG00000017741	g3bp1	protein_coding	GTPase activating protein (SH3 domain) binding protein 1 [Source:ZFIN;Acc:ZDB-GENE-030131-7452] Labidochromis_caeruleus Clark et al. 2018
ENSDARG00000089066	nhsl2	protein_coding	NHS-like 2 [Source:ZFIN;Acc:ZDB-GENE-130530-951] Labidochromis_caeruleus Clark et al. 2018
ENSDARG00000024311	nsmce4a	protein_coding	NSE4 homolog A, SMC5-SMC6 complex component [Source:ZFIN;Acc:ZDB-GENE-050522-111] Labidochromis_caeruleus Clark et al. 2018
ENSDARG00000004297	irf2bpl	protein_coding	interferon regulatory factor 2 binding protein-like [Source:ZFIN;Acc:ZDB-GENE-040426-1968] Labidochromis_caeruleus Clark et al. 2018
ENSDARG00000004115	mgat4b	protein_coding	alpha-1,3-mannosyl-glycoprotein 4-beta-N-acetylglucosaminyltransferase B [Source:ZFIN;Acc:ZDB-GENE-040704-19] Labidochromis_caeruleus Clark et al. 2018
ENSDARG00000004227	pde3a	protein_coding	phosphodiesterase 3A, cGMP-inhibited [Source:ZFIN;Acc:ZDB-GENE-041210-23] Labidochromis_caeruleus Clark et al. 2018
ENSDARG00000021607	negr1	protein_coding	neuronal growth regulator 1 [Source:ZFIN;Acc:ZDB-GENE-040822-27] Labidochromis_caeruleus Clark et al. 2018
ENSDARG00000077901	herc1	protein_coding	HECT and RLD domain containing E3 ubiquitin protein ligase family member 1 [Source:ZFIN;Acc:ZDB-GENE-030131-8542] Labidochromis_caeruleus Clark et al. 2018
ENSDARG00000015053	grip1	protein_coding	glutamate receptor interacting protein 1 [Source:ZFIN;Acc:ZDB-GENE-041210-125] Labidochromis_caeruleus Clark et al. 2018
ENSDARG00000005034	ispd	protein_coding	isoprenoid synthase domain containing [Source:ZFIN;Acc:ZDB-GENE-061110-16] Labidochromis_caeruleus Clark et al. 2018
ENSDARG00000076020	pappa2	protein_coding	pappalysin 2 [Source:ZFIN;Acc:ZDB-GENE-070912-525] Labidochromis_caeruleus Clark et al. 2018
ENSDARG00000041728	man1a2	protein_coding	mannosidase, alpha, class 1A, member 2 [Source:ZFIN;Acc:ZDB-GENE-070912-390] Labidochromis_caeruleus Clark et al. 2018
ENSDARG00000094763	npy2r	protein_coding	neuropeptide Y receptor Y2 [Source:ZFIN;Acc:ZDB-GENE-040924-8] Labidochromis_caeruleus Clark et al. 2018
ENSDARG00000063276	msh3	protein_coding	mutS homolog 3 (E. coli) [Source:ZFIN;Acc:ZDB-GENE-060526-307] Labidochromis_caeruleus Clark et al. 2018
ENSDARG00000087564	nek11	protein_coding	NIMA-related kinase 11 [Source:ZFIN;Acc:ZDB-GENE-100922-73] Labidochromis_caeruleus Clark et al. 2018
ENSDARG00000061741	itpr3	protein_coding	inositol 1,4,5-trisphosphate receptor, type 3 [Source:ZFIN;Acc:ZDB-GENE-070605-1] Labidochromis_caeruleus Clark et al. 2018
ENSDARG00000087556	pacrg	protein_coding	PARK2 co-regulated [Source:ZFIN;Acc:ZDB-GENE-041114-100] Labidochromis_caeruleus Clark et al. 2018
ENSDARG00000063264	pcdh9	protein_coding	protocadherin 9 [Source:ZFIN;Acc:ZDB-GENE-091015-1] Labidochromis_caeruleus Clark et al. 2018
ENSDARG00000078600	ldlrad3	protein_coding	low density lipoprotein receptor class A domain containing 3 [Source:ZFIN;Acc:ZDB-GENE-030131-1533] Labidochromis_caeruleus Clark et al. 2018
ENSDARG00000008637	mttp	protein_coding	microsomal triglyceride transfer protein [Source:ZFIN;Acc:ZDB-GENE-040419-2] Labidochromis_caeruleus Clark et al. 2018
ENSDARG00000056566	necab1	protein_coding	N-terminal EF-hand calcium binding protein 1 [Source:ZFIN;Acc:ZDB-GENE-050417-395] Labidochromis_caeruleus Clark et al. 2018
ENSDARG00000068255	nanos3	protein_coding	nanos homolog 3 [Source:ZFIN;Acc:ZDB-GENE-011221-1] Labidochromis_caeruleus Clark et al. 2018
ENSDARG00000018257	ncoa1	protein_coding	nuclear receptor coactivator 1 [Source:ZFIN;Acc:ZDB-GENE-041001-175] Labidochromis_caeruleus Clark et al. 2018
ENSDARG00000059473	kank4	protein_coding	KN motif and ankyrin repeat domains 4 [Source:ZFIN;Acc:ZDB-GENE-120423-1] Labidochromis_caeruleus Clark et al. 2018
ENSDARG00000111028	necab1	protein_coding	N-terminal EF-hand calcium binding protein 1 [Source:ZFIN;Acc:ZDB-GENE-050417-395] Labidochromis_caeruleus Clark et al. 2018
ENSDARG00000114563	klhl5	protein_coding	kelch-like family member 5 [Source:ZFIN;Acc:ZDB-GENE-080424-7] Labidochromis_caeruleus Clark et al. 2018
ENSDARG00000061303	oca2	protein_coding	oculocutaneous albinism II [Source:ZFIN;Acc:ZDB-GENE-070718-4] Labidochromis_caeruleus Clark et al. 2018
ENSDARG00000074376	mdga1	protein_coding	MAM domain containing glycosylphosphatidylinositol anchor 1 [Source:ZFIN;Acc:ZDB-GENE-130530-751] Labidochromis_caeruleus Clark et al. 2018
ENSDARG00000112685	msh3	protein_coding	mutS homolog 3 (E. coli) [Source:ZFIN;Acc:ZDB-GENE-060526-307] Labidochromis_caeruleus Clark et al. 2018
ENSDARG00000117073	mlycd	protein_coding	malonyl-CoA decarboxylase [Source:ZFIN;Acc:ZDB-GENE-070410-120] Labidochromis_caeruleus Clark et al. 2018
ENSDARG00000079348	GRIN2B	protein_coding	glutamate receptor ionotropic, NMDA 2B-like [Source:NCBI gene;Acc:110438919] Labidochromis_caeruleus Clark et al. 2018
ENSDARG00000112792	npy2r	protein_coding	neuropeptide Y receptor Y2 [Source:ZFIN;Acc:ZDB-GENE-040924-8] Labidochromis_caeruleus Clark et al. 2018
ENSDARG00000071209	oprl1	protein_coding	opiate receptor-like 1 [Source:ZFIN;Acc:ZDB-GENE-040312-4] Labidochromis_caeruleus Clark et al. 2018
ENSDARG00000063333	nup210	protein_coding	nucleoporin 210 [Source:ZFIN;Acc:ZDB-GENE-050208-132] Labidochromis_caeruleus Clark et al. 2018
ENSDARG00000115835	nudt13	protein_coding	nudix (nucleoside diphosphate linked moiety X)-type motif 13 [Source:ZFIN;Acc:ZDB-GENE-040724-60] Labidochromis_caeruleus Clark et al. 2018
ENSDARG00000114204	fras1	protein_coding	Fraser extracellular matrix complex subunit 1 [Source:ZFIN;Acc:ZDB-GENE-060526-68] Labidochromis_caeruleus Clark et al. 2018
ENSDARG00000113367	insig2	protein_coding	insulin induced gene 2 [Source:ZFIN;Acc:ZDB-GENE-040202-1] Labidochromis_caeruleus Clark et al. 2018
ENSDARG00000112910	kdelc2	protein_coding	KDEL (Lys-Asp-Glu-Leu) containing 2 [Source:ZFIN;Acc:ZDB-GENE-060810-142] Labidochromis_caeruleus Clark et al. 2018
ENSDARG00000110593	grid2	protein_coding	glutamate receptor, ionotropic, delta 2 [Source:ZFIN;Acc:ZDB-GENE-040913-1] Labidochromis_caeruleus Clark et al. 2018
ENSDARG00000110281	pcca	protein_coding	propionyl-CoA carboxylase subunit alpha [Source:ZFIN;Acc:ZDB-GENE-040718-246] Labidochromis_caeruleus Clark et al. 2018
ENSDARG00000116495	pafah1b3	protein_coding	platelet-activating factor acetylhydrolase, isoform Ib, gamma subunit [Source:ZFIN;Acc:ZDB-GENE-040426-1026] Labidochromis_caeruleus Clark et al. 2018
ENSDARG00000112388	osbpl7	protein_coding	oxysterol binding protein-like 7 [Source:ZFIN;Acc:ZDB-GENE-041010-212] Labidochromis_caeruleus Clark et al. 2018
ENSDARG00000110299	myrip	protein_coding	myosin VIIA and Rab interacting protein [Source:ZFIN;Acc:ZDB-GENE-080123-1] Labidochromis_caeruleus Clark et al. 2018
ENSDARG00000114013	herc1	protein_coding	HECT and RLD domain containing E3 ubiquitin protein ligase family member 1 [Source:ZFIN;Acc:ZDB-GENE-030131-8542] Labidochromis_caeruleus Clark et al. 2018
ENSDARG00000114934	hydin	protein_coding	HYDIN, axonemal central pair apparatus protein [Source:ZFIN;Acc:ZDB-GENE-050419-219] Labidochromis_caeruleus Clark et al. 2018
ENSDARG00000020655	INSM2	protein_coding	INSM transcriptional repressor 2 [Source:NCBI gene;Acc:792891] Labidochromis_caeruleus Clark et al. 2018
ENSDARG00000109372	mast2	protein_coding	microtubule associated serine/threonine kinase 2 [Source:ZFIN;Acc:ZDB-GENE-050309-150] Labidochromis_caeruleus Clark et al. 2018
ENSDARG00000103296	nup54	protein_coding	nucleoporin 54 [Source:ZFIN;Acc:ZDB-GENE-040426-2263] Labidochromis_caeruleus Clark et al. 2018
ENSDARG00000098414	ninl	protein_coding	ninein-like [Source:ZFIN;Acc:ZDB-GENE-130530-768] Labidochromis_caeruleus Clark et al. 2018
ENSDARG00000009160	kmo	protein_coding	kynurenine 3-monooxygenase [Source:ZFIN;Acc:ZDB-GENE-030424-4] Labidochromis_caeruleus Clark et al. 2018
ENSDARG00000104906	mtr	protein_coding	5-methyltetrahydrofolate-homocysteine methyltransferase [Source:ZFIN;Acc:ZDB-GENE-031001-5] Labidochromis_caeruleus Clark et al. 2018
ENSDARG00000032650	fuk	protein_coding	fucokinase [Source:ZFIN;Acc:ZDB-GENE-110819-1] Labidochromis_caeruleus Clark et al. 2018
ENSDARG00000115903	KIRREL3	protein_coding	kirre like nephrin family adhesion molecule 3 [Source:HGNC Symbol;Acc:HGNC:23204] Labidochromis_caeruleus Clark et al. 2018
ENSDARG00000112936	itpr3	protein_coding	inositol 1,4,5-trisphosphate receptor, type 3 [Source:ZFIN;Acc:ZDB-GENE-070605-1] Labidochromis_caeruleus Clark et al. 2018
ENSDARG00000114990	itgb5	protein_coding	integrin, beta 5 [Source:ZFIN;Acc:ZDB-GENE-030131-6022] Labidochromis_caeruleus Clark et al. 2018
ENSDARG00000060808	mecom	protein_coding	MDS1 and EVI1 complex locus [Source:ZFIN;Acc:ZDB-GENE-050208-123] Labidochromis_caeruleus Clark et al. 2018
ENSDARG00000101020	KHDRBS3	protein_coding	KH domain containing, RNA binding, signal transduction associated 3 [Source:NCBI gene;Acc:101867535] Labidochromis_caeruleus Clark et al. 2018
ENSDARG00000114082	pcf11	protein_coding	PCF11, cleavage and polyadenylation factor subunit [Source:ZFIN;Acc:ZDB-GENE-041114-175] Labidochromis_caeruleus Clark et al. 2018
ENSDARG00000109972	mgat4c	protein_coding	mgat4 family member C [Source:ZFIN;Acc:ZDB-GENE-091204-429] Labidochromis_caeruleus Clark et al. 2018
ENSDARG00000004161	ik	protein_coding	IK cytokine [Source:ZFIN;Acc:ZDB-GENE-030131-960] Labidochromis_caeruleus Clark et al. 2018
ENSDARG00000115909	klhl5	protein_coding	kelch-like family member 5 [Source:ZFIN;Acc:ZDB-GENE-080424-7] Labidochromis_caeruleus Clark et al. 2018
ENSDARG00000099390	lama2	protein_coding	laminin, alpha 2 [Source:ZFIN;Acc:ZDB-GENE-060119-1] Labidochromis_caeruleus Clark et al. 2018
ENSDARG00000113787	npy4r	protein_coding	neuropeptide Y receptor Y4 [Source:ZFIN;Acc:ZDB-GENE-980526-393] Labidochromis_caeruleus Clark et al. 2018
ENSDARG00000059773	SRCIN1	protein_coding	si:ch211-278a6.1 [Source:ZFIN;Acc:ZDB-GENE-060503-699] Cichlid Clark et al. 2018
ENSDARG00000012942	itgb5	protein_coding	integrin, beta 5 [Source:ZFIN;Acc:ZDB-GENE-030131-6022] Cichlid Clark et al. 2018
ENSDARG00000077710	nlgn1	protein_coding	neuroligin 1 [Source:ZFIN;Acc:ZDB-GENE-090918-1] Cichlid Clark et al. 2018
ENSDARG00000062258	armc8	protein_coding	armadillo repeat containing 8 [Source:ZFIN;Acc:ZDB-GENE-061027-88] Cichlid Clark et al. 2018
ENSDARG00000096651	gpr108	protein_coding	G protein-coupled receptor 108 [Source:ZFIN;Acc:ZDB-GENE-121214-129] Cichlid Clark et al. 2018
ENSDARG00000104288	hfm1	protein_coding	HFM1, ATP-dependent DNA helicase homolog (S. cerevisiae) [Source:ZFIN;Acc:ZDB-GENE-061207-43] Cichlid Clark et al. 2018
ENSDARG00000019496	esd	protein_coding	esterase D/formylglutathione hydrolase [Source:ZFIN;Acc:ZDB-GENE-050417-328] Cichlid Clark et al. 2018
ENSDARG00000037020	kif1b	protein_coding	kinesin family member 1B [Source:ZFIN;Acc:ZDB-GENE-030820-1] Cichlid Clark et al. 2018
ENSDARG00000104478	cap2	protein_coding	cyclase associated actin cytoskeleton regulatory protein 2 [Source:ZFIN;Acc:ZDB-GENE-040426-1758] Cichlid Clark et al. 2018
ENSDARG00000030237	pgrmc2	protein_coding	progesterone receptor membrane component 2 [Source:ZFIN;Acc:ZDB-GENE-040426-2102] Cichlid Clark et al. 2018
ENSDARG00000036044	rps20	processed_transcript	ribosomal protein S20 [Source:ZFIN;Acc:ZDB-GENE-040426-2284] Cichlid Clark et al. 2018
ENSDARG00000022813	dnd1	protein_coding	DND microRNA-mediated repression inhibitor 1 [Source:ZFIN;Acc:ZDB-GENE-030828-4] Cichlid Clark et al. 2018
ENSDARG00000039535	dapp1	protein_coding	dual adaptor of phosphotyrosine and 3-phosphoinositides [Source:ZFIN;Acc:ZDB-GENE-050417-180] Cichlid Clark et al. 2018
ENSDARG00000009315	clgn	protein_coding	calmegin [Source:ZFIN;Acc:ZDB-GENE-060929-708] Cichlid Clark et al. 2018
ENSDARG00000104702	cat	protein_coding	catalase [Source:ZFIN;Acc:ZDB-GENE-000210-20] Cichlid Clark et al. 2018
ENSDARG00000013667	tbck	protein_coding	TBC1 domain containing kinase [Source:ZFIN;Acc:ZDB-GENE-070112-1062] Cichlid Clark et al. 2018
ENSDARG00000013500	abca2	protein_coding	ATP-binding cassette, sub-family A (ABC1), member 2 [Source:ZFIN;Acc:ZDB-GENE-050517-1] Cichlid Clark et al. 2018
ENSDARG00000005456	katnb1	protein_coding	katanin p80 (WD repeat containing) subunit B 1 [Source:ZFIN;Acc:ZDB-GENE-040426-1954] Cichlid Clark et al. 2018
ENSDARG00000091042	sacs	protein_coding	sacsin molecular chaperone [Source:ZFIN;Acc:ZDB-GENE-110411-146] Cichlid Clark et al. 2018
ENSDARG00000001897	man2b1	protein_coding	mannosidase, alpha, class 2B, member 1 [Source:ZFIN;Acc:ZDB-GENE-050327-52] Cichlid Clark et al. 2018
ENSDARG00000053129	carhsp1	protein_coding	calcium regulated heat stable protein 1 [Source:ZFIN;Acc:ZDB-GENE-040426-1479] Cichlid Clark et al. 2018
ENSDARG00000075201	inpp4b	protein_coding	inositol polyphosphate-4-phosphatase type II B [Source:ZFIN;Acc:ZDB-GENE-090312-97] Cichlid Clark et al. 2018
ENSDARG00000076997	stxbp4	protein_coding	syntaxin binding protein 4 [Source:ZFIN;Acc:ZDB-GENE-110420-5] Cichlid Clark et al. 2018
ENSDARG00000071462	lama3	protein_coding	laminin, alpha 3 [Source:ZFIN;Acc:ZDB-GENE-050208-475] Cichlid Clark et al. 2018
ENSDARG00000063097	scube1	protein_coding	signal peptide, CUB domain, EGF-like 1 [Source:ZFIN;Acc:ZDB-GENE-050302-78] Cichlid Clark et al. 2018
ENSDARG00000011042	pgbd5	protein_coding	piggyBac transposable element derived 5 [Source:ZFIN;Acc:ZDB-GENE-040724-229] Cichlid Clark et al. 2018
ENSDARG00000029874	khk	protein_coding	ketohexokinase [Source:ZFIN;Acc:ZDB-GENE-040718-381] Cichlid Clark et al. 2018
ENSDARG00000008953	pofut1	protein_coding	protein O-fucosyltransferase 1 [Source:ZFIN;Acc:ZDB-GENE-040303-2] Cichlid Clark et al. 2018
ENSDARG00000089207	ankrd27	protein_coding	ankyrin repeat domain 27 (VPS9 domain) [Source:ZFIN;Acc:ZDB-GENE-121105-1] Cichlid Clark et al. 2018
ENSDARG00000098252	cpne9	protein_coding	copine family member IX [Source:ZFIN;Acc:ZDB-GENE-090311-49] Cichlid Clark et al. 2018
ENSDARG00000052775	opn3	protein_coding	opsin 3 [Source:ZFIN;Acc:ZDB-GENE-080227-16] Cichlid Clark et al. 2018
ENSDARG00000020131	fnbp1l	protein_coding	formin binding protein 1-like [Source:ZFIN;Acc:ZDB-GENE-040801-155] Cichlid Clark et al. 2018
ENSDARG00000020521	exoc6	protein_coding	exocyst complex component 6 [Source:ZFIN;Acc:ZDB-GENE-040426-2511] Cichlid Clark et al. 2018
ENSDARG00000060393	fibcd1	protein_coding	fibrinogen C domain containing 1 [Source:ZFIN;Acc:ZDB-GENE-070424-245] Cichlid Clark et al. 2018
ENSDARG00000004176	ulk4	protein_coding	unc-51 like kinase 4 [Source:ZFIN;Acc:ZDB-GENE-100922-243] Cichlid Clark et al. 2018
ENSDARG00000018272	wdr33	protein_coding	WD repeat domain 33 [Source:ZFIN;Acc:ZDB-GENE-040924-3] Cichlid Clark et al. 2018
ENSDARG00000042555	dym	protein_coding	dymeclin [Source:ZFIN;Acc:ZDB-GENE-091204-348] Cichlid Clark et al. 2018
ENSDARG00000090830	tmem132e	protein_coding	transmembrane protein 132E [Source:ZFIN;Acc:ZDB-GENE-120926-3] Cichlid Clark et al. 2018
ENSDARG00000105035	anapc2	protein_coding	anaphase promoting complex subunit 2 [Source:ZFIN;Acc:ZDB-GENE-081104-256] Cichlid Clark et al. 2018
ENSDARG00000006678	pth2r	protein_coding	parathyroid hormone 2 receptor [Source:ZFIN;Acc:ZDB-GENE-991123-10] Cichlid Clark et al. 2018
ENSDARG00000002894	aven	protein_coding	apoptosis, caspase activation inhibitor [Source:ZFIN;Acc:ZDB-GENE-041001-171] Cichlid Clark et al. 2018
ENSDARG00000071331	ryr3	protein_coding	ryanodine receptor 3 [Source:ZFIN;Acc:ZDB-GENE-041001-165] Cichlid Clark et al. 2018
ENSDARG00000022853	eogt	protein_coding	EGF domain-specific O-linked N-acetylglucosamine (GlcNAc) transferase [Source:ZFIN;Acc:ZDB-GENE-120813-8] Cichlid Clark et al. 2018
ENSDARG00000039020	fbxo5	protein_coding	F-box protein 5 [Source:ZFIN;Acc:ZDB-GENE-030131-4027] Cichlid Clark et al. 2018
ENSDARG00000086075	ttc3	protein_coding	tetratricopeptide repeat domain 3 [Source:ZFIN;Acc:ZDB-GENE-090313-3] Cichlid Clark et al. 2018
ENSDARG00000019328	plxna4	protein_coding	plexin A4 [Source:ZFIN;Acc:ZDB-GENE-030131-4663] Cichlid Clark et al. 2018
ENSDARG00000094973	wnt16	protein_coding	wingless-type MMTV integration site family, member 16 [Source:ZFIN;Acc:ZDB-GENE-040426-2330] Cichlid Clark et al. 2018
ENSDARG00000068870	fance	protein_coding	FA complementation group E [Source:ZFIN;Acc:ZDB-GENE-060510-5] Cichlid Clark et al. 2018
ENSDARG00000018914	hnrnpk	protein_coding	heterogeneous nuclear ribonucleoprotein K [Source:ZFIN;Acc:ZDB-GENE-040426-1926] Cichlid Clark et al. 2018
ENSDARG00000016074	cryz	protein_coding	crystallin, zeta (quinone reductase) [Source:ZFIN;Acc:ZDB-GENE-050306-24] Cichlid Clark et al. 2018
ENSDARG00000075217	tdrd12	protein_coding	tudor domain containing 12 [Source:ZFIN;Acc:ZDB-GENE-121214-348] Cichlid Clark et al. 2018
ENSDARG00000061895	usp32	protein_coding	ubiquitin specific peptidase 32 [Source:ZFIN;Acc:ZDB-GENE-100210-5] Cichlid Clark et al. 2018
ENSDARG00000007566	appbp2	protein_coding	amyloid beta precursor protein (cytoplasmic tail) binding protein 2 [Source:ZFIN;Acc:ZDB-GENE-030131-1715] Cichlid Clark et al. 2018
ENSDARG00000036415	glb1	protein_coding	galactosidase, beta 1 [Source:ZFIN;Acc:ZDB-GENE-050410-9] Cichlid Clark et al. 2018
ENSDARG00000041376	rmi1	protein_coding	RMI1, RecQ mediated genome instability 1, homolog (S. cerevisiae) [Source:ZFIN;Acc:ZDB-GENE-040426-829] Cichlid Clark et al. 2018
ENSDARG00000079616	cramp1	protein_coding	cramped chromatin regulator homolog 1 [Source:ZFIN;Acc:ZDB-GENE-030131-8255] Cichlid Clark et al. 2018
ENSDARG00000096662	abcc3	protein_coding	ATP-binding cassette, sub-family C (CFTR/MRP), member 3 [Source:ZFIN;Acc:ZDB-GENE-050517-16] Cichlid Clark et al. 2018
ENSDARG00000024311	nsmce4a	protein_coding	NSE4 homolog A, SMC5-SMC6 complex component [Source:ZFIN;Acc:ZDB-GENE-050522-111] Cichlid Clark et al. 2018
ENSDARG00000070522	cacna1i	protein_coding	calcium channel, voltage-dependent, T type, alpha 1I subunit [Source:ZFIN;Acc:ZDB-GENE-060503-324] Cichlid Clark et al. 2018
ENSDARG00000004227	pde3a	protein_coding	phosphodiesterase 3A, cGMP-inhibited [Source:ZFIN;Acc:ZDB-GENE-041210-23] Cichlid Clark et al. 2018
ENSDARG00000006169	lrrk2	protein_coding	leucine-rich repeat kinase 2 [Source:ZFIN;Acc:ZDB-GENE-071218-6] Cichlid Clark et al. 2018
ENSDARG00000060482	mid1	protein_coding	midline 1 [Source:ZFIN;Acc:ZDB-GENE-110411-205] Cichlid Clark et al. 2018
ENSDARG00000095843	col24a1	protein_coding	collagen type XXIV alpha 1 [Source:ZFIN;Acc:ZDB-GENE-110411-128] Cichlid Clark et al. 2018
ENSDARG00000103614	pemt	protein_coding	phosphatidylethanolamine N-methyltransferase [Source:ZFIN;Acc:ZDB-GENE-040426-719] Cichlid Clark et al. 2018
ENSDARG00000074004	stac	protein_coding	SH3 and cysteine rich domain [Source:ZFIN;Acc:ZDB-GENE-131121-459] Cichlid Clark et al. 2018
ENSDARG00000105040	fam69c	protein_coding	family with sequence similarity 69, member C [Source:ZFIN;Acc:ZDB-GENE-030131-8001] Cichlid Clark et al. 2018
ENSDARG00000074749	abca12	protein_coding	ATP-binding cassette, sub-family A (ABC1), member 12 [Source:ZFIN;Acc:ZDB-GENE-030131-9790] Cichlid Clark et al. 2018
ENSDARG00000062190	PDE3B	protein_coding	si:ch211-79e4.4 [Source:ZFIN;Acc:ZDB-GENE-160728-20] Cichlid Clark et al. 2018
ENSDARG00000040001	fryl	protein_coding	furry homolog, like [Source:ZFIN;Acc:ZDB-GENE-040914-58] Cichlid Clark et al. 2018
ENSDARG00000076920	ZNF335	protein_coding	si:ch211-269m15.3 [Source:ZFIN;Acc:ZDB-GENE-141211-7] Cichlid Clark et al. 2018
ENSDARG00000055255	pitpnm3	protein_coding	PITPNM family member 3 [Source:ZFIN;Acc:ZDB-GENE-030131-9216] Cichlid Clark et al. 2018
ENSDARG00000013312	cadps2	protein_coding	Ca++-dependent secretion activator 2 [Source:ZFIN;Acc:ZDB-GENE-030903-1] Cichlid Clark et al. 2018
ENSDARG00000074223	MDFIC	protein_coding	si:ch211-262n1.4 [Source:ZFIN;Acc:ZDB-GENE-070705-162] Cichlid Clark et al. 2018
ENSDARG00000112414	pth2r	protein_coding	parathyroid hormone 2 receptor [Source:ZFIN;Acc:ZDB-GENE-991123-10] Cichlid Clark et al. 2018
ENSDARG00000109954	fibcd1	protein_coding	fibrinogen C domain containing 1 [Source:ZFIN;Acc:ZDB-GENE-070424-245] Cichlid Clark et al. 2018
ENSDARG00000113409	cutc	protein_coding	cutC copper transporter homolog (E. coli) [Source:ZFIN;Acc:ZDB-GENE-041010-144] Cichlid Clark et al. 2018
ENSDARG00000109783	igsf11	protein_coding	immunoglobulin superfamily member 11 [Source:ZFIN;Acc:ZDB-GENE-080303-21] Cichlid Clark et al. 2018
ENSDARG00000110838	agbl4	protein_coding	ATP/GTP binding protein-like 4 [Source:ZFIN;Acc:ZDB-GENE-081104-437] Cichlid Clark et al. 2018
ENSDARG00000011490	scube3	protein_coding	signal peptide, CUB domain, EGF-like 3 [Source:ZFIN;Acc:ZDB-GENE-060717-1] Cichlid Clark et al. 2018
ENSDARG00000110406	pgrmc2	protein_coding	progesterone receptor membrane component 2 [Source:ZFIN;Acc:ZDB-GENE-040426-2102] Cichlid Clark et al. 2018
ENSDARG00000008852	elp4	protein_coding	elongator acetyltransferase complex subunit 4 [Source:ZFIN;Acc:ZDB-GENE-050417-114] Cichlid Clark et al. 2018
ENSDARG00000077306	cutc	protein_coding	cutC copper transporter homolog (E. coli) [Source:ZFIN;Acc:ZDB-GENE-041010-144] Cichlid Clark et al. 2018
ENSDARG00000103771	cep128	protein_coding	centrosomal protein 128 [Source:ZFIN;Acc:ZDB-GENE-070410-34] Cichlid Clark et al. 2018
ENSDARG00000117190	cadps2	protein_coding	Ca++-dependent secretion activator 2 [Source:ZFIN;Acc:ZDB-GENE-030903-1] Cichlid Clark et al. 2018
ENSDARG00000116933	katnb1	protein_coding	katanin p80 (WD repeat containing) subunit B 1 [Source:ZFIN;Acc:ZDB-GENE-040426-1954] Cichlid Clark et al. 2018
ENSDARG00000110801	wnt16	protein_coding	wingless-type MMTV integration site family, member 16 [Source:ZFIN;Acc:ZDB-GENE-040426-2330] Cichlid Clark et al. 2018
ENSDARG00000076862	fam198a	protein_coding	family with sequence similarity 198, member A [Source:ZFIN;Acc:ZDB-GENE-121130-2] Cichlid Clark et al. 2018
ENSDARG00000114920	TTC28	protein_coding	tetratricopeptide repeat domain 28 [Source:NCBI gene;Acc:100331958] Cichlid Clark et al. 2018
ENSDARG00000103383	dnah9	protein_coding	dynein, axonemal, heavy chain 9 [Source:ZFIN;Acc:ZDB-GENE-020925-1] Cichlid Clark et al. 2018
ENSDARG00000068050	agbl4	protein_coding	ATP/GTP binding protein-like 4 [Source:ZFIN;Acc:ZDB-GENE-081104-437] Cichlid Clark et al. 2018
ENSDARG00000013009	ubiad1	protein_coding	UbiA prenyltransferase domain containing 1 [Source:ZFIN;Acc:ZDB-GENE-030131-3205] Cichlid Clark et al. 2018
ENSDARG00000110157	armc8	protein_coding	armadillo repeat containing 8 [Source:ZFIN;Acc:ZDB-GENE-061027-88] Cichlid Clark et al. 2018
ENSDARG00000109443	EML4	protein_coding	echinoderm microtubule associated protein like 4 [Source:NCBI gene;Acc:100334728] Cichlid Clark et al. 2018
ENSDARG00000098856	RYR2	protein_coding	ryanodine receptor 2a (cardiac) [Source:NCBI gene;Acc:100126126] Cichlid Clark et al. 2018
ENSDARG00000088817	wdr59	protein_coding	WD repeat domain 59 [Source:ZFIN;Acc:ZDB-GENE-120215-187] Cichlid Clark et al. 2018
ENSDARG00000010941	pomgnt2	protein_coding	protein O-linked mannose N-acetylglucosaminyltransferase 2 (beta 1,4-) [Source:ZFIN;Acc:ZDB-GENE-050522-242] Cichlid Clark et al. 2018
ENSDARG00000104937	PTPRD	protein_coding	protein tyrosine phosphatase, receptor type D [Source:NCBI gene;Acc:100330629] Cichlid Clark et al. 2018
ENSDARG00000114990	itgb5	protein_coding	integrin, beta 5 [Source:ZFIN;Acc:ZDB-GENE-030131-6022] Cichlid Clark et al. 2018
ENSDARG00000016080	nob1	protein_coding	NIN1 (RPN12) binding protein 1 homolog [Source:ZFIN;Acc:ZDB-GENE-030131-3112] Cichlid Clark et al. 2018
ENSDARG00000070119	ctc1	protein_coding	CTS telomere maintenance complex component 1 [Source:ZFIN;Acc:ZDB-GENE-061103-271] Cichlid Clark et al. 2018
ENSDARG00000102769	CDH18	protein_coding	cadherin-18 [Source:NCBI gene;Acc:101886358] Cichlid Clark et al. 2018
ENSDARG00000042777	ndufa11	protein_coding	NADH:ubiquinone oxidoreductase subunit A11 [Source:ZFIN;Acc:ZDB-GENE-040426-1631] Cichlid Clark et al. 2018
ENSDARG00000099184	map2k6	protein_coding	mitogen-activated protein kinase kinase 6 [Source:ZFIN;Acc:ZDB-GENE-010202-3] Cichlid Clark et al. 2018
ENSDARG00000110223	katnb1	protein_coding	katanin p80 (WD repeat containing) subunit B 1 [Source:ZFIN;Acc:ZDB-GENE-040426-1954] Cichlid Clark et al. 2018
ENSDARG00000098726	rptor	protein_coding	regulatory associated protein of MTOR, complex 1 [Source:ZFIN;Acc:ZDB-GENE-130530-685] Metriaclima_greshakei Clark et al. 2018
ENSDARG00000060036	aimp1	protein_coding	aminoacyl tRNA synthetase complex-interacting multifunctional protein 1 [Source:ZFIN;Acc:ZDB-GENE-060825-144] Metriaclima_greshakei Clark et al. 2018
ENSDARG00000075072	rpap1	protein_coding	RNA polymerase II associated protein 1 [Source:ZFIN;Acc:ZDB-GENE-090914-1] Metriaclima_greshakei Clark et al. 2018
ENSDARG00000059423	prune2	protein_coding	prune homolog 2 (Drosophila) [Source:ZFIN;Acc:ZDB-GENE-050309-222] Metriaclima_greshakei Clark et al. 2018
ENSDARG00000012942	itgb5	protein_coding	integrin, beta 5 [Source:ZFIN;Acc:ZDB-GENE-030131-6022] Metriaclima_greshakei Clark et al. 2018
ENSDARG00000026753	grik4	protein_coding	glutamate receptor, ionotropic, kainate 4 [Source:ZFIN;Acc:ZDB-GENE-070821-5] Metriaclima_greshakei Clark et al. 2018
ENSDARG00000077710	nlgn1	protein_coding	neuroligin 1 [Source:ZFIN;Acc:ZDB-GENE-090918-1] Metriaclima_greshakei Clark et al. 2018
ENSDARG00000078297	ptprh	protein_coding	protein tyrosine phosphatase, receptor type, h [Source:ZFIN;Acc:ZDB-GENE-091118-90] Metriaclima_greshakei Clark et al. 2018
ENSDARG00000062258	armc8	protein_coding	armadillo repeat containing 8 [Source:ZFIN;Acc:ZDB-GENE-061027-88] Metriaclima_greshakei Clark et al. 2018
ENSDARG00000078890	wdfy3	protein_coding	WD repeat and FYVE domain containing 3 [Source:ZFIN;Acc:ZDB-GENE-070705-153] Metriaclima_greshakei Clark et al. 2018
ENSDARG00000061042	gabbr2	protein_coding	gamma-aminobutyric acid (GABA) B receptor, 2 [Source:ZFIN;Acc:ZDB-GENE-060503-620] Metriaclima_greshakei Clark et al. 2018
ENSDARG00000037020	kif1b	protein_coding	kinesin family member 1B [Source:ZFIN;Acc:ZDB-GENE-030820-1] Metriaclima_greshakei Clark et al. 2018
ENSDARG00000030237	pgrmc2	protein_coding	progesterone receptor membrane component 2 [Source:ZFIN;Acc:ZDB-GENE-040426-2102] Metriaclima_greshakei Clark et al. 2018
ENSDARG00000022813	dnd1	protein_coding	DND microRNA-mediated repression inhibitor 1 [Source:ZFIN;Acc:ZDB-GENE-030828-4] Metriaclima_greshakei Clark et al. 2018
ENSDARG00000060946	pip5kl1	protein_coding	phosphatidylinositol-4-phosphate 5-kinase-like 1 [Source:ZFIN;Acc:ZDB-GENE-060526-248] Metriaclima_greshakei Clark et al. 2018
ENSDARG00000039535	dapp1	protein_coding	dual adaptor of phosphotyrosine and 3-phosphoinositides [Source:ZFIN;Acc:ZDB-GENE-050417-180] Metriaclima_greshakei Clark et al. 2018
ENSDARG00000012555	ak5	protein_coding	adenylate kinase 5 [Source:ZFIN;Acc:ZDB-GENE-030131-8256] Metriaclima_greshakei Clark et al. 2018
ENSDARG00000009315	clgn	protein_coding	calmegin [Source:ZFIN;Acc:ZDB-GENE-060929-708] Metriaclima_greshakei Clark et al. 2018
ENSDARG00000003512	anks1b	protein_coding	ankyrin repeat and sterile alpha motif domain containing 1B [Source:ZFIN;Acc:ZDB-GENE-041210-349] Metriaclima_greshakei Clark et al. 2018
ENSDARG00000104702	cat	protein_coding	catalase [Source:ZFIN;Acc:ZDB-GENE-000210-20] Metriaclima_greshakei Clark et al. 2018
ENSDARG00000013079	tubgcp2	protein_coding	tubulin, gamma complex associated protein 2 [Source:ZFIN;Acc:ZDB-GENE-031118-150] Metriaclima_greshakei Clark et al. 2018
ENSDARG00000071116	eepd1	protein_coding	endonuclease/exonuclease/phosphatase family domain containing 1 [Source:ZFIN;Acc:ZDB-GENE-040426-1831] Metriaclima_greshakei Clark et al. 2018
ENSDARG00000090787	klhdc8b	protein_coding	kelch domain containing 8B [Source:ZFIN;Acc:ZDB-GENE-090313-174] Metriaclima_greshakei Clark et al. 2018
ENSDARG00000095833	alk	protein_coding	ALK receptor tyrosine kinase [Source:ZFIN;Acc:ZDB-GENE-031027-1] Metriaclima_greshakei Clark et al. 2018
ENSDARG00000004931	slc8a3	protein_coding	solute carrier family 8 (sodium/calcium exchanger), member 3 [Source:ZFIN;Acc:ZDB-GENE-050810-1] Metriaclima_greshakei Clark et al. 2018
ENSDARG00000077788	arhgef10	protein_coding	Rho guanine nucleotide exchange factor (GEF) 10 [Source:ZFIN;Acc:ZDB-GENE-030131-6210] Metriaclima_greshakei Clark et al. 2018
ENSDARG00000001897	man2b1	protein_coding	mannosidase, alpha, class 2B, member 1 [Source:ZFIN;Acc:ZDB-GENE-050327-52] Metriaclima_greshakei Clark et al. 2018
ENSDARG00000060532	adam22	protein_coding	ADAM metallopeptidase domain 22 [Source:ZFIN;Acc:ZDB-GENE-070810-1] Metriaclima_greshakei Clark et al. 2018
ENSDARG00000022187	usp6nl	protein_coding	USP6 N-terminal like [Source:ZFIN;Acc:ZDB-GENE-041210-192] Metriaclima_greshakei Clark et al. 2018
ENSDARG00000020475	znrf1	protein_coding	zinc and ring finger 1 [Source:ZFIN;Acc:ZDB-GENE-040426-1905] Metriaclima_greshakei Clark et al. 2018
ENSDARG00000013670	hyou1	protein_coding	hypoxia up-regulated 1 [Source:ZFIN;Acc:ZDB-GENE-030131-5344] Metriaclima_greshakei Clark et al. 2018
ENSDARG00000063097	scube1	protein_coding	signal peptide, CUB domain, EGF-like 1 [Source:ZFIN;Acc:ZDB-GENE-050302-78] Metriaclima_greshakei Clark et al. 2018
ENSDARG00000035253	npr3	protein_coding	natriuretic peptide receptor 3 [Source:ZFIN;Acc:ZDB-GENE-060531-91] Metriaclima_greshakei Clark et al. 2018
ENSDARG00000060994	fbxw7	protein_coding	F-box and WD repeat domain containing 7 [Source:ZFIN;Acc:ZDB-GENE-090313-79] Metriaclima_greshakei Clark et al. 2018
ENSDARG00000031302	smap1	protein_coding	small ArfGAP 1 [Source:ZFIN;Acc:ZDB-GENE-060920-2] Metriaclima_greshakei Clark et al. 2018
ENSDARG00000008953	pofut1	protein_coding	protein O-fucosyltransferase 1 [Source:ZFIN;Acc:ZDB-GENE-040303-2] Metriaclima_greshakei Clark et al. 2018
ENSDARG00000011257	enpp2	protein_coding	ectonucleotide pyrophosphatase/phosphodiesterase 2 [Source:ZFIN;Acc:ZDB-GENE-040426-1156] Metriaclima_greshakei Clark et al. 2018
ENSDARG00000012914	arhgef4	protein_coding	Rho guanine nucleotide exchange factor (GEF) 4 [Source:ZFIN;Acc:ZDB-GENE-070912-575] Metriaclima_greshakei Clark et al. 2018
ENSDARG00000089207	ankrd27	protein_coding	ankyrin repeat domain 27 (VPS9 domain) [Source:ZFIN;Acc:ZDB-GENE-121105-1] Metriaclima_greshakei Clark et al. 2018
ENSDARG00000054619	fras1	protein_coding	Fraser extracellular matrix complex subunit 1 [Source:ZFIN;Acc:ZDB-GENE-060526-68] Metriaclima_greshakei Clark et al. 2018
ENSDARG00000102433	sytl4	protein_coding	synaptotagmin-like 4 [Source:ZFIN;Acc:ZDB-GENE-070209-217] Metriaclima_greshakei Clark et al. 2018
ENSDARG00000031108	lrba	protein_coding	LPS-responsive vesicle trafficking, beach and anchor containing [Source:ZFIN;Acc:ZDB-GENE-090311-19] Metriaclima_greshakei Clark et al. 2018
ENSDARG00000043332	prkcz	protein_coding	protein kinase C, zeta [Source:ZFIN;Acc:ZDB-GENE-070511-1] Metriaclima_greshakei Clark et al. 2018
ENSDARG00000062929	FAM83G	protein_coding	si:dkeyp-9d4.4 [Source:ZFIN;Acc:ZDB-GENE-121214-254] Metriaclima_greshakei Clark et al. 2018
ENSDARG00000055459	dlgap3	protein_coding	discs, large (Drosophila) homolog-associated protein 3 [Source:ZFIN;Acc:ZDB-GENE-060503-413] Metriaclima_greshakei Clark et al. 2018
ENSDARG00000045525	tmcc3	protein_coding	transmembrane and coiled-coil domain family 3 [Source:ZFIN;Acc:ZDB-GENE-030131-1811] Metriaclima_greshakei Clark et al. 2018
ENSDARG00000042555	dym	protein_coding	dymeclin [Source:ZFIN;Acc:ZDB-GENE-091204-348] Metriaclima_greshakei Clark et al. 2018
ENSDARG00000055302	grid2	protein_coding	glutamate receptor, ionotropic, delta 2 [Source:ZFIN;Acc:ZDB-GENE-040913-1] Metriaclima_greshakei Clark et al. 2018
ENSDARG00000008678	snx3	protein_coding	sorting nexin 3 [Source:ZFIN;Acc:ZDB-GENE-030131-921] Metriaclima_greshakei Clark et al. 2018
ENSDARG00000071037	pex13	protein_coding	peroxisomal biogenesis factor 13 [Source:ZFIN;Acc:ZDB-GENE-040426-1544] Metriaclima_greshakei Clark et al. 2018
ENSDARG00000079560	ptprh	protein_coding	protein tyrosine phosphatase, receptor type, h [Source:ZFIN;Acc:ZDB-GENE-091118-90] Metriaclima_greshakei Clark et al. 2018
ENSDARG00000025854	ddx51	protein_coding	DEAD (Asp-Glu-Ala-Asp) box polypeptide 51 [Source:ZFIN;Acc:ZDB-GENE-040927-28] Metriaclima_greshakei Clark et al. 2018
ENSDARG00000008487	dmd	protein_coding	dystrophin [Source:ZFIN;Acc:ZDB-GENE-010426-1] Metriaclima_greshakei Clark et al. 2018
ENSDARG00000044813	vps33b	protein_coding	vacuolar protein sorting 33B [Source:ZFIN;Acc:ZDB-GENE-050327-73] Metriaclima_greshakei Clark et al. 2018
ENSDARG00000090830	tmem132e	protein_coding	transmembrane protein 132E [Source:ZFIN;Acc:ZDB-GENE-120926-3] Metriaclima_greshakei Clark et al. 2018
ENSDARG00000011879	foxn1	protein_coding	forkhead box N1 [Source:ZFIN;Acc:ZDB-GENE-021008-1] Metriaclima_greshakei Clark et al. 2018
ENSDARG00000089913	cacna1g	protein_coding	calcium channel, voltage-dependent, T type, alpha 1G subunit [Source:ZFIN;Acc:ZDB-GENE-090514-2] Metriaclima_greshakei Clark et al. 2018
ENSDARG00000058372	mcph1	protein_coding	microcephalin 1 [Source:ZFIN;Acc:ZDB-GENE-060421-6122] Metriaclima_greshakei Clark et al. 2018
ENSDARG00000092624	SPTBN4	protein_coding	si:ch73-262h23.4 [Source:ZFIN;Acc:ZDB-GENE-081031-8] Metriaclima_greshakei Clark et al. 2018
ENSDARG00000004794	ccdc146	protein_coding	coiled-coil domain containing 146 [Source:ZFIN;Acc:ZDB-GENE-041210-217] Metriaclima_greshakei Clark et al. 2018
ENSDARG00000014215	cdh13	protein_coding	cadherin 13, H-cadherin (heart) [Source:ZFIN;Acc:ZDB-GENE-060503-286] Metriaclima_greshakei Clark et al. 2018
ENSDARG00000104011	rps17	protein_coding	ribosomal protein S17 [Source:ZFIN;Acc:ZDB-GENE-040426-1852] Metriaclima_greshakei Clark et al. 2018
ENSDARG00000102531	anapc11	protein_coding	APC11 anaphase promoting complex subunit 11 homolog (yeast) [Source:ZFIN;Acc:ZDB-GENE-061013-383] Metriaclima_greshakei Clark et al. 2018
ENSDARG00000037587	SYNPR	protein_coding	si:dkey-30j16.3 [Source:ZFIN;Acc:ZDB-GENE-141212-294] Metriaclima_greshakei Clark et al. 2018
ENSDARG00000091241	glt1d1	protein_coding	glycosyltransferase 1 domain containing 1 [Source:ZFIN;Acc:ZDB-GENE-110203-1] Metriaclima_greshakei Clark et al. 2018
ENSDARG00000015199	cblb	protein_coding	Cbl proto-oncogene B, E3 ubiquitin protein ligase [Source:ZFIN;Acc:ZDB-GENE-030616-417] Metriaclima_greshakei Clark et al. 2018
ENSDARG00000005980	sfswap	protein_coding	splicing factor SWAP [Source:ZFIN;Acc:ZDB-GENE-040426-931] Metriaclima_greshakei Clark et al. 2018
ENSDARG00000019726	celsr2	protein_coding	cadherin, EGF LAG seven-pass G-type receptor 2 [Source:ZFIN;Acc:ZDB-GENE-070122-2] Metriaclima_greshakei Clark et al. 2018
ENSDARG00000094388	celsr2	protein_coding	cadherin, EGF LAG seven-pass G-type receptor 2 [Source:ZFIN;Acc:ZDB-GENE-070122-2] Metriaclima_greshakei Clark et al. 2018
ENSDARG00000044319	fstl4	protein_coding	follistatin-like 4 [Source:ZFIN;Acc:ZDB-GENE-070127-3] Metriaclima_greshakei Clark et al. 2018
ENSDARG00000013880	spata20	protein_coding	spermatogenesis associated 20 [Source:ZFIN;Acc:ZDB-GENE-030131-7269] Metriaclima_greshakei Clark et al. 2018
ENSDARG00000016360	kpna1	protein_coding	karyopherin alpha 1 (importin alpha 5) [Source:ZFIN;Acc:ZDB-GENE-091116-39] Metriaclima_greshakei Clark et al. 2018
ENSDARG00000010407	ppp4r4	protein_coding	protein phosphatase 4, regulatory subunit 4 [Source:ZFIN;Acc:ZDB-GENE-041001-164] Metriaclima_greshakei Clark et al. 2018
ENSDARG00000040198	fstl5	protein_coding	follistatin-like 5 [Source:ZFIN;Acc:ZDB-GENE-070127-1] Metriaclima_greshakei Clark et al. 2018
ENSDARG00000007753	cpne2	protein_coding	copine II [Source:ZFIN;Acc:ZDB-GENE-030131-7896] Metriaclima_greshakei Clark et al. 2018
ENSDARG00000075830	syt3	protein_coding	synaptotagmin III [Source:ZFIN;Acc:ZDB-GENE-090601-1] Metriaclima_greshakei Clark et al. 2018
ENSDARG00000058120	GPR83	protein_coding	si:dkey-27p18.2 [Source:ZFIN;Acc:ZDB-GENE-060526-286] Metriaclima_greshakei Clark et al. 2018
ENSDARG00000058994	stx1a	protein_coding	syntaxin 1A (brain) [Source:ZFIN;Acc:ZDB-GENE-100802-1] Metriaclima_greshakei Clark et al. 2018
ENSDARG00000079326	cabin1	protein_coding	calcineurin binding protein 1 [Source:ZFIN;Acc:ZDB-GENE-030131-1735] Metriaclima_greshakei Clark et al. 2018
ENSDARG00000063412	cers1	protein_coding	ceramide synthase 1 [Source:ZFIN;Acc:ZDB-GENE-050208-406] Metriaclima_greshakei Clark et al. 2018
ENSDARG00000071331	ryr3	protein_coding	ryanodine receptor 3 [Source:ZFIN;Acc:ZDB-GENE-041001-165] Metriaclima_greshakei Clark et al. 2018
ENSDARG00000007614	wwox	protein_coding	WW domain containing oxidoreductase [Source:ZFIN;Acc:ZDB-GENE-040426-858] Metriaclima_greshakei Clark et al. 2018
ENSDARG00000076484	stab1	protein_coding	stabilin 1 [Source:ZFIN;Acc:ZDB-GENE-050208-554] Metriaclima_greshakei Clark et al. 2018
ENSDARG00000039020	fbxo5	protein_coding	F-box protein 5 [Source:ZFIN;Acc:ZDB-GENE-030131-4027] Metriaclima_greshakei Clark et al. 2018
ENSDARG00000087195	rorc	protein_coding	RAR-related orphan receptor C [Source:ZFIN;Acc:ZDB-GENE-110411-42] Metriaclima_greshakei Clark et al. 2018
ENSDARG00000058821	sema5a	protein_coding	sema domain, seven thrombospondin repeats (type 1 and type 1-like), transmembrane domain (TM) and short cytoplasmic domain, (semaphorin) 5A [Source:ZFIN;Acc:ZDB-GENE-030131-8969] Metriaclima_greshakei Clark et al. 2018
ENSDARG00000019328	plxna4	protein_coding	plexin A4 [Source:ZFIN;Acc:ZDB-GENE-030131-4663] Metriaclima_greshakei Clark et al. 2018
ENSDARG00000103697	arnt2	protein_coding	aryl-hydrocarbon receptor nuclear translocator 2 [Source:ZFIN;Acc:ZDB-GENE-001207-3] Metriaclima_greshakei Clark et al. 2018
ENSDARG00000099445	cc2d1b	protein_coding	coiled-coil and C2 domain containing 1B [Source:ZFIN;Acc:ZDB-GENE-030131-1426] Metriaclima_greshakei Clark et al. 2018
ENSDARG00000061757	rabgap1l	protein_coding	RAB GTPase activating protein 1-like [Source:ZFIN;Acc:ZDB-GENE-050208-389] Metriaclima_greshakei Clark et al. 2018
ENSDARG00000100222	utrn	protein_coding	utrophin [Source:ZFIN;Acc:ZDB-GENE-070228-6] Metriaclima_greshakei Clark et al. 2018
ENSDARG00000103754	aspm	protein_coding	abnormal spindle microtubule assembly [Source:ZFIN;Acc:ZDB-GENE-050208-620] Metriaclima_greshakei Clark et al. 2018
ENSDARG00000062081	tbc1d1	protein_coding	TBC1 (tre-2/USP6, BUB2, cdc16) domain family, member 1 [Source:ZFIN;Acc:ZDB-GENE-060710-1] Metriaclima_greshakei Clark et al. 2018
ENSDARG00000075217	tdrd12	protein_coding	tudor domain containing 12 [Source:ZFIN;Acc:ZDB-GENE-121214-348] Metriaclima_greshakei Clark et al. 2018
ENSDARG00000041411	rad51	protein_coding	RAD51 recombinase [Source:ZFIN;Acc:ZDB-GENE-040426-2286] Metriaclima_greshakei Clark et al. 2018
ENSDARG00000101644	ARHGEF17	protein_coding	si:ch211-248g20.5 [Source:ZFIN;Acc:ZDB-GENE-091204-478] Metriaclima_greshakei Clark et al. 2018
ENSDARG00000061039	atp10a	protein_coding	ATPase phospholipid transporting 10A [Source:ZFIN;Acc:ZDB-GENE-101102-1] Metriaclima_greshakei Clark et al. 2018
ENSDARG00000052565	cenpi	protein_coding	centromere protein I [Source:ZFIN;Acc:ZDB-GENE-060810-127] Metriaclima_greshakei Clark et al. 2018
ENSDARG00000027397	vangl2	protein_coding	VANGL planar cell polarity protein 2 [Source:ZFIN;Acc:ZDB-GENE-020507-3] Metriaclima_greshakei Clark et al. 2018
ENSDARG00000021408	kdelc2	protein_coding	KDEL (Lys-Asp-Glu-Leu) containing 2 [Source:ZFIN;Acc:ZDB-GENE-060810-142] Metriaclima_greshakei Clark et al. 2018
ENSDARG00000040812	ncf4	protein_coding	neutrophil cytosolic factor 4 [Source:ZFIN;Acc:ZDB-GENE-041124-1] Metriaclima_greshakei Clark et al. 2018
ENSDARG00000078908	fbxo41	protein_coding	F-box protein 41 [Source:ZFIN;Acc:ZDB-GENE-090313-350] Metriaclima_greshakei Clark et al. 2018
ENSDARG00000086215	gpr156	protein_coding	G protein-coupled receptor 156 [Source:ZFIN;Acc:ZDB-GENE-060201-2] Metriaclima_greshakei Clark et al. 2018
ENSDARG00000044278	synpr	protein_coding	synaptoporin [Source:ZFIN;Acc:ZDB-GENE-030616-625] Metriaclima_greshakei Clark et al. 2018
ENSDARG00000094454	cdh23	protein_coding	cadherin-related 23 [Source:ZFIN;Acc:ZDB-GENE-040513-7] Metriaclima_greshakei Clark et al. 2018
ENSDARG00000091221	ttc34	protein_coding	tetratricopeptide repeat domain 34 [Source:ZFIN;Acc:ZDB-GENE-140106-266] Metriaclima_greshakei Clark et al. 2018
ENSDARG00000054741	prkg2	protein_coding	protein kinase cGMP-dependent 2 [Source:ZFIN;Acc:ZDB-GENE-060531-80] Metriaclima_greshakei Clark et al. 2018
ENSDARG00000024311	nsmce4a	protein_coding	NSE4 homolog A, SMC5-SMC6 complex component [Source:ZFIN;Acc:ZDB-GENE-050522-111] Metriaclima_greshakei Clark et al. 2018
ENSDARG00000077075	fastk	protein_coding	Fas-activated serine/threonine kinase [Source:ZFIN;Acc:ZDB-GENE-070912-680] Metriaclima_greshakei Clark et al. 2018
ENSDARG00000098408	stbd1	protein_coding	starch binding domain 1 [Source:ZFIN;Acc:ZDB-GENE-120817-2] Metriaclima_greshakei Clark et al. 2018
ENSDARG00000067676	plcl1	protein_coding	phospholipase C like 1 [Source:ZFIN;Acc:ZDB-GENE-090313-194] Metriaclima_greshakei Clark et al. 2018
ENSDARG00000070522	cacna1i	protein_coding	calcium channel, voltage-dependent, T type, alpha 1I subunit [Source:ZFIN;Acc:ZDB-GENE-060503-324] Metriaclima_greshakei Clark et al. 2018
ENSDARG00000105214	agtpbp1	protein_coding	ATP/GTP binding protein 1 [Source:ZFIN;Acc:ZDB-GENE-081104-267] Metriaclima_greshakei Clark et al. 2018
ENSDARG00000101900	xrn2	protein_coding	5'-3' exoribonuclease 2 [Source:ZFIN;Acc:ZDB-GENE-040426-2874] Metriaclima_greshakei Clark et al. 2018
ENSDARG00000069142	aars	protein_coding	alanyl-tRNA synthetase [Source:ZFIN;Acc:ZDB-GENE-030131-3663] Metriaclima_greshakei Clark et al. 2018
ENSDARG00000030573	nudt1	protein_coding	nudix (nucleoside diphosphate linked moiety X)-type motif 1 [Source:ZFIN;Acc:ZDB-GENE-040426-2757] Metriaclima_greshakei Clark et al. 2018
ENSDARG00000011247	rnpc3	protein_coding	RNA-binding region (RNP1, RRM) containing 3 [Source:ZFIN;Acc:ZDB-GENE-060312-35] Metriaclima_greshakei Clark et al. 2018
ENSDARG00000069989	bnc2	protein_coding	basonuclin 2 [Source:ZFIN;Acc:ZDB-GENE-030131-5784] Metriaclima_greshakei Clark et al. 2018
ENSDARG00000077901	herc1	protein_coding	HECT and RLD domain containing E3 ubiquitin protein ligase family member 1 [Source:ZFIN;Acc:ZDB-GENE-030131-8542] Metriaclima_greshakei Clark et al. 2018
ENSDARG00000024299	c1qtnf4	protein_coding	C1q and TNF related 4 [Source:ZFIN;Acc:ZDB-GENE-050417-198] Metriaclima_greshakei Clark et al. 2018
ENSDARG00000071692	prex2	protein_coding	phosphatidylinositol-3,4,5-trisphosphate-dependent Rac exchange factor 2 [Source:ZFIN;Acc:ZDB-GENE-091113-37] Metriaclima_greshakei Clark et al. 2018
ENSDARG00000099547	nbeal1	protein_coding	neurobeachin-like 1 [Source:ZFIN;Acc:ZDB-GENE-130530-544] Metriaclima_greshakei Clark et al. 2018
ENSDARG00000098290	unc80	protein_coding	unc-80 homolog (C. elegans) [Source:ZFIN;Acc:ZDB-GENE-140106-167] Metriaclima_greshakei Clark et al. 2018
ENSDARG00000002213	invs	protein_coding	inversin [Source:ZFIN;Acc:ZDB-GENE-020507-2] Metriaclima_greshakei Clark et al. 2018
ENSDARG00000060306	tfcp2	protein_coding	transcription factor CP2 [Source:ZFIN;Acc:ZDB-GENE-030131-2523] Metriaclima_greshakei Clark et al. 2018
ENSDARG00000041728	man1a2	protein_coding	mannosidase, alpha, class 1A, member 2 [Source:ZFIN;Acc:ZDB-GENE-070912-390] Metriaclima_greshakei Clark et al. 2018
ENSDARG00000074004	stac	protein_coding	SH3 and cysteine rich domain [Source:ZFIN;Acc:ZDB-GENE-131121-459] Metriaclima_greshakei Clark et al. 2018
ENSDARG00000087556	pacrg	protein_coding	PARK2 co-regulated [Source:ZFIN;Acc:ZDB-GENE-041114-100] Metriaclima_greshakei Clark et al. 2018
ENSDARG00000102412	eci2	protein_coding	enoyl-CoA delta isomerase 2 [Source:ZFIN;Acc:ZDB-GENE-040718-392] Metriaclima_greshakei Clark et al. 2018
ENSDARG00000103067	adgrd2	protein_coding	adhesion G protein-coupled receptor D2 [Source:ZFIN;Acc:ZDB-GENE-081104-190] Metriaclima_greshakei Clark et al. 2018
ENSDARG00000068255	nanos3	protein_coding	nanos homolog 3 [Source:ZFIN;Acc:ZDB-GENE-011221-1] Metriaclima_greshakei Clark et al. 2018
ENSDARG00000012275	katnal2	protein_coding	katanin p60 subunit A-like 2 [Source:ZFIN;Acc:ZDB-GENE-051113-156] Metriaclima_greshakei Clark et al. 2018
ENSDARG00000044718	vav2	protein_coding	vav 2 guanine nucleotide exchange factor [Source:ZFIN;Acc:ZDB-GENE-091204-420] Metriaclima_greshakei Clark et al. 2018
ENSDARG00000018257	ncoa1	protein_coding	nuclear receptor coactivator 1 [Source:ZFIN;Acc:ZDB-GENE-041001-175] Metriaclima_greshakei Clark et al. 2018
ENSDARG00000013312	cadps2	protein_coding	Ca++-dependent secretion activator 2 [Source:ZFIN;Acc:ZDB-GENE-030903-1] Metriaclima_greshakei Clark et al. 2018
ENSDARG00000068726	masp1	protein_coding	mannan-binding lectin serine peptidase 1 [Source:ZFIN;Acc:ZDB-GENE-110421-4] Metriaclima_greshakei Clark et al. 2018
ENSDARG00000093405	casp6	protein_coding	caspase 6, apoptosis-related cysteine peptidase [Source:ZFIN;Acc:ZDB-GENE-030825-4] Metriaclima_greshakei Clark et al. 2018
ENSDARG00000041895	cad	protein_coding	carbamoyl-phosphate synthetase 2, aspartate transcarbamylase, and dihydroorotase [Source:ZFIN;Acc:ZDB-GENE-021030-4] Metriaclima_greshakei Clark et al. 2018
ENSDARG00000000472	cntn2	protein_coding	contactin 2 [Source:ZFIN;Acc:ZDB-GENE-990630-12] Metriaclima_greshakei Clark et al. 2018
ENSDARG00000074781	ptprt	protein_coding	protein tyrosine phosphatase, receptor type, t [Source:ZFIN;Acc:ZDB-GENE-101028-4] Metriaclima_greshakei Clark et al. 2018
ENSDARG00000097572	ptprt	protein_coding	protein tyrosine phosphatase, receptor type, t [Source:ZFIN;Acc:ZDB-GENE-101028-4] Metriaclima_greshakei Clark et al. 2018
ENSDARG00000113409	cutc	protein_coding	cutC copper transporter homolog (E. coli) [Source:ZFIN;Acc:ZDB-GENE-041010-144] Metriaclima_greshakei Clark et al. 2018
ENSDARG00000109222	tbc1d1	protein_coding	TBC1 (tre-2/USP6, BUB2, cdc16) domain family, member 1 [Source:ZFIN;Acc:ZDB-GENE-060710-1] Metriaclima_greshakei Clark et al. 2018
ENSDARG00000116019	rptor	protein_coding	regulatory associated protein of MTOR, complex 1 [Source:ZFIN;Acc:ZDB-GENE-130530-685] Metriaclima_greshakei Clark et al. 2018
ENSDARG00000116429	cblb	protein_coding	Cbl proto-oncogene B, E3 ubiquitin protein ligase [Source:ZFIN;Acc:ZDB-GENE-030616-417] Metriaclima_greshakei Clark et al. 2018
ENSDARG00000098733	pxdn	protein_coding	peroxidasin [Source:ZFIN;Acc:ZDB-GENE-140415-2] Metriaclima_greshakei Clark et al. 2018
ENSDARG00000061303	oca2	protein_coding	oculocutaneous albinism II [Source:ZFIN;Acc:ZDB-GENE-070718-4] Metriaclima_greshakei Clark et al. 2018
ENSDARG00000032601	macrod2	protein_coding	MACRO domain containing 2 [Source:ZFIN;Acc:ZDB-GENE-040426-1490] Metriaclima_greshakei Clark et al. 2018
ENSDARG00000115779	dmd	protein_coding	dystrophin [Source:ZFIN;Acc:ZDB-GENE-010426-1] Metriaclima_greshakei Clark et al. 2018
ENSDARG00000116321	prkg2	protein_coding	protein kinase cGMP-dependent 2 [Source:ZFIN;Acc:ZDB-GENE-060531-80] Metriaclima_greshakei Clark et al. 2018
ENSDARG00000115863	casp6	protein_coding	caspase 6, apoptosis-related cysteine peptidase [Source:ZFIN;Acc:ZDB-GENE-030825-4] Metriaclima_greshakei Clark et al. 2018
ENSDARG00000110339	ncf4	protein_coding	neutrophil cytosolic factor 4 [Source:ZFIN;Acc:ZDB-GENE-041124-1] Metriaclima_greshakei Clark et al. 2018
ENSDARG00000114720	prkcz	protein_coding	protein kinase C, zeta [Source:ZFIN;Acc:ZDB-GENE-070511-1] Metriaclima_greshakei Clark et al. 2018
ENSDARG00000110406	pgrmc2	protein_coding	progesterone receptor membrane component 2 [Source:ZFIN;Acc:ZDB-GENE-040426-2102] Metriaclima_greshakei Clark et al. 2018
ENSDARG00000090039	reck	protein_coding	reversion-inducing-cysteine-rich protein with kazal motifs [Source:ZFIN;Acc:ZDB-GENE-070117-37] Metriaclima_greshakei Clark et al. 2018
ENSDARG00000109820	NPAS3	protein_coding	neuronal PAS domain protein 3 [Source:NCBI gene;Acc:570491] Metriaclima_greshakei Clark et al. 2018
ENSDARG00000059510	coq2	protein_coding	coenzyme Q2 4-hydroxybenzoate polyprenyltransferase [Source:ZFIN;Acc:ZDB-GENE-070410-84] Metriaclima_greshakei Clark et al. 2018
ENSDARG00000077306	cutc	protein_coding	cutC copper transporter homolog (E. coli) [Source:ZFIN;Acc:ZDB-GENE-041010-144] Metriaclima_greshakei Clark et al. 2018
ENSDARG00000114204	fras1	protein_coding	Fraser extracellular matrix complex subunit 1 [Source:ZFIN;Acc:ZDB-GENE-060526-68] Metriaclima_greshakei Clark et al. 2018
ENSDARG00000054746	uggt1	protein_coding	UDP-glucose glycoprotein glucosyltransferase 1 [Source:ZFIN;Acc:ZDB-GENE-061103-619] Metriaclima_greshakei Clark et al. 2018
ENSDARG00000111948	rad51	protein_coding	RAD51 recombinase [Source:ZFIN;Acc:ZDB-GENE-040426-2286] Metriaclima_greshakei Clark et al. 2018
ENSDARG00000106258	SGCZ	protein_coding	sarcoglycan zeta [Source:NCBI gene;Acc:100334126] Metriaclima_greshakei Clark et al. 2018
ENSDARG00000112910	kdelc2	protein_coding	KDEL (Lys-Asp-Glu-Leu) containing 2 [Source:ZFIN;Acc:ZDB-GENE-060810-142] Metriaclima_greshakei Clark et al. 2018
ENSDARG00000109772	usp6nl	protein_coding	USP6 N-terminal like [Source:ZFIN;Acc:ZDB-GENE-041210-192] Metriaclima_greshakei Clark et al. 2018
ENSDARG00000102394	ap1g1	protein_coding	adaptor related protein complex 1 subunit gamma 1 [Source:ZFIN;Acc:ZDB-GENE-030131-3187] Metriaclima_greshakei Clark et al. 2018
ENSDARG00000117190	cadps2	protein_coding	Ca++-dependent secretion activator 2 [Source:ZFIN;Acc:ZDB-GENE-030903-1] Metriaclima_greshakei Clark et al. 2018
ENSDARG00000110593	grid2	protein_coding	glutamate receptor, ionotropic, delta 2 [Source:ZFIN;Acc:ZDB-GENE-040913-1] Metriaclima_greshakei Clark et al. 2018
ENSDARG00000046157	RPS17	protein_coding	zgc:114188 [Source:ZFIN;Acc:ZDB-GENE-050320-15] Metriaclima_greshakei Clark et al. 2018
ENSDARG00000117161	rpap1	protein_coding	RNA polymerase II associated protein 1 [Source:ZFIN;Acc:ZDB-GENE-090914-1] Metriaclima_greshakei Clark et al. 2018
ENSDARG00000104282	dcc	protein_coding	DCC netrin 1 receptor [Source:ZFIN;Acc:ZDB-GENE-011101-2] Metriaclima_greshakei Clark et al. 2018
ENSDARG00000110280	atp10a	protein_coding	ATPase phospholipid transporting 10A [Source:ZFIN;Acc:ZDB-GENE-101102-1] Metriaclima_greshakei Clark et al. 2018
ENSDARG00000076862	fam198a	protein_coding	family with sequence similarity 198, member A [Source:ZFIN;Acc:ZDB-GENE-121130-2] Metriaclima_greshakei Clark et al. 2018
ENSDARG00000114920	TTC28	protein_coding	tetratricopeptide repeat domain 28 [Source:NCBI gene;Acc:100331958] Metriaclima_greshakei Clark et al. 2018
ENSDARG00000088862	stxbp6	protein_coding	syntaxin binding protein 6 (amisyn) [Source:ZFIN;Acc:ZDB-GENE-040625-31] Metriaclima_greshakei Clark et al. 2018
ENSDARG00000105391	strc	protein_coding	stereocilin [Source:ZFIN;Acc:ZDB-GENE-160114-58] Metriaclima_greshakei Clark et al. 2018
ENSDARG00000114013	herc1	protein_coding	HECT and RLD domain containing E3 ubiquitin protein ligase family member 1 [Source:ZFIN;Acc:ZDB-GENE-030131-8542] Metriaclima_greshakei Clark et al. 2018
ENSDARG00000110222	cntn2	protein_coding	contactin 2 [Source:ZFIN;Acc:ZDB-GENE-990630-12] Metriaclima_greshakei Clark et al. 2018
ENSDARG00000099889	dusp27	protein_coding	dual specificity phosphatase 27 [Source:ZFIN;Acc:ZDB-GENE-140513-1] Metriaclima_greshakei Clark et al. 2018
ENSDARG00000013009	ubiad1	protein_coding	UbiA prenyltransferase domain containing 1 [Source:ZFIN;Acc:ZDB-GENE-030131-3205] Metriaclima_greshakei Clark et al. 2018
ENSDARG00000101915	pin1	protein_coding	peptidylprolyl cis/trans isomerase, NIMA-interacting 1 [Source:ZFIN;Acc:ZDB-GENE-040426-1714] Metriaclima_greshakei Clark et al. 2018
ENSDARG00000110157	armc8	protein_coding	armadillo repeat containing 8 [Source:ZFIN;Acc:ZDB-GENE-061027-88] Metriaclima_greshakei Clark et al. 2018
ENSDARG00000109443	EML4	protein_coding	echinoderm microtubule associated protein like 4 [Source:NCBI gene;Acc:100334728] Metriaclima_greshakei Clark et al. 2018
ENSDARG00000110534	npr3	protein_coding	natriuretic peptide receptor 3 [Source:ZFIN;Acc:ZDB-GENE-060531-91] Metriaclima_greshakei Clark et al. 2018
ENSDARG00000043260	xylb	protein_coding	xylulokinase homolog (H. influenzae) [Source:ZFIN;Acc:ZDB-GENE-040426-1373] Metriaclima_greshakei Clark et al. 2018
ENSDARG00000074665	cdk14	protein_coding	cyclin-dependent kinase 14 [Source:ZFIN;Acc:ZDB-GENE-080220-44] Metriaclima_greshakei Clark et al. 2018
ENSDARG00000076393	tmem65	protein_coding	transmembrane protein 65 [Source:ZFIN;Acc:ZDB-GENE-081022-99] Metriaclima_greshakei Clark et al. 2018
ENSDARG00000104937	PTPRD	protein_coding	protein tyrosine phosphatase, receptor type D [Source:NCBI gene;Acc:100330629] Metriaclima_greshakei Clark et al. 2018
ENSDARG00000114990	itgb5	protein_coding	integrin, beta 5 [Source:ZFIN;Acc:ZDB-GENE-030131-6022] Metriaclima_greshakei Clark et al. 2018
ENSDARG00000116519	prune2	protein_coding	prune homolog 2 (Drosophila) [Source:ZFIN;Acc:ZDB-GENE-050309-222] Metriaclima_greshakei Clark et al. 2018
ENSDARG00000005645	robo3	protein_coding	roundabout, axon guidance receptor, homolog 3 (Drosophila) [Source:ZFIN;Acc:ZDB-GENE-000209-4] Metriaclima_greshakei Clark et al. 2018
ENSDARG00000116987	anapc11	protein_coding	APC11 anaphase promoting complex subunit 11 homolog (yeast) [Source:ZFIN;Acc:ZDB-GENE-061013-383] Metriaclima_greshakei Clark et al. 2018
ENSDARG00000113882	aars	protein_coding	alanyl-tRNA synthetase [Source:ZFIN;Acc:ZDB-GENE-030131-3663] Metriaclima_greshakei Clark et al. 2018
ENSDARG00000101020	KHDRBS3	protein_coding	KH domain containing, RNA binding, signal transduction associated 3 [Source:NCBI gene;Acc:101867535] Metriaclima_greshakei Clark et al. 2018
ENSDARG00000007561	cdh23	protein_coding	cadherin-related 23 [Source:ZFIN;Acc:ZDB-GENE-040513-7] Metriaclima_greshakei Clark et al. 2018
ENSDARG00000109550	tmcc3	protein_coding	transmembrane and coiled-coil domain family 3 [Source:ZFIN;Acc:ZDB-GENE-030131-1811] Metriaclima_greshakei Clark et al. 2018
ENSDARG00000070119	ctc1	protein_coding	CTS telomere maintenance complex component 1 [Source:ZFIN;Acc:ZDB-GENE-061103-271] Metriaclima_greshakei Clark et al. 2018
ENSDARG00000114652	vav2	protein_coding	vav 2 guanine nucleotide exchange factor [Source:ZFIN;Acc:ZDB-GENE-091204-420] Metriaclima_greshakei Clark et al. 2018
ENSDARG00000043137	cdca8	protein_coding	cell division cycle associated 8 [Source:ZFIN;Acc:ZDB-GENE-041114-171] Metriaclima_greshakei Clark et al. 2018
ENSDARG00000109797	npr3	protein_coding	natriuretic peptide receptor 3 [Source:ZFIN;Acc:ZDB-GENE-060531-91] Metriaclima_greshakei Clark et al. 2018
ENSDARG00000112551	sfswap	protein_coding	splicing factor SWAP [Source:ZFIN;Acc:ZDB-GENE-040426-931] Metriaclima_greshakei Clark et al. 2018
ENSDARG00000024219	cdk5rap2	protein_coding	CDK5 regulatory subunit associated protein 2 [Source:ZFIN;Acc:ZDB-GENE-030131-6392] Maylandia_lombardoi Clark et al. 2018
ENSDARG00000001559	csmd2	protein_coding	CUB and Sushi multiple domains 2 [Source:ZFIN;Acc:ZDB-GENE-030616-39] Maylandia_lombardoi Clark et al. 2018
ENSDARG00000006849	asic2	protein_coding	acid-sensing (proton-gated) ion channel 2 [Source:ZFIN;Acc:ZDB-GENE-040513-4] Maylandia_lombardoi Clark et al. 2018
ENSDARG00000062258	armc8	protein_coding	armadillo repeat containing 8 [Source:ZFIN;Acc:ZDB-GENE-061027-88] Maylandia_lombardoi Clark et al. 2018
ENSDARG00000053190	galnt16	protein_coding	UDP-N-acetyl-alpha-D-galactosamine:polypeptide N-acetylgalactosaminyltransferase 16 [Source:ZFIN;Acc:ZDB-GENE-131120-189] Maylandia_lombardoi Clark et al. 2018
ENSDARG00000063140	exd3	protein_coding	exonuclease 3'-5' domain containing 3 [Source:ZFIN;Acc:ZDB-GENE-091204-349] Maylandia_lombardoi Clark et al. 2018
ENSDARG00000061042	gabbr2	protein_coding	gamma-aminobutyric acid (GABA) B receptor, 2 [Source:ZFIN;Acc:ZDB-GENE-060503-620] Maylandia_lombardoi Clark et al. 2018
ENSDARG00000074806	afap1l2	protein_coding	actin filament associated protein 1-like 2 [Source:ZFIN;Acc:ZDB-GENE-100318-1] Maylandia_lombardoi Clark et al. 2018
ENSDARG00000104478	cap2	protein_coding	cyclase associated actin cytoskeleton regulatory protein 2 [Source:ZFIN;Acc:ZDB-GENE-040426-1758] Maylandia_lombardoi Clark et al. 2018
ENSDARG00000061201	acsf2	protein_coding	acyl-CoA synthetase family member 2 [Source:ZFIN;Acc:ZDB-GENE-060825-7] Maylandia_lombardoi Clark et al. 2018
ENSDARG00000022813	dnd1	protein_coding	DND microRNA-mediated repression inhibitor 1 [Source:ZFIN;Acc:ZDB-GENE-030828-4] Maylandia_lombardoi Clark et al. 2018
ENSDARG00000044627	alg8	protein_coding	ALG8, alpha-1,3-glucosyltransferase [Source:ZFIN;Acc:ZDB-GENE-030131-5812] Maylandia_lombardoi Clark et al. 2018
ENSDARG00000039535	dapp1	protein_coding	dual adaptor of phosphotyrosine and 3-phosphoinositides [Source:ZFIN;Acc:ZDB-GENE-050417-180] Maylandia_lombardoi Clark et al. 2018
ENSDARG00000077994	b4galt2	protein_coding	UDP-Gal:betaGlcNAc beta 1,4- galactosyltransferase, polypeptide 2 [Source:ZFIN;Acc:ZDB-GENE-070912-258] Maylandia_lombardoi Clark et al. 2018
ENSDARG00000012555	ak5	protein_coding	adenylate kinase 5 [Source:ZFIN;Acc:ZDB-GENE-030131-8256] Maylandia_lombardoi Clark et al. 2018
ENSDARG00000009315	clgn	protein_coding	calmegin [Source:ZFIN;Acc:ZDB-GENE-060929-708] Maylandia_lombardoi Clark et al. 2018
ENSDARG00000003512	anks1b	protein_coding	ankyrin repeat and sterile alpha motif domain containing 1B [Source:ZFIN;Acc:ZDB-GENE-041210-349] Maylandia_lombardoi Clark et al. 2018
ENSDARG00000058090	cfap57	protein_coding	cilia and flagella associated protein 57 [Source:ZFIN;Acc:ZDB-GENE-110411-266] Maylandia_lombardoi Clark et al. 2018
ENSDARG00000002847	fndc1	protein_coding	fibronectin type III domain containing 1 [Source:ZFIN;Acc:ZDB-GENE-041210-332] Maylandia_lombardoi Clark et al. 2018
ENSDARG00000058232	fbrsl1	protein_coding	fibrosin-like 1 [Source:ZFIN;Acc:ZDB-GENE-070705-487] Maylandia_lombardoi Clark et al. 2018
ENSDARG00000022020	focad	protein_coding	focadhesin [Source:ZFIN;Acc:ZDB-GENE-080213-1] Maylandia_lombardoi Clark et al. 2018
ENSDARG00000105178	erc2	protein_coding	ELKS/RAB6-interacting/CAST family member 2 [Source:ZFIN;Acc:ZDB-GENE-130530-700] Maylandia_lombardoi Clark et al. 2018
ENSDARG00000056258	cdc27	protein_coding	cell division cycle 27 [Source:ZFIN;Acc:ZDB-GENE-990706-2] Maylandia_lombardoi Clark et al. 2018
ENSDARG00000095833	alk	protein_coding	ALK receptor tyrosine kinase [Source:ZFIN;Acc:ZDB-GENE-031027-1] Maylandia_lombardoi Clark et al. 2018
ENSDARG00000003675	cryl1	protein_coding	crystallin, lambda 1 [Source:ZFIN;Acc:ZDB-GENE-060810-7] Maylandia_lombardoi Clark et al. 2018
ENSDARG00000077788	arhgef10	protein_coding	Rho guanine nucleotide exchange factor (GEF) 10 [Source:ZFIN;Acc:ZDB-GENE-030131-6210] Maylandia_lombardoi Clark et al. 2018
ENSDARG00000031968	cpped1	protein_coding	calcineurin-like phosphoesterase domain containing 1 [Source:ZFIN;Acc:ZDB-GENE-041114-118] Maylandia_lombardoi Clark et al. 2018
ENSDARG00000003872	ccdc102a	protein_coding	coiled-coil domain containing 102A [Source:ZFIN;Acc:ZDB-GENE-030131-4044] Maylandia_lombardoi Clark et al. 2018
ENSDARG00000060532	adam22	protein_coding	ADAM metallopeptidase domain 22 [Source:ZFIN;Acc:ZDB-GENE-070810-1] Maylandia_lombardoi Clark et al. 2018
ENSDARG00000014582	exoc3	protein_coding	exocyst complex component 3 [Source:ZFIN;Acc:ZDB-GENE-030131-5947] Maylandia_lombardoi Clark et al. 2018
ENSDARG00000021462	daw1	protein_coding	dynein assembly factor with WDR repeat domains 1 [Source:ZFIN;Acc:ZDB-GENE-050419-255] Maylandia_lombardoi Clark et al. 2018
ENSDARG00000018162	ctnnal1	protein_coding	catenin (cadherin-associated protein), alpha-like 1 [Source:ZFIN;Acc:ZDB-GENE-060503-507] Maylandia_lombardoi Clark et al. 2018
ENSDARG00000052242	aff2	protein_coding	AF4/FMR2 family, member 2 [Source:ZFIN;Acc:ZDB-GENE-110411-190] Maylandia_lombardoi Clark et al. 2018
ENSDARG00000060637	clstn2	protein_coding	calsyntenin 2 [Source:ZFIN;Acc:ZDB-GENE-070911-2] Maylandia_lombardoi Clark et al. 2018
ENSDARG00000007663	amph	protein_coding	amphiphysin [Source:ZFIN;Acc:ZDB-GENE-040426-1711] Maylandia_lombardoi Clark et al. 2018
ENSDARG00000060994	fbxw7	protein_coding	F-box and WD repeat domain containing 7 [Source:ZFIN;Acc:ZDB-GENE-090313-79] Maylandia_lombardoi Clark et al. 2018
ENSDARG00000087206	cct2	protein_coding	chaperonin containing TCP1, subunit 2 (beta) [Source:ZFIN;Acc:ZDB-GENE-020419-6] Maylandia_lombardoi Clark et al. 2018
ENSDARG00000018002	eci1	protein_coding	enoyl-CoA delta isomerase 1 [Source:ZFIN;Acc:ZDB-GENE-030131-6033] Maylandia_lombardoi Clark et al. 2018
ENSDARG00000052118	adamtsl5	protein_coding	ADAMTS like 5 [Source:ZFIN;Acc:ZDB-GENE-161017-76] Maylandia_lombardoi Clark et al. 2018
ENSDARG00000096867	clmn	protein_coding	calmin [Source:ZFIN;Acc:ZDB-GENE-131127-546] Maylandia_lombardoi Clark et al. 2018
ENSDARG00000061338	ddx6	protein_coding	DEAD (Asp-Glu-Ala-Asp) box helicase 6 [Source:ZFIN;Acc:ZDB-GENE-070912-83] Maylandia_lombardoi Clark et al. 2018
ENSDARG00000061013	ankfy1	protein_coding	ankyrin repeat and FYVE domain containing 1 [Source:ZFIN;Acc:ZDB-GENE-041222-1] Maylandia_lombardoi Clark et al. 2018
ENSDARG00000007443	fbxl18	protein_coding	F-box and leucine-rich repeat protein 18 [Source:ZFIN;Acc:ZDB-GENE-050913-65] Maylandia_lombardoi Clark et al. 2018
ENSDARG00000057435	amacr	protein_coding	alpha-methylacyl-CoA racemase [Source:ZFIN;Acc:ZDB-GENE-050522-484] Maylandia_lombardoi Clark et al. 2018
ENSDARG00000012914	arhgef4	protein_coding	Rho guanine nucleotide exchange factor (GEF) 4 [Source:ZFIN;Acc:ZDB-GENE-070912-575] Maylandia_lombardoi Clark et al. 2018
ENSDARG00000089207	ankrd27	protein_coding	ankyrin repeat domain 27 (VPS9 domain) [Source:ZFIN;Acc:ZDB-GENE-121105-1] Maylandia_lombardoi Clark et al. 2018
ENSDARG00000098252	cpne9	protein_coding	copine family member IX [Source:ZFIN;Acc:ZDB-GENE-090311-49] Maylandia_lombardoi Clark et al. 2018
ENSDARG00000030733	b3gat2	protein_coding	beta-1,3-glucuronyltransferase 2 (glucuronosyltransferase S) [Source:ZFIN;Acc:ZDB-GENE-040801-191] Maylandia_lombardoi Clark et al. 2018
ENSDARG00000054619	fras1	protein_coding	Fraser extracellular matrix complex subunit 1 [Source:ZFIN;Acc:ZDB-GENE-060526-68] Maylandia_lombardoi Clark et al. 2018
ENSDARG00000020521	exoc6	protein_coding	exocyst complex component 6 [Source:ZFIN;Acc:ZDB-GENE-040426-2511] Maylandia_lombardoi Clark et al. 2018
ENSDARG00000074410	brip1	protein_coding	BRCA1 interacting protein C-terminal helicase 1 [Source:ZFIN;Acc:ZDB-GENE-081107-11] Maylandia_lombardoi Clark et al. 2018
ENSDARG00000045528	fgd6	protein_coding	FYVE, RhoGEF and PH domain containing 6 [Source:ZFIN;Acc:ZDB-GENE-041210-200] Maylandia_lombardoi Clark et al. 2018
ENSDARG00000055825	celsr3	protein_coding	cadherin, EGF LAG seven-pass G-type receptor 3 [Source:ZFIN;Acc:ZDB-GENE-070122-3] Maylandia_lombardoi Clark et al. 2018
ENSDARG00000090764	bcas3	protein_coding	breast carcinoma amplified sequence 3 [Source:ZFIN;Acc:ZDB-GENE-040426-1257] Maylandia_lombardoi Clark et al. 2018
ENSDARG00000021137	adgrv1	protein_coding	adhesion G protein-coupled receptor V1 [Source:ZFIN;Acc:ZDB-GENE-040624-6] Maylandia_lombardoi Clark et al. 2018
ENSDARG00000055459	dlgap3	protein_coding	discs, large (Drosophila) homolog-associated protein 3 [Source:ZFIN;Acc:ZDB-GENE-060503-413] Maylandia_lombardoi Clark et al. 2018
ENSDARG00000086158	ccbe1	protein_coding	collagen and calcium binding EGF domains 1 [Source:ZFIN;Acc:ZDB-GENE-090506-7] Maylandia_lombardoi Clark et al. 2018
ENSDARG00000095224	camkmt	protein_coding	calmodulin-lysine N-methyltransferase [Source:ZFIN;Acc:ZDB-GENE-090313-49] Maylandia_lombardoi Clark et al. 2018
ENSDARG00000042555	dym	protein_coding	dymeclin [Source:ZFIN;Acc:ZDB-GENE-091204-348] Maylandia_lombardoi Clark et al. 2018
ENSDARG00000052537	cptp	protein_coding	ceramide-1-phosphate transfer protein [Source:ZFIN;Acc:ZDB-GENE-040801-240] Maylandia_lombardoi Clark et al. 2018
ENSDARG00000025854	ddx51	protein_coding	DEAD (Asp-Glu-Ala-Asp) box polypeptide 51 [Source:ZFIN;Acc:ZDB-GENE-040927-28] Maylandia_lombardoi Clark et al. 2018
ENSDARG00000008487	dmd	protein_coding	dystrophin [Source:ZFIN;Acc:ZDB-GENE-010426-1] Maylandia_lombardoi Clark et al. 2018
ENSDARG00000075169	bbs1	protein_coding	Bardet-Biedl syndrome 1 [Source:ZFIN;Acc:ZDB-GENE-060126-1] Maylandia_lombardoi Clark et al. 2018
ENSDARG00000070868	cfap126	protein_coding	cilia and flagella associated protein 126 [Source:ZFIN;Acc:ZDB-GENE-060825-357] Maylandia_lombardoi Clark et al. 2018
ENSDARG00000060893	col8a2	protein_coding	collagen, type VIII, alpha 2 [Source:ZFIN;Acc:ZDB-GENE-060503-488] Maylandia_lombardoi Clark et al. 2018
ENSDARG00000055563	drosha	protein_coding	drosha ribonuclease III [Source:ZFIN;Acc:ZDB-GENE-070209-23] Maylandia_lombardoi Clark et al. 2018
ENSDARG00000103684	ap4e1	protein_coding	adaptor related protein complex 4 subunit epsilon 1 [Source:ZFIN;Acc:ZDB-GENE-061221-3] Maylandia_lombardoi Clark et al. 2018
ENSDARG00000043631	bcas2	protein_coding	BCAS2, pre-mRNA processing factor [Source:ZFIN;Acc:ZDB-GENE-030408-5] Maylandia_lombardoi Clark et al. 2018
ENSDARG00000039497	ccdc85a	protein_coding	coiled-coil domain containing 85A [Source:ZFIN;Acc:ZDB-GENE-080220-55] Maylandia_lombardoi Clark et al. 2018
ENSDARG00000060070	adcy7	protein_coding	adenylate cyclase 7 [Source:ZFIN;Acc:ZDB-GENE-040713-1] Maylandia_lombardoi Clark et al. 2018
ENSDARG00000060392	ash2l	protein_coding	ash2 like, histone lysine methyltransferase complex subunit [Source:ZFIN;Acc:ZDB-GENE-030131-494] Maylandia_lombardoi Clark et al. 2018
ENSDARG00000075354	espl1	protein_coding	extra spindle pole bodies like 1, separase [Source:ZFIN;Acc:ZDB-GENE-030131-5188] Maylandia_lombardoi Clark et al. 2018
ENSDARG00000014215	cdh13	protein_coding	cadherin 13, H-cadherin (heart) [Source:ZFIN;Acc:ZDB-GENE-060503-286] Maylandia_lombardoi Clark et al. 2018
ENSDARG00000102531	anapc11	protein_coding	APC11 anaphase promoting complex subunit 11 homolog (yeast) [Source:ZFIN;Acc:ZDB-GENE-061013-383] Maylandia_lombardoi Clark et al. 2018
ENSDARG00000105035	anapc2	protein_coding	anaphase promoting complex subunit 2 [Source:ZFIN;Acc:ZDB-GENE-081104-256] Maylandia_lombardoi Clark et al. 2018
ENSDARG00000015199	cblb	protein_coding	Cbl proto-oncogene B, E3 ubiquitin protein ligase [Source:ZFIN;Acc:ZDB-GENE-030616-417] Maylandia_lombardoi Clark et al. 2018
ENSDARG00000078195	fhit	protein_coding	fragile histidine triad gene [Source:ZFIN;Acc:ZDB-GENE-040426-1703] Maylandia_lombardoi Clark et al. 2018
ENSDARG00000044319	fstl4	protein_coding	follistatin-like 4 [Source:ZFIN;Acc:ZDB-GENE-070127-3] Maylandia_lombardoi Clark et al. 2018
ENSDARG00000007753	cpne2	protein_coding	copine II [Source:ZFIN;Acc:ZDB-GENE-030131-7896] Maylandia_lombardoi Clark et al. 2018
ENSDARG00000079519	eys	protein_coding	eyes shut homolog [Source:ZFIN;Acc:ZDB-GENE-130530-959] Maylandia_lombardoi Clark et al. 2018
ENSDARG00000078309	fam83b	protein_coding	family with sequence similarity 83, member B [Source:ZFIN;Acc:ZDB-GENE-030131-7066] Maylandia_lombardoi Clark et al. 2018
ENSDARG00000057064	enpep	protein_coding	glutamyl aminopeptidase [Source:ZFIN;Acc:ZDB-GENE-050309-218] Maylandia_lombardoi Clark et al. 2018
ENSDARG00000052063	col4a5	protein_coding	collagen, type IV, alpha 5 (Alport syndrome) [Source:ZFIN;Acc:ZDB-GENE-030131-2281] Maylandia_lombardoi Clark et al. 2018
ENSDARG00000022853	eogt	protein_coding	EGF domain-specific O-linked N-acetylglucosamine (GlcNAc) transferase [Source:ZFIN;Acc:ZDB-GENE-120813-8] Maylandia_lombardoi Clark et al. 2018
ENSDARG00000039020	fbxo5	protein_coding	F-box protein 5 [Source:ZFIN;Acc:ZDB-GENE-030131-4027] Maylandia_lombardoi Clark et al. 2018
ENSDARG00000060915	fbxl16	protein_coding	F-box and leucine-rich repeat protein 16 [Source:ZFIN;Acc:ZDB-GENE-120215-180] Maylandia_lombardoi Clark et al. 2018
ENSDARG00000014592	dennd1a	protein_coding	DENN/MADD domain containing 1A [Source:ZFIN;Acc:ZDB-GENE-060404-6] Maylandia_lombardoi Clark et al. 2018
ENSDARG00000099445	cc2d1b	protein_coding	coiled-coil and C2 domain containing 1B [Source:ZFIN;Acc:ZDB-GENE-030131-1426] Maylandia_lombardoi Clark et al. 2018
ENSDARG00000096073	col19a1	protein_coding	collagen, type XIX, alpha 1 [Source:ZFIN;Acc:ZDB-GENE-090312-196] Maylandia_lombardoi Clark et al. 2018
ENSDARG00000093021	FAM163A	protein_coding	si:dkey-171o17.8 [Source:ZFIN;Acc:ZDB-GENE-070705-312] Maylandia_lombardoi Clark et al. 2018
ENSDARG00000055078	chac2	protein_coding	ChaC, cation transport regulator homolog 2 (E. coli) [Source:ZFIN;Acc:ZDB-GENE-050706-146] Maylandia_lombardoi Clark et al. 2018
ENSDARG00000076163	col19a1	protein_coding	collagen, type XIX, alpha 1 [Source:ZFIN;Acc:ZDB-GENE-090312-196] Maylandia_lombardoi Clark et al. 2018
ENSDARG00000054950	eef2kmt	protein_coding	eukaryotic elongation factor 2 lysine methyltransferase [Source:ZFIN;Acc:ZDB-GENE-041010-160] Maylandia_lombardoi Clark et al. 2018
ENSDARG00000058452	abhd17c	protein_coding	abhydrolase domain containing 17C [Source:ZFIN;Acc:ZDB-GENE-040426-714] Maylandia_lombardoi Clark et al. 2018
ENSDARG00000034855	ccnb3	protein_coding	cyclin B3 [Source:ZFIN;Acc:ZDB-GENE-060929-684] Maylandia_lombardoi Clark et al. 2018
ENSDARG00000039881	cemip	protein_coding	cell migration inducing hyaluronidase 1 [Source:ZFIN;Acc:ZDB-GENE-130103-7] Maylandia_lombardoi Clark et al. 2018
ENSDARG00000039411	cep68	protein_coding	centrosomal protein 68 [Source:ZFIN;Acc:ZDB-GENE-030616-565] Maylandia_lombardoi Clark et al. 2018
ENSDARG00000061039	atp10a	protein_coding	ATPase phospholipid transporting 10A [Source:ZFIN;Acc:ZDB-GENE-101102-1] Maylandia_lombardoi Clark et al. 2018
ENSDARG00000052565	cenpi	protein_coding	centromere protein I [Source:ZFIN;Acc:ZDB-GENE-060810-127] Maylandia_lombardoi Clark et al. 2018
ENSDARG00000035377	fgf5	protein_coding	fibroblast growth factor 5 [Source:ZFIN;Acc:ZDB-GENE-050201-6] Maylandia_lombardoi Clark et al. 2018
ENSDARG00000062561	adck1	protein_coding	aarF domain containing kinase 1 [Source:ZFIN;Acc:ZDB-GENE-080401-5] Maylandia_lombardoi Clark et al. 2018
ENSDARG00000014676	bckdhb	protein_coding	branched chain keto acid dehydrogenase E1, beta polypeptide [Source:ZFIN;Acc:ZDB-GENE-030124-2] Maylandia_lombardoi Clark et al. 2018
ENSDARG00000078908	fbxo41	protein_coding	F-box protein 41 [Source:ZFIN;Acc:ZDB-GENE-090313-350] Maylandia_lombardoi Clark et al. 2018
ENSDARG00000070055	arfip1	protein_coding	ADP-ribosylation factor interacting protein 1 (arfaptin 1) [Source:ZFIN;Acc:ZDB-GENE-040426-2690] Maylandia_lombardoi Clark et al. 2018
ENSDARG00000003269	clcn3	protein_coding	chloride channel 3 [Source:ZFIN;Acc:ZDB-GENE-030131-1699] Maylandia_lombardoi Clark et al. 2018
ENSDARG00000043843	akap7	protein_coding	A kinase (PRKA) anchor protein 7 [Source:ZFIN;Acc:ZDB-GENE-040724-128] Maylandia_lombardoi Clark et al. 2018
ENSDARG00000094454	cdh23	protein_coding	cadherin-related 23 [Source:ZFIN;Acc:ZDB-GENE-040513-7] Maylandia_lombardoi Clark et al. 2018
ENSDARG00000058644	dnajb2	protein_coding	DnaJ heat shock protein family (Hsp40) member B2 [Source:ZFIN;Acc:ZDB-GENE-061013-537] Maylandia_lombardoi Clark et al. 2018
ENSDARG00000016156	fam53b	protein_coding	family with sequence similarity 53, member B [Source:ZFIN;Acc:ZDB-GENE-040426-2495] Maylandia_lombardoi Clark et al. 2018
ENSDARG00000063474	arfgef1	protein_coding	ADP-ribosylation factor guanine nucleotide-exchange factor 1 (brefeldin A-inhibited) [Source:ZFIN;Acc:ZDB-GENE-030131-108] Maylandia_lombardoi Clark et al. 2018
ENSDARG00000016153	dag1	protein_coding	dystroglycan 1 [Source:ZFIN;Acc:ZDB-GENE-021223-1] Maylandia_lombardoi Clark et al. 2018
ENSDARG00000070522	cacna1i	protein_coding	calcium channel, voltage-dependent, T type, alpha 1I subunit [Source:ZFIN;Acc:ZDB-GENE-060503-324] Maylandia_lombardoi Clark et al. 2018
ENSDARG00000105214	agtpbp1	protein_coding	ATP/GTP binding protein 1 [Source:ZFIN;Acc:ZDB-GENE-081104-267] Maylandia_lombardoi Clark et al. 2018
ENSDARG00000095180	abr	protein_coding	ABR, RhoGEF and GTPase activating protein [Source:ZFIN;Acc:ZDB-GENE-070705-146] Maylandia_lombardoi Clark et al. 2018
ENSDARG00000101635	dact1	protein_coding	dishevelled-binding antagonist of beta-catenin 1 [Source:ZFIN;Acc:ZDB-GENE-040623-3] Maylandia_lombardoi Clark et al. 2018
ENSDARG00000056862	cep63	protein_coding	centrosomal protein 63 [Source:ZFIN;Acc:ZDB-GENE-040426-1154] Maylandia_lombardoi Clark et al. 2018
ENSDARG00000018716	dgkh	protein_coding	diacylglycerol kinase, eta [Source:ZFIN;Acc:ZDB-GENE-070912-328] Maylandia_lombardoi Clark et al. 2018
ENSDARG00000014302	brinp2	protein_coding	bone morphogenetic protein/retinoic acid inducible neural-specific 2 [Source:ZFIN;Acc:ZDB-GENE-070912-621] Maylandia_lombardoi Clark et al. 2018
ENSDARG00000079217	bbs9	protein_coding	Bardet-Biedl syndrome 9 [Source:ZFIN;Acc:ZDB-GENE-081027-4] Maylandia_lombardoi Clark et al. 2018
ENSDARG00000060609	cd109	protein_coding	CD109 molecule [Source:ZFIN;Acc:ZDB-GENE-120215-253] Maylandia_lombardoi Clark et al. 2018
ENSDARG00000057303	galnt7	protein_coding	UDP-N-acetyl-alpha-D-galactosamine: polypeptide N-acetylgalactosaminyltransferase 7 [Source:ZFIN;Acc:ZDB-GENE-050522-284] Maylandia_lombardoi Clark et al. 2018
ENSDARG00000069989	bnc2	protein_coding	basonuclin 2 [Source:ZFIN;Acc:ZDB-GENE-030131-5784] Maylandia_lombardoi Clark et al. 2018
ENSDARG00000056477	ccdc125	protein_coding	coiled-coil domain containing 125 [Source:ZFIN;Acc:ZDB-GENE-060526-104] Maylandia_lombardoi Clark et al. 2018
ENSDARG00000068323	astn1	protein_coding	astrotactin 1 [Source:ZFIN;Acc:ZDB-GENE-050320-140] Maylandia_lombardoi Clark et al. 2018
ENSDARG00000015224	cd2ap	protein_coding	CD2-associated protein [Source:ZFIN;Acc:ZDB-GENE-030131-8078] Maylandia_lombardoi Clark et al. 2018
ENSDARG00000028661	cntfr	protein_coding	ciliary neurotrophic factor receptor [Source:ZFIN;Acc:ZDB-GENE-030616-82] Maylandia_lombardoi Clark et al. 2018
ENSDARG00000010565	aqp4	protein_coding	aquaporin 4 [Source:ZFIN;Acc:ZDB-GENE-040724-152] Maylandia_lombardoi Clark et al. 2018
ENSDARG00000040291	cadm4	protein_coding	cell adhesion molecule 4 [Source:ZFIN;Acc:ZDB-GENE-041114-138] Maylandia_lombardoi Clark et al. 2018
ENSDARG00000024785	ctnna2	protein_coding	catenin (cadherin-associated protein), alpha 2 [Source:ZFIN;Acc:ZDB-GENE-060815-3] Maylandia_lombardoi Clark et al. 2018
ENSDARG00000101778	ca5a	protein_coding	carbonic anhydrase Va [Source:ZFIN;Acc:ZDB-GENE-080220-57] Maylandia_lombardoi Clark et al. 2018
ENSDARG00000044417	disp1	protein_coding	dispatched homolog 1 (Drosophila) [Source:ZFIN;Acc:ZDB-GENE-030911-7] Maylandia_lombardoi Clark et al. 2018
ENSDARG00000063007	apc2	protein_coding	adenomatosis polyposis coli 2 [Source:ZFIN;Acc:ZDB-GENE-090422-1] Maylandia_lombardoi Clark et al. 2018
ENSDARG00000044925	cdk5rap1	protein_coding	CDK5 regulatory subunit associated protein 1 [Source:ZFIN;Acc:ZDB-GENE-070424-90] Maylandia_lombardoi Clark et al. 2018
ENSDARG00000074749	abca12	protein_coding	ATP-binding cassette, sub-family A (ABC1), member 12 [Source:ZFIN;Acc:ZDB-GENE-030131-9790] Maylandia_lombardoi Clark et al. 2018
ENSDARG00000042854	ephx1	protein_coding	epoxide hydrolase 1, microsomal (xenobiotic) [Source:ZFIN;Acc:ZDB-GENE-040426-913] Maylandia_lombardoi Clark et al. 2018
ENSDARG00000076796	dlg3	protein_coding	discs, large homolog 3 (Drosophila) [Source:ZFIN;Acc:ZDB-GENE-050208-93] Maylandia_lombardoi Clark et al. 2018
ENSDARG00000013312	cadps2	protein_coding	Ca++-dependent secretion activator 2 [Source:ZFIN;Acc:ZDB-GENE-030903-1] Maylandia_lombardoi Clark et al. 2018
ENSDARG00000041895	cad	protein_coding	carbamoyl-phosphate synthetase 2, aspartate transcarbamylase, and dihydroorotase [Source:ZFIN;Acc:ZDB-GENE-021030-4] Maylandia_lombardoi Clark et al. 2018
ENSDARG00000000472	cntn2	protein_coding	contactin 2 [Source:ZFIN;Acc:ZDB-GENE-990630-12] Maylandia_lombardoi Clark et al. 2018
ENSDARG00000054137	adgrg6	protein_coding	adhesion G protein-coupled receptor G6 [Source:ZFIN;Acc:ZDB-GENE-041014-357] Maylandia_lombardoi Clark et al. 2018
ENSDARG00000053617	camk2a	protein_coding	calcium/calmodulin-dependent protein kinase II alpha [Source:ZFIN;Acc:ZDB-GENE-051113-72] Maylandia_lombardoi Clark et al. 2018
ENSDARG00000105131	cog1	protein_coding	component of oligomeric golgi complex 1 [Source:ZFIN;Acc:ZDB-GENE-050302-128] Maylandia_lombardoi Clark et al. 2018
ENSDARG00000113409	cutc	protein_coding	cutC copper transporter homolog (E. coli) [Source:ZFIN;Acc:ZDB-GENE-041010-144] Maylandia_lombardoi Clark et al. 2018
ENSDARG00000116429	cblb	protein_coding	Cbl proto-oncogene B, E3 ubiquitin protein ligase [Source:ZFIN;Acc:ZDB-GENE-030616-417] Maylandia_lombardoi Clark et al. 2018
ENSDARG00000110838	agbl4	protein_coding	ATP/GTP binding protein-like 4 [Source:ZFIN;Acc:ZDB-GENE-081104-437] Maylandia_lombardoi Clark et al. 2018
ENSDARG00000114378	exoc3	protein_coding	exocyst complex component 3 [Source:ZFIN;Acc:ZDB-GENE-030131-5947] Maylandia_lombardoi Clark et al. 2018
ENSDARG00000105121	FAM135B	protein_coding	family with sequence similarity 135, member B [Source:NCBI gene;Acc:100003594] Maylandia_lombardoi Clark et al. 2018
ENSDARG00000115779	dmd	protein_coding	dystrophin [Source:ZFIN;Acc:ZDB-GENE-010426-1] Maylandia_lombardoi Clark et al. 2018
ENSDARG00000002798	cog8	protein_coding	component of oligomeric golgi complex 8 [Source:ZFIN;Acc:ZDB-GENE-050320-74] Maylandia_lombardoi Clark et al. 2018
ENSDARG00000112438	cpped1	protein_coding	calcineurin-like phosphoesterase domain containing 1 [Source:ZFIN;Acc:ZDB-GENE-041114-118] Maylandia_lombardoi Clark et al. 2018
ENSDARG00000109449	cfap70	protein_coding	cilia and flagella associated protein 70 [Source:ZFIN;Acc:ZDB-GENE-091204-50] Maylandia_lombardoi Clark et al. 2018
ENSDARG00000111387	ankfy1	protein_coding	ankyrin repeat and FYVE domain containing 1 [Source:ZFIN;Acc:ZDB-GENE-041222-1] Maylandia_lombardoi Clark et al. 2018
ENSDARG00000104674	cct2	protein_coding	chaperonin containing TCP1, subunit 2 (beta) [Source:ZFIN;Acc:ZDB-GENE-020419-6] Maylandia_lombardoi Clark et al. 2018
ENSDARG00000112171	cryl1	protein_coding	crystallin, lambda 1 [Source:ZFIN;Acc:ZDB-GENE-060810-7] Maylandia_lombardoi Clark et al. 2018
ENSDARG00000117070	amacr	protein_coding	alpha-methylacyl-CoA racemase [Source:ZFIN;Acc:ZDB-GENE-050522-484] Maylandia_lombardoi Clark et al. 2018
ENSDARG00000112362	cdk5rap1	protein_coding	CDK5 regulatory subunit associated protein 1 [Source:ZFIN;Acc:ZDB-GENE-070424-90] Maylandia_lombardoi Clark et al. 2018
ENSDARG00000114612	alg8	protein_coding	ALG8, alpha-1,3-glucosyltransferase [Source:ZFIN;Acc:ZDB-GENE-030131-5812] Maylandia_lombardoi Clark et al. 2018
ENSDARG00000110547	cdk5rap1	protein_coding	CDK5 regulatory subunit associated protein 1 [Source:ZFIN;Acc:ZDB-GENE-070424-90] Maylandia_lombardoi Clark et al. 2018
ENSDARG00000059510	coq2	protein_coding	coenzyme Q2 4-hydroxybenzoate polyprenyltransferase [Source:ZFIN;Acc:ZDB-GENE-070410-84] Maylandia_lombardoi Clark et al. 2018
ENSDARG00000077306	cutc	protein_coding	cutC copper transporter homolog (E. coli) [Source:ZFIN;Acc:ZDB-GENE-041010-144] Maylandia_lombardoi Clark et al. 2018
ENSDARG00000114204	fras1	protein_coding	Fraser extracellular matrix complex subunit 1 [Source:ZFIN;Acc:ZDB-GENE-060526-68] Maylandia_lombardoi Clark et al. 2018
ENSDARG00000102394	ap1g1	protein_coding	adaptor related protein complex 1 subunit gamma 1 [Source:ZFIN;Acc:ZDB-GENE-030131-3187] Maylandia_lombardoi Clark et al. 2018
ENSDARG00000117190	cadps2	protein_coding	Ca++-dependent secretion activator 2 [Source:ZFIN;Acc:ZDB-GENE-030903-1] Maylandia_lombardoi Clark et al. 2018
ENSDARG00000100875	GAN	protein_coding	gigaxonin [Source:NCBI gene;Acc:100537435] Maylandia_lombardoi Clark et al. 2018
ENSDARG00000078302	brinp1	protein_coding	bone morphogenetic protein/retinoic acid inducible neural-specific 1 [Source:ZFIN;Acc:ZDB-GENE-130530-847] Maylandia_lombardoi Clark et al. 2018
ENSDARG00000103957	aamdc	protein_coding	adipogenesis associated, Mth938 domain containing [Source:ZFIN;Acc:ZDB-GENE-050522-64] Maylandia_lombardoi Clark et al. 2018
ENSDARG00000105114	crebrf	protein_coding	creb3 regulatory factor [Source:ZFIN;Acc:ZDB-GENE-120203-3] Maylandia_lombardoi Clark et al. 2018
ENSDARG00000110280	atp10a	protein_coding	ATPase phospholipid transporting 10A [Source:ZFIN;Acc:ZDB-GENE-101102-1] Maylandia_lombardoi Clark et al. 2018
ENSDARG00000113641	fgf5	protein_coding	fibroblast growth factor 5 [Source:ZFIN;Acc:ZDB-GENE-050201-6] Maylandia_lombardoi Clark et al. 2018
ENSDARG00000076862	fam198a	protein_coding	family with sequence similarity 198, member A [Source:ZFIN;Acc:ZDB-GENE-121130-2] Maylandia_lombardoi Clark et al. 2018
ENSDARG00000111161	abhd17c	protein_coding	abhydrolase domain containing 17C [Source:ZFIN;Acc:ZDB-GENE-040426-714] Maylandia_lombardoi Clark et al. 2018
ENSDARG00000117037	exoc3	protein_coding	exocyst complex component 3 [Source:ZFIN;Acc:ZDB-GENE-030131-5947] Maylandia_lombardoi Clark et al. 2018
ENSDARG00000102766	dennd4c	protein_coding	DENN/MADD domain containing 4C [Source:ZFIN;Acc:ZDB-GENE-120727-13] Maylandia_lombardoi Clark et al. 2018
ENSDARG00000103383	dnah9	protein_coding	dynein, axonemal, heavy chain 9 [Source:ZFIN;Acc:ZDB-GENE-020925-1] Maylandia_lombardoi Clark et al. 2018
ENSDARG00000068050	agbl4	protein_coding	ATP/GTP binding protein-like 4 [Source:ZFIN;Acc:ZDB-GENE-081104-437] Maylandia_lombardoi Clark et al. 2018
ENSDARG00000102755	EML6	protein_coding	echinoderm microtubule associated protein like 6 [Source:NCBI gene;Acc:100000931] Maylandia_lombardoi Clark et al. 2018
ENSDARG00000114497	bcas3	protein_coding	breast carcinoma amplified sequence 3 [Source:ZFIN;Acc:ZDB-GENE-040426-1257] Maylandia_lombardoi Clark et al. 2018
ENSDARG00000110222	cntn2	protein_coding	contactin 2 [Source:ZFIN;Acc:ZDB-GENE-990630-12] Maylandia_lombardoi Clark et al. 2018
ENSDARG00000104276	EIF2AK4	protein_coding	eukaryotic translation initiation factor 2 alpha kinase 4 [Source:HGNC Symbol;Acc:HGNC:19687] Maylandia_lombardoi Clark et al. 2018
ENSDARG00000105286	ddx54	protein_coding	DEAD (Asp-Glu-Ala-Asp) box polypeptide 54 [Source:ZFIN;Acc:ZDB-GENE-021220-2] Maylandia_lombardoi Clark et al. 2018
ENSDARG00000110157	armc8	protein_coding	armadillo repeat containing 8 [Source:ZFIN;Acc:ZDB-GENE-061027-88] Maylandia_lombardoi Clark et al. 2018
ENSDARG00000099093	dock1	protein_coding	dedicator of cytokinesis 1 [Source:ZFIN;Acc:ZDB-GENE-080108-5] Maylandia_lombardoi Clark et al. 2018
ENSDARG00000109443	EML4	protein_coding	echinoderm microtubule associated protein like 4 [Source:NCBI gene;Acc:100334728] Maylandia_lombardoi Clark et al. 2018
ENSDARG00000110875	ccnb3	protein_coding	cyclin B3 [Source:ZFIN;Acc:ZDB-GENE-060929-684] Maylandia_lombardoi Clark et al. 2018
ENSDARG00000058508	cfap70	protein_coding	cilia and flagella associated protein 70 [Source:ZFIN;Acc:ZDB-GENE-091204-50] Maylandia_lombardoi Clark et al. 2018
ENSDARG00000074665	cdk14	protein_coding	cyclin-dependent kinase 14 [Source:ZFIN;Acc:ZDB-GENE-080220-44] Maylandia_lombardoi Clark et al. 2018
ENSDARG00000116091	cfap126	protein_coding	cilia and flagella associated protein 126 [Source:ZFIN;Acc:ZDB-GENE-060825-357] Maylandia_lombardoi Clark et al. 2018
ENSDARG00000111101	dlg3	protein_coding	discs, large homolog 3 (Drosophila) [Source:ZFIN;Acc:ZDB-GENE-050208-93] Maylandia_lombardoi Clark et al. 2018
ENSDARG00000116473	arfip1	protein_coding	ADP-ribosylation factor interacting protein 1 (arfaptin 1) [Source:ZFIN;Acc:ZDB-GENE-040426-2690] Maylandia_lombardoi Clark et al. 2018
ENSDARG00000110064	clcn3	protein_coding	chloride channel 3 [Source:ZFIN;Acc:ZDB-GENE-030131-1699] Maylandia_lombardoi Clark et al. 2018
ENSDARG00000021004	c5	protein_coding	complement component 5 [Source:ZFIN;Acc:ZDB-GENE-120510-2] Maylandia_lombardoi Clark et al. 2018
ENSDARG00000111170	ARHGAP6	protein_coding	Rho GTPase activating protein 6 [Source:HGNC Symbol;Acc:HGNC:676] Maylandia_lombardoi Clark et al. 2018
ENSDARG00000116987	anapc11	protein_coding	APC11 anaphase promoting complex subunit 11 homolog (yeast) [Source:ZFIN;Acc:ZDB-GENE-061013-383] Maylandia_lombardoi Clark et al. 2018
ENSDARG00000087373	dnah5	protein_coding	dynein, axonemal, heavy chain 5 [Source:ZFIN;Acc:ZDB-GENE-110411-177] Maylandia_lombardoi Clark et al. 2018
ENSDARG00000113993	brip1	protein_coding	BRCA1 interacting protein C-terminal helicase 1 [Source:ZFIN;Acc:ZDB-GENE-081107-11] Maylandia_lombardoi Clark et al. 2018
ENSDARG00000007561	cdh23	protein_coding	cadherin-related 23 [Source:ZFIN;Acc:ZDB-GENE-040513-7] Maylandia_lombardoi Clark et al. 2018
ENSDARG00000070119	ctc1	protein_coding	CTS telomere maintenance complex component 1 [Source:ZFIN;Acc:ZDB-GENE-061103-271] Maylandia_lombardoi Clark et al. 2018
ENSDARG00000114756	fgfr3	protein_coding	fibroblast growth factor receptor 3 [Source:ZFIN;Acc:ZDB-GENE-000816-1] Maylandia_lombardoi Clark et al. 2018
ENSDARG00000105154	creg1	protein_coding	cellular repressor of E1A-stimulated genes 1 [Source:ZFIN;Acc:ZDB-GENE-070112-2042] Maylandia_lombardoi Clark et al. 2018
ENSDARG00000111390	ca5a	protein_coding	carbonic anhydrase Va [Source:ZFIN;Acc:ZDB-GENE-080220-57] Maylandia_lombardoi Clark et al. 2018
ENSDARG00000086977	atxn1l	protein_coding	ataxin 1-like [Source:ZFIN;Acc:ZDB-GENE-090908-1] Maylandia_lombardoi Clark et al. 2018
ENSDARG00000098832	fam168a	protein_coding	family with sequence similarity 168, member A [Source:ZFIN;Acc:ZDB-GENE-060825-128] Maylandia_lombardoi Clark et al. 2018
ENSDARG00000102769	CDH18	protein_coding	cadherin-18 [Source:NCBI gene;Acc:101886358] Maylandia_lombardoi Clark et al. 2018
ENSDARG00000114301	bbs1	protein_coding	Bardet-Biedl syndrome 1 [Source:ZFIN;Acc:ZDB-GENE-060126-1] Maylandia_lombardoi Clark et al. 2018
ENSDARG00000113264	fbxl18	protein_coding	F-box and leucine-rich repeat protein 18 [Source:ZFIN;Acc:ZDB-GENE-050913-65] Maylandia_lombardoi Clark et al. 2018
ENSDARG00000004782	fgfr3	protein_coding	fibroblast growth factor receptor 3 [Source:ZFIN;Acc:ZDB-GENE-000816-1] Maylandia_lombardoi Clark et al. 2018
ENSDARG00000018871	henmt1	protein_coding	HEN methyltransferase 1 [Source:ZFIN;Acc:ZDB-GENE-050417-387] Maylandia_lombardoi Clark et al. 2018
ENSDARG00000055472	nubp1	protein_coding	nucleotide binding protein 1 (MinD homolog, E. coli) [Source:ZFIN;Acc:ZDB-GENE-050417-471] Maylandia_lombardoi Clark et al. 2018
ENSDARG00000059423	prune2	protein_coding	prune homolog 2 (Drosophila) [Source:ZFIN;Acc:ZDB-GENE-050309-222] Maylandia_lombardoi Clark et al. 2018
ENSDARG00000012942	itgb5	protein_coding	integrin, beta 5 [Source:ZFIN;Acc:ZDB-GENE-030131-6022] Maylandia_lombardoi Clark et al. 2018
ENSDARG00000026753	grik4	protein_coding	glutamate receptor, ionotropic, kainate 4 [Source:ZFIN;Acc:ZDB-GENE-070821-5] Maylandia_lombardoi Clark et al. 2018
ENSDARG00000077710	nlgn1	protein_coding	neuroligin 1 [Source:ZFIN;Acc:ZDB-GENE-090918-1] Maylandia_lombardoi Clark et al. 2018
ENSDARG00000078297	ptprh	protein_coding	protein tyrosine phosphatase, receptor type, h [Source:ZFIN;Acc:ZDB-GENE-091118-90] Maylandia_lombardoi Clark et al. 2018
ENSDARG00000076834	LRRC75A	protein_coding	si:dkey-151p21.7 [Source:ZFIN;Acc:ZDB-GENE-131127-289] Maylandia_lombardoi Clark et al. 2018
ENSDARG00000020015	mrps33	protein_coding	mitochondrial ribosomal protein S33 [Source:ZFIN;Acc:ZDB-GENE-040715-6] Maylandia_lombardoi Clark et al. 2018
ENSDARG00000076718	prkra	protein_coding	protein kinase, interferon-inducible double stranded RNA dependent activator [Source:ZFIN;Acc:ZDB-GENE-050309-206] Maylandia_lombardoi Clark et al. 2018
ENSDARG00000024160	hao1	protein_coding	hydroxyacid oxidase (glycolate oxidase) 1 [Source:ZFIN;Acc:ZDB-GENE-060519-2] Maylandia_lombardoi Clark et al. 2018
ENSDARG00000044625	pcf11	protein_coding	PCF11, cleavage and polyadenylation factor subunit [Source:ZFIN;Acc:ZDB-GENE-041114-175] Maylandia_lombardoi Clark et al. 2018
ENSDARG00000023532	pinx1	protein_coding	PIN2 (TERF1) interacting telomerase inhibitor 1 [Source:ZFIN;Acc:ZDB-GENE-030515-2] Maylandia_lombardoi Clark et al. 2018
ENSDARG00000102277	lama1	protein_coding	laminin, alpha 1 [Source:ZFIN;Acc:ZDB-GENE-060118-1] Maylandia_lombardoi Clark et al. 2018
ENSDARG00000011909	itpr2	protein_coding	inositol 1,4,5-trisphosphate receptor, type 2 [Source:ZFIN;Acc:ZDB-GENE-050419-192] Maylandia_lombardoi Clark et al. 2018
ENSDARG00000037020	kif1b	protein_coding	kinesin family member 1B [Source:ZFIN;Acc:ZDB-GENE-030820-1] Maylandia_lombardoi Clark et al. 2018
ENSDARG00000030237	pgrmc2	protein_coding	progesterone receptor membrane component 2 [Source:ZFIN;Acc:ZDB-GENE-040426-2102] Maylandia_lombardoi Clark et al. 2018
Maylandia_lombardoi Clark et al. 2018
ENSDARG00000063684	ppm1h	protein_coding	protein phosphatase, Mg2+/Mn2+ dependent, 1H [Source:ZFIN;Acc:ZDB-GENE-061027-190] Maylandia_lombardoi Clark et al. 2018
ENSDARG00000036279	lamc1	protein_coding	laminin, gamma 1 [Source:ZFIN;Acc:ZDB-GENE-021226-3] Maylandia_lombardoi Clark et al. 2018
ENSDARG00000074316	itga1	protein_coding	integrin, alpha 1 [Source:ZFIN;Acc:ZDB-GENE-091118-115] Maylandia_lombardoi Clark et al. 2018
ENSDARG00000074311	mast2	protein_coding	microtubule associated serine/threonine kinase 2 [Source:ZFIN;Acc:ZDB-GENE-050309-150] Maylandia_lombardoi Clark et al. 2018
ENSDARG00000078352	lyrm4	protein_coding	LYR motif containing 4 [Source:ZFIN;Acc:ZDB-GENE-081104-295] Maylandia_lombardoi Clark et al. 2018
ENSDARG00000002507	itga10	protein_coding	integrin, alpha 10 [Source:ZFIN;Acc:ZDB-GENE-100922-54] Maylandia_lombardoi Clark et al. 2018
ENSDARG00000016979	pmpcb	protein_coding	peptidase (mitochondrial processing) beta [Source:ZFIN;Acc:ZDB-GENE-050220-10] Maylandia_lombardoi Clark et al. 2018
ENSDARG00000007398	lrrk1	protein_coding	leucine-rich repeat kinase 1 [Source:ZFIN;Acc:ZDB-GENE-101019-2] Maylandia_lombardoi Clark et al. 2018
ENSDARG00000070961	lepr	protein_coding	leptin receptor [Source:ZFIN;Acc:ZDB-GENE-080104-1] Maylandia_lombardoi Clark et al. 2018
ENSDARG00000010948	kif11	protein_coding	kinesin family member 11 [Source:ZFIN;Acc:ZDB-GENE-020426-1] Maylandia_lombardoi Clark et al. 2018
ENSDARG00000012073	kif15	protein_coding	kinesin family member 15 [Source:ZFIN;Acc:ZDB-GENE-050622-16] Maylandia_lombardoi Clark et al. 2018
ENSDARG00000090787	klhdc8b	protein_coding	kelch domain containing 8B [Source:ZFIN;Acc:ZDB-GENE-090313-174] Maylandia_lombardoi Clark et al. 2018
ENSDARG00000005456	katnb1	protein_coding	katanin p80 (WD repeat containing) subunit B 1 [Source:ZFIN;Acc:ZDB-GENE-040426-1954] Maylandia_lombardoi Clark et al. 2018
ENSDARG00000001897	man2b1	protein_coding	mannosidase, alpha, class 2B, member 1 [Source:ZFIN;Acc:ZDB-GENE-050327-52] Maylandia_lombardoi Clark et al. 2018
ENSDARG00000101449	grik5	protein_coding	glutamate receptor, ionotropic, kainate 5 [Source:ZFIN;Acc:ZDB-GENE-070821-6] Maylandia_lombardoi Clark et al. 2018
ENSDARG00000057317	nexn	protein_coding	nexilin (F actin binding protein) [Source:ZFIN;Acc:ZDB-GENE-041114-92] Maylandia_lombardoi Clark et al. 2018
ENSDARG00000033852	mad1l1	protein_coding	mitotic arrest deficient 1 like 1 [Source:ZFIN;Acc:ZDB-GENE-040426-1081] Maylandia_lombardoi Clark et al. 2018
ENSDARG00000042033	mettl11b	protein_coding	methyltransferase like 11B [Source:ZFIN;Acc:ZDB-GENE-081104-175] Maylandia_lombardoi Clark et al. 2018
ENSDARG00000013670	hyou1	protein_coding	hypoxia up-regulated 1 [Source:ZFIN;Acc:ZDB-GENE-030131-5344] Maylandia_lombardoi Clark et al. 2018
ENSDARG00000058543	lama5	protein_coding	laminin, alpha 5 [Source:ZFIN;Acc:ZDB-GENE-030131-9823] Maylandia_lombardoi Clark et al. 2018
ENSDARG00000102221	HACD4	protein_coding	si:ch73-41h24.1 [Source:ZFIN;Acc:ZDB-GENE-030131-3627] Maylandia_lombardoi Clark et al. 2018
ENSDARG00000069469	khdrbs2	protein_coding	KH domain containing, RNA binding, signal transduction associated 2 [Source:ZFIN;Acc:ZDB-GENE-061013-497] Maylandia_lombardoi Clark et al. 2018
ENSDARG00000061000	klhdc8a	protein_coding	kelch domain containing 8A [Source:ZFIN;Acc:ZDB-GENE-120810-3] Maylandia_lombardoi Clark et al. 2018
ENSDARG00000042861	ltk	protein_coding	leukocyte receptor tyrosine kinase [Source:ZFIN;Acc:ZDB-GENE-030616-115] Maylandia_lombardoi Clark et al. 2018
ENSDARG00000035253	npr3	protein_coding	natriuretic peptide receptor 3 [Source:ZFIN;Acc:ZDB-GENE-060531-91] Maylandia_lombardoi Clark et al. 2018
ENSDARG00000008953	pofut1	protein_coding	protein O-fucosyltransferase 1 [Source:ZFIN;Acc:ZDB-GENE-040303-2] Maylandia_lombardoi Clark et al. 2018
ENSDARG00000052775	opn3	protein_coding	opsin 3 [Source:ZFIN;Acc:ZDB-GENE-080227-16] Maylandia_lombardoi Clark et al. 2018
ENSDARG00000027099	psmc4	protein_coding	proteasome 26S subunit, ATPase 4 [Source:ZFIN;Acc:ZDB-GENE-030131-5083] Maylandia_lombardoi Clark et al. 2018
ENSDARG00000018650	gtpbp3	protein_coding	GTP binding protein 3, mitochondrial [Source:ZFIN;Acc:ZDB-GENE-050522-335] Maylandia_lombardoi Clark et al. 2018
ENSDARG00000059950	plxdc2	protein_coding	plexin domain containing 2 [Source:ZFIN;Acc:ZDB-GENE-140106-69] Maylandia_lombardoi Clark et al. 2018
ENSDARG00000045308	pola1	protein_coding	polymerase (DNA directed), alpha 1 [Source:ZFIN;Acc:ZDB-GENE-030114-9] Maylandia_lombardoi Clark et al. 2018
ENSDARG00000043912	mei4	protein_coding	meiosis-specific, MEI4 homolog (S. cerevisiae) [Source:ZFIN;Acc:ZDB-GENE-040724-211] Maylandia_lombardoi Clark et al. 2018
ENSDARG00000068460	otog	protein_coding	otogelin [Source:ZFIN;Acc:ZDB-GENE-120228-1] Maylandia_lombardoi Clark et al. 2018
ENSDARG00000078778	lrch1	protein_coding	leucine-rich repeats and calponin homology (CH) domain containing 1 [Source:ZFIN;Acc:ZDB-GENE-030131-1783] Maylandia_lombardoi Clark et al. 2018
ENSDARG00000056922	ltbp1	protein_coding	latent transforming growth factor beta binding protein 1 [Source:ZFIN;Acc:ZDB-GENE-091202-8] Maylandia_lombardoi Clark et al. 2018
ENSDARG00000071032	pnkd	protein_coding	PNKD, MBL domain containing [Source:ZFIN;Acc:ZDB-GENE-050208-278] Maylandia_lombardoi Clark et al. 2018
ENSDARG00000060280	pde9a	protein_coding	phosphodiesterase 9A [Source:ZFIN;Acc:ZDB-GENE-130920-1] Maylandia_lombardoi Clark et al. 2018
ENSDARG00000055302	grid2	protein_coding	glutamate receptor, ionotropic, delta 2 [Source:ZFIN;Acc:ZDB-GENE-040913-1] Maylandia_lombardoi Clark et al. 2018
ENSDARG00000028982	pcca	protein_coding	propionyl-CoA carboxylase subunit alpha [Source:ZFIN;Acc:ZDB-GENE-040718-246] Maylandia_lombardoi Clark et al. 2018
ENSDARG00000041791	mgat4c	protein_coding	mgat4 family member C [Source:ZFIN;Acc:ZDB-GENE-091204-429] Maylandia_lombardoi Clark et al. 2018
ENSDARG00000079560	ptprh	protein_coding	protein tyrosine phosphatase, receptor type, h [Source:ZFIN;Acc:ZDB-GENE-091118-90] Maylandia_lombardoi Clark et al. 2018
ENSDARG00000045481	gsap	protein_coding	gamma-secretase activating protein [Source:ZFIN;Acc:ZDB-GENE-041210-216] Maylandia_lombardoi Clark et al. 2018
ENSDARG00000075556	luzp1	protein_coding	leucine zipper protein 1 [Source:ZFIN;Acc:ZDB-GENE-060810-90] Maylandia_lombardoi Clark et al. 2018
ENSDARG00000100679	lrch3	protein_coding	leucine-rich repeats and calponin homology (CH) domain containing 3 [Source:ZFIN;Acc:ZDB-GENE-071004-44] Maylandia_lombardoi Clark et al. 2018
ENSDARG00000027602	lrfn1	protein_coding	leucine rich repeat and fibronectin type III domain containing 1 [Source:ZFIN;Acc:ZDB-GENE-040426-1227] Maylandia_lombardoi Clark et al. 2018
ENSDARG00000010252	jak3	protein_coding	Janus kinase 3 (a protein tyrosine kinase, leukocyte) [Source:ZFIN;Acc:ZDB-GENE-070725-4] Maylandia_lombardoi Clark et al. 2018
ENSDARG00000061989	mpnd	protein_coding	MPN domain containing [Source:ZFIN;Acc:ZDB-GENE-060929-1162] Maylandia_lombardoi Clark et al. 2018
ENSDARG00000058372	mcph1	protein_coding	microcephalin 1 [Source:ZFIN;Acc:ZDB-GENE-060421-6122] Maylandia_lombardoi Clark et al. 2018
ENSDARG00000041699	piwil1	protein_coding	piwi-like RNA-mediated gene silencing 1 [Source:ZFIN;Acc:ZDB-GENE-030813-2] Maylandia_lombardoi Clark et al. 2018
ENSDARG00000063101	man2a2	protein_coding	mannosidase, alpha, class 2A, member 2 [Source:ZFIN;Acc:ZDB-GENE-110331-1] Maylandia_lombardoi Clark et al. 2018
ENSDARG00000002016	ppil2	protein_coding	peptidylprolyl isomerase (cyclophilin)-like 2 [Source:ZFIN;Acc:ZDB-GENE-040426-1096] Maylandia_lombardoi Clark et al. 2018
ENSDARG00000059801	pdzd2	protein_coding	PDZ domain containing 2 [Source:ZFIN;Acc:ZDB-GENE-060526-297] Maylandia_lombardoi Clark et al. 2018
ENSDARG00000062884	map3k2	protein_coding	mitogen-activated protein kinase kinase kinase 2 [Source:ZFIN;Acc:ZDB-GENE-120215-96] Maylandia_lombardoi Clark et al. 2018
ENSDARG00000088181	mpped1	protein_coding	metallophosphoesterase domain containing 1 [Source:ZFIN;Acc:ZDB-GENE-111104-1] Maylandia_lombardoi Clark et al. 2018
ENSDARG00000026629	gmds	protein_coding	GDP-mannose 4,6-dehydratase [Source:ZFIN;Acc:ZDB-GENE-050419-45] Maylandia_lombardoi Clark et al. 2018
ENSDARG00000026499	ppm1e	protein_coding	protein phosphatase, Mg2+/Mn2+ dependent, 1E [Source:ZFIN;Acc:ZDB-GENE-070326-2] Maylandia_lombardoi Clark et al. 2018
ENSDARG00000075252	phrf1	protein_coding	PHD and ring finger domains 1 [Source:ZFIN;Acc:ZDB-GENE-030131-624] Maylandia_lombardoi Clark et al. 2018
ENSDARG00000044597	ncbp3	protein_coding	nuclear cap binding subunit 3 [Source:ZFIN;Acc:ZDB-GENE-040426-826] Maylandia_lombardoi Clark et al. 2018
ENSDARG00000031048	gspt1	protein_coding	G1 to S phase transition 1 [Source:ZFIN;Acc:ZDB-GENE-040822-36] Maylandia_lombardoi Clark et al. 2018
ENSDARG00000005652	man1a1	protein_coding	mannosidase, alpha, class 1A, member 1 [Source:ZFIN;Acc:ZDB-GENE-041014-321] Maylandia_lombardoi Clark et al. 2018
ENSDARG00000018896	mmp24	protein_coding	matrix metallopeptidase 24 [Source:ZFIN;Acc:ZDB-GENE-040724-262] Maylandia_lombardoi Clark et al. 2018
ENSDARG00000016360	kpna1	protein_coding	karyopherin alpha 1 (importin alpha 5) [Source:ZFIN;Acc:ZDB-GENE-091116-39] Maylandia_lombardoi Clark et al. 2018
ENSDARG00000037995	gdf3	protein_coding	growth differentiation factor 3 [Source:ZFIN;Acc:ZDB-GENE-980526-389] Maylandia_lombardoi Clark et al. 2018
ENSDARG00000010407	ppp4r4	protein_coding	protein phosphatase 4, regulatory subunit 4 [Source:ZFIN;Acc:ZDB-GENE-041001-164] Maylandia_lombardoi Clark et al. 2018
ENSDARG00000062122	klhl5	protein_coding	kelch-like family member 5 [Source:ZFIN;Acc:ZDB-GENE-080424-7] Maylandia_lombardoi Clark et al. 2018
ENSDARG00000076228	kif2c	protein_coding	kinesin family member 2C [Source:ZFIN;Acc:ZDB-GENE-070912-298] Maylandia_lombardoi Clark et al. 2018
ENSDARG00000060554	mut	protein_coding	methylmalonyl CoA mutase [Source:ZFIN;Acc:ZDB-GENE-010430-3] Maylandia_lombardoi Clark et al. 2018
ENSDARG00000058120	GPR83	protein_coding	si:dkey-27p18.2 [Source:ZFIN;Acc:ZDB-GENE-060526-286] Maylandia_lombardoi Clark et al. 2018
ENSDARG00000023722	hcrtr2	protein_coding	hypocretin (orexin) receptor 2 [Source:ZFIN;Acc:ZDB-GENE-070228-3] Maylandia_lombardoi Clark et al. 2018
ENSDARG00000061458	phf14	protein_coding	PHD finger protein 14 [Source:ZFIN;Acc:ZDB-GENE-030131-1796] Maylandia_lombardoi Clark et al. 2018
ENSDARG00000102082	nr3c2	protein_coding	nuclear receptor subfamily 3, group C, member 2 [Source:ZFIN;Acc:ZDB-GENE-060531-23] Maylandia_lombardoi Clark et al. 2018
ENSDARG00000017466	ncam2	protein_coding	neural cell adhesion molecule 2 [Source:ZFIN;Acc:ZDB-GENE-010822-1] Maylandia_lombardoi Clark et al. 2018
ENSDARG00000019116	ing1	protein_coding	inhibitor of growth family, member 1 [Source:ZFIN;Acc:ZDB-GENE-060421-4388] Maylandia_lombardoi Clark et al. 2018
ENSDARG00000006678	pth2r	protein_coding	parathyroid hormone 2 receptor [Source:ZFIN;Acc:ZDB-GENE-991123-10] Maylandia_lombardoi Clark et al. 2018
ENSDARG00000000966	ncor2	protein_coding	nuclear receptor corepressor 2 [Source:ZFIN;Acc:ZDB-GENE-030616-81] Maylandia_lombardoi Clark et al. 2018
ENSDARG00000019300	ints7	protein_coding	integrator complex subunit 7 [Source:ZFIN;Acc:ZDB-GENE-021220-6] Maylandia_lombardoi Clark et al. 2018
ENSDARG00000056099	gtf2h5	protein_coding	general transcription factor IIH, polypeptide 5 [Source:ZFIN;Acc:ZDB-GENE-041001-144] Maylandia_lombardoi Clark et al. 2018
ENSDARG00000098375	polr1a	protein_coding	RNA polymerase I subunit A [Source:ZFIN;Acc:ZDB-GENE-030131-5286] Maylandia_lombardoi Clark et al. 2018
ENSDARG00000001220	mycbp2	protein_coding	MYC binding protein 2 [Source:ZFIN;Acc:ZDB-GENE-030616-132] Maylandia_lombardoi Clark et al. 2018
ENSDARG00000063416	ptprk	protein_coding	protein tyrosine phosphatase, receptor type, K [Source:ZFIN;Acc:ZDB-GENE-030131-9834] Maylandia_lombardoi Clark et al. 2018
ENSDARG00000016527	helz2	protein_coding	helicase with zinc finger 2, transcriptional coactivator [Source:ZFIN;Acc:ZDB-GENE-120920-1] Maylandia_lombardoi Clark et al. 2018
ENSDARG00000005476	nav3	protein_coding	neuron navigator 3 [Source:ZFIN;Acc:ZDB-GENE-021205-1] Maylandia_lombardoi Clark et al. 2018
ENSDARG00000019328	plxna4	protein_coding	plexin A4 [Source:ZFIN;Acc:ZDB-GENE-030131-4663] Maylandia_lombardoi Clark et al. 2018
ENSDARG00000103746	mapkbp1	protein_coding	mitogen-activated protein kinase binding protein 1 [Source:ZFIN;Acc:ZDB-GENE-120207-1] Maylandia_lombardoi Clark et al. 2018
ENSDARG00000021225	prkci	protein_coding	protein kinase C, iota [Source:ZFIN;Acc:ZDB-GENE-011105-1] Maylandia_lombardoi Clark et al. 2018
ENSDARG00000036158	nudcd1	protein_coding	NudC domain containing 1 [Source:ZFIN;Acc:ZDB-GENE-050522-483] Maylandia_lombardoi Clark et al. 2018
ENSDARG00000001234	map4k2	protein_coding	mitogen-activated protein kinase kinase kinase kinase 2 [Source:ZFIN;Acc:ZDB-GENE-030616-163] Maylandia_lombardoi Clark et al. 2018
ENSDARG00000076308	pdp1	protein_coding	pyruvate dehyrogenase phosphatase catalytic subunit 1 [Source:ZFIN;Acc:ZDB-GENE-060810-70] Maylandia_lombardoi Clark et al. 2018
ENSDARG00000031886	ift140	protein_coding	intraflagellar transport 140 homolog (Chlamydomonas) [Source:ZFIN;Acc:ZDB-GENE-040724-165] Maylandia_lombardoi Clark et al. 2018
ENSDARG00000079860	ppp1r16b	protein_coding	protein phosphatase 1, regulatory subunit 16B [Source:ZFIN;Acc:ZDB-GENE-131127-294] Maylandia_lombardoi Clark et al. 2018
ENSDARG00000099742	heatr1	protein_coding	HEAT repeat containing 1 [Source:ZFIN;Acc:ZDB-GENE-030131-6378] Maylandia_lombardoi Clark et al. 2018
ENSDARG00000038687	nfkb2	protein_coding	nuclear factor of kappa light polypeptide gene enhancer in B-cells 2 (p49/p100) [Source:ZFIN;Acc:ZDB-GENE-030131-6701] Maylandia_lombardoi Clark et al. 2018
ENSDARG00000086215	gpr156	protein_coding	G protein-coupled receptor 156 [Source:ZFIN;Acc:ZDB-GENE-060201-2] Maylandia_lombardoi Clark et al. 2018
ENSDARG00000041576	nudt18	protein_coding	nudix (nucleoside diphosphate linked moiety X)-type motif 18 [Source:ZFIN;Acc:ZDB-GENE-050417-388] Maylandia_lombardoi Clark et al. 2018
ENSDARG00000011000	gtf2a1	protein_coding	general transcription factor IIA, 1 [Source:ZFIN;Acc:ZDB-GENE-030131-2694] Maylandia_lombardoi Clark et al. 2018
ENSDARG00000024311	nsmce4a	protein_coding	NSE4 homolog A, SMC5-SMC6 complex component [Source:ZFIN;Acc:ZDB-GENE-050522-111] Maylandia_lombardoi Clark et al. 2018
ENSDARG00000067676	plcl1	protein_coding	phospholipase C like 1 [Source:ZFIN;Acc:ZDB-GENE-090313-194] Maylandia_lombardoi Clark et al. 2018
ENSDARG00000075887	herc3	protein_coding	HECT and RLD domain containing E3 ubiquitin protein ligase 3 [Source:ZFIN;Acc:ZDB-GENE-090313-139] Maylandia_lombardoi Clark et al. 2018
ENSDARG00000004297	irf2bpl	protein_coding	interferon regulatory factor 2 binding protein-like [Source:ZFIN;Acc:ZDB-GENE-040426-1968] Maylandia_lombardoi Clark et al. 2018
ENSDARG00000004115	mgat4b	protein_coding	alpha-1,3-mannosyl-glycoprotein 4-beta-N-acetylglucosaminyltransferase B [Source:ZFIN;Acc:ZDB-GENE-040704-19] Maylandia_lombardoi Clark et al. 2018
ENSDARG00000021607	negr1	protein_coding	neuronal growth regulator 1 [Source:ZFIN;Acc:ZDB-GENE-040822-27] Maylandia_lombardoi Clark et al. 2018
ENSDARG00000003208	pomk	protein_coding	protein-O-mannose kinase [Source:ZFIN;Acc:ZDB-GENE-041114-119] Maylandia_lombardoi Clark et al. 2018
ENSDARG00000035505	nelfb	protein_coding	negative elongation factor complex member B [Source:ZFIN;Acc:ZDB-GENE-040426-765] Maylandia_lombardoi Clark et al. 2018
ENSDARG00000077901	herc1	protein_coding	HECT and RLD domain containing E3 ubiquitin protein ligase family member 1 [Source:ZFIN;Acc:ZDB-GENE-030131-8542] Maylandia_lombardoi Clark et al. 2018
ENSDARG00000062640	kcnh8	protein_coding	potassium voltage-gated channel, subfamily H (eag-related), member 8 [Source:ZFIN;Acc:ZDB-GENE-060503-204] Maylandia_lombardoi Clark et al. 2018
ENSDARG00000060482	mid1	protein_coding	midline 1 [Source:ZFIN;Acc:ZDB-GENE-110411-205] Maylandia_lombardoi Clark et al. 2018
ENSDARG00000071692	prex2	protein_coding	phosphatidylinositol-3,4,5-trisphosphate-dependent Rac exchange factor 2 [Source:ZFIN;Acc:ZDB-GENE-091113-37] Maylandia_lombardoi Clark et al. 2018
ENSDARG00000045870	plekha5	protein_coding	pleckstrin homology domain containing, family A member 5 [Source:ZFIN;Acc:ZDB-GENE-041210-25] Maylandia_lombardoi Clark et al. 2018
ENSDARG00000005034	ispd	protein_coding	isoprenoid synthase domain containing [Source:ZFIN;Acc:ZDB-GENE-061110-16] Maylandia_lombardoi Clark et al. 2018
ENSDARG00000099547	nbeal1	protein_coding	neurobeachin-like 1 [Source:ZFIN;Acc:ZDB-GENE-130530-544] Maylandia_lombardoi Clark et al. 2018
ENSDARG00000071506	mgat5	protein_coding	alpha-1,6-mannosylglycoprotein 6-beta-N-acetylglucosaminyltransferase [Source:ZFIN;Acc:ZDB-GENE-060616-238] Maylandia_lombardoi Clark et al. 2018
ENSDARG00000061100	nars	protein_coding	asparaginyl-tRNA synthetase [Source:ZFIN;Acc:ZDB-GENE-030131-1016] Maylandia_lombardoi Clark et al. 2018
ENSDARG00000076020	pappa2	protein_coding	pappalysin 2 [Source:ZFIN;Acc:ZDB-GENE-070912-525] Maylandia_lombardoi Clark et al. 2018
ENSDARG00000070110	opn5	protein_coding	opsin 5 [Source:ZFIN;Acc:ZDB-GENE-041001-179] Maylandia_lombardoi Clark et al. 2018
ENSDARG00000027140	nup160	protein_coding	nucleoporin 160 [Source:ZFIN;Acc:ZDB-GENE-040426-1603] Maylandia_lombardoi Clark et al. 2018
ENSDARG00000008249	ptchd4	protein_coding	patched domain containing 4 [Source:ZFIN;Acc:ZDB-GENE-041001-178] Maylandia_lombardoi Clark et al. 2018
ENSDARG00000074955	nup98	protein_coding	nucleoporin 98 [Source:ZFIN;Acc:ZDB-GENE-040426-1180] Maylandia_lombardoi Clark et al. 2018
ENSDARG00000041728	man1a2	protein_coding	mannosidase, alpha, class 1A, member 2 [Source:ZFIN;Acc:ZDB-GENE-070912-390] Maylandia_lombardoi Clark et al. 2018
ENSDARG00000007982	onecut1	protein_coding	one cut homeobox 1 [Source:ZFIN;Acc:ZDB-GENE-040426-1469] Maylandia_lombardoi Clark et al. 2018
ENSDARG00000054978	kifc3	protein_coding	kinesin family member C3 [Source:ZFIN;Acc:ZDB-GENE-030131-3724] Maylandia_lombardoi Clark et al. 2018
ENSDARG00000087564	nek11	protein_coding	NIMA-related kinase 11 [Source:ZFIN;Acc:ZDB-GENE-100922-73] Maylandia_lombardoi Clark et al. 2018
ENSDARG00000087556	pacrg	protein_coding	PARK2 co-regulated [Source:ZFIN;Acc:ZDB-GENE-041114-100] Maylandia_lombardoi Clark et al. 2018
ENSDARG00000033020	ppcdc	protein_coding	phosphopantothenoylcysteine decarboxylase [Source:ZFIN;Acc:ZDB-GENE-040426-1749] Maylandia_lombardoi Clark et al. 2018
ENSDARG00000035970	ptprn2	protein_coding	protein tyrosine phosphatase, receptor type, N polypeptide 2 [Source:ZFIN;Acc:ZDB-GENE-030131-3758] Maylandia_lombardoi Clark et al. 2018
ENSDARG00000078600	ldlrad3	protein_coding	low density lipoprotein receptor class A domain containing 3 [Source:ZFIN;Acc:ZDB-GENE-030131-1533] Maylandia_lombardoi Clark et al. 2018
ENSDARG00000068483	neto1	protein_coding	neuropilin (NRP) and tolloid (TLL)-like 1 [Source:ZFIN;Acc:ZDB-GENE-070912-592] Maylandia_lombardoi Clark et al. 2018
ENSDARG00000060841	pik3c2a	protein_coding	phosphatidylinositol-4-phosphate 3-kinase, catalytic subunit type 2 alpha [Source:ZFIN;Acc:ZDB-GENE-030328-39] Maylandia_lombardoi Clark et al. 2018
ENSDARG00000056566	necab1	protein_coding	N-terminal EF-hand calcium binding protein 1 [Source:ZFIN;Acc:ZDB-GENE-050417-395] Maylandia_lombardoi Clark et al. 2018
ENSDARG00000055255	pitpnm3	protein_coding	PITPNM family member 3 [Source:ZFIN;Acc:ZDB-GENE-030131-9216] Maylandia_lombardoi Clark et al. 2018
ENSDARG00000018257	ncoa1	protein_coding	nuclear receptor coactivator 1 [Source:ZFIN;Acc:ZDB-GENE-041001-175] Maylandia_lombardoi Clark et al. 2018
ENSDARG00000069242	pdia5	protein_coding	protein disulfide isomerase family A, member 5 [Source:ZFIN;Acc:ZDB-GENE-030521-5] Maylandia_lombardoi Clark et al. 2018
ENSDARG00000054152	nmbr	protein_coding	neuromedin B receptor [Source:ZFIN;Acc:ZDB-GENE-041014-369] Maylandia_lombardoi Clark et al. 2018
ENSDARG00000029587	msra	protein_coding	methionine sulfoxide reductase A [Source:ZFIN;Acc:ZDB-GENE-041014-344] Maylandia_lombardoi Clark et al. 2018
ENSDARG00000075530	pigu	protein_coding	phosphatidylinositol glycan anchor biosynthesis, class U [Source:ZFIN;Acc:ZDB-GENE-100629-1] Maylandia_lombardoi Clark et al. 2018
ENSDARG00000076324	lmtk2	protein_coding	lemur tyrosine kinase 2 [Source:ZFIN;Acc:ZDB-GENE-100812-11] Maylandia_lombardoi Clark et al. 2018
ENSDARG00000112414	pth2r	protein_coding	parathyroid hormone 2 receptor [Source:ZFIN;Acc:ZDB-GENE-991123-10] Maylandia_lombardoi Clark et al. 2018
ENSDARG00000111028	necab1	protein_coding	N-terminal EF-hand calcium binding protein 1 [Source:ZFIN;Acc:ZDB-GENE-050417-395] Maylandia_lombardoi Clark et al. 2018
ENSDARG00000114563	klhl5	protein_coding	kelch-like family member 5 [Source:ZFIN;Acc:ZDB-GENE-080424-7] Maylandia_lombardoi Clark et al. 2018
ENSDARG00000114297	gtf2h5	protein_coding	general transcription factor IIH, polypeptide 5 [Source:ZFIN;Acc:ZDB-GENE-041001-144] Maylandia_lombardoi Clark et al. 2018
ENSDARG00000109415	psmc4	protein_coding	proteasome 26S subunit, ATPase 4 [Source:ZFIN;Acc:ZDB-GENE-030131-5083] Maylandia_lombardoi Clark et al. 2018
ENSDARG00000061303	oca2	protein_coding	oculocutaneous albinism II [Source:ZFIN;Acc:ZDB-GENE-070718-4] Maylandia_lombardoi Clark et al. 2018
ENSDARG00000075616	polr2k	protein_coding	polymerase (RNA) II (DNA directed) polypeptide K [Source:ZFIN;Acc:ZDB-GENE-070820-18] Maylandia_lombardoi Clark et al. 2018
ENSDARG00000032601	macrod2	protein_coding	MACRO domain containing 2 [Source:ZFIN;Acc:ZDB-GENE-040426-1490] Maylandia_lombardoi Clark et al. 2018
ENSDARG00000074376	mdga1	protein_coding	MAM domain containing glycosylphosphatidylinositol anchor 1 [Source:ZFIN;Acc:ZDB-GENE-130530-751] Maylandia_lombardoi Clark et al. 2018
ENSDARG00000109742	GPR139	protein_coding	G protein-coupled receptor 139 [Source:NCBI gene;Acc:798482] Maylandia_lombardoi Clark et al. 2018
ENSDARG00000112821	nfkb2	protein_coding	nuclear factor of kappa light polypeptide gene enhancer in B-cells 2 (p49/p100) [Source:ZFIN;Acc:ZDB-GENE-030131-6701] Maylandia_lombardoi Clark et al. 2018
ENSDARG00000104516	polr3d	protein_coding	polymerase (RNA) III (DNA directed) polypeptide D [Source:ZFIN;Acc:ZDB-GENE-040426-1017] Maylandia_lombardoi Clark et al. 2018
ENSDARG00000113355	mycbp2	protein_coding	MYC binding protein 2 [Source:ZFIN;Acc:ZDB-GENE-030616-132] Maylandia_lombardoi Clark et al. 2018
ENSDARG00000109858	ppcdc	protein_coding	phosphopantothenoylcysteine decarboxylase [Source:ZFIN;Acc:ZDB-GENE-040426-1749] Maylandia_lombardoi Clark et al. 2018
ENSDARG00000110406	pgrmc2	protein_coding	progesterone receptor membrane component 2 [Source:ZFIN;Acc:ZDB-GENE-040426-2102] Maylandia_lombardoi Clark et al. 2018
ENSDARG00000071209	oprl1	protein_coding	opiate receptor-like 1 [Source:ZFIN;Acc:ZDB-GENE-040312-4] Maylandia_lombardoi Clark et al. 2018
ENSDARG00000113367	insig2	protein_coding	insulin induced gene 2 [Source:ZFIN;Acc:ZDB-GENE-040202-1] Maylandia_lombardoi Clark et al. 2018
ENSDARG00000101722	larp1	protein_coding	La ribonucleoprotein domain family, member 1 [Source:ZFIN;Acc:ZDB-GENE-030131-5386] Maylandia_lombardoi Clark et al. 2018
ENSDARG00000030633	plekhm3	protein_coding	pleckstrin homology domain containing, family M, member 3 [Source:ZFIN;Acc:ZDB-GENE-070912-382] Maylandia_lombardoi Clark et al. 2018
ENSDARG00000099260	PITPNC1	protein_coding	phosphatidylinositol transfer protein cytoplasmic 1a [Source:NCBI gene;Acc:563621] Maylandia_lombardoi Clark et al. 2018
ENSDARG00000110593	grid2	protein_coding	glutamate receptor, ionotropic, delta 2 [Source:ZFIN;Acc:ZDB-GENE-040913-1] Maylandia_lombardoi Clark et al. 2018
ENSDARG00000116933	katnb1	protein_coding	katanin p80 (WD repeat containing) subunit B 1 [Source:ZFIN;Acc:ZDB-GENE-040426-1954] Maylandia_lombardoi Clark et al. 2018
ENSDARG00000110281	pcca	protein_coding	propionyl-CoA carboxylase subunit alpha [Source:ZFIN;Acc:ZDB-GENE-040718-246] Maylandia_lombardoi Clark et al. 2018
ENSDARG00000111384	grik5	protein_coding	glutamate receptor, ionotropic, kainate 5 [Source:ZFIN;Acc:ZDB-GENE-070821-6] Maylandia_lombardoi Clark et al. 2018
ENSDARG00000075857	pgs1	protein_coding	phosphatidylglycerophosphate synthase 1 [Source:ZFIN;Acc:ZDB-GENE-170216-1] Maylandia_lombardoi Clark et al. 2018
ENSDARG00000116602	itga1	protein_coding	integrin, alpha 1 [Source:ZFIN;Acc:ZDB-GENE-091118-115] Maylandia_lombardoi Clark et al. 2018
ENSDARG00000103320	lclat1	protein_coding	lysocardiolipin acyltransferase 1 [Source:ZFIN;Acc:ZDB-GENE-081211-2] Maylandia_lombardoi Clark et al. 2018
ENSDARG00000093185	GUCY1A2	protein_coding	guanylate cyclase 1, soluble, alpha 2 [Source:NCBI gene;Acc:100330875] Maylandia_lombardoi Clark et al. 2018
ENSDARG00000105014	mre11a	protein_coding	MRE11 homolog A, double strand break repair nuclease [Source:ZFIN;Acc:ZDB-GENE-040426-2638] Maylandia_lombardoi Clark et al. 2018
ENSDARG00000109983	pdzd2	protein_coding	PDZ domain containing 2 [Source:ZFIN;Acc:ZDB-GENE-060526-297] Maylandia_lombardoi Clark et al. 2018
ENSDARG00000114013	herc1	protein_coding	HECT and RLD domain containing E3 ubiquitin protein ligase family member 1 [Source:ZFIN;Acc:ZDB-GENE-030131-8542] Maylandia_lombardoi Clark et al. 2018
ENSDARG00000112152	pomk	protein_coding	protein-O-mannose kinase [Source:ZFIN;Acc:ZDB-GENE-041114-119] Maylandia_lombardoi Clark et al. 2018
ENSDARG00000112251	onecut1	protein_coding	one cut homeobox 1 [Source:ZFIN;Acc:ZDB-GENE-040426-1469] Maylandia_lombardoi Clark et al. 2018
ENSDARG00000102684	lrrc1	protein_coding	leucine rich repeat containing 1 [Source:ZFIN;Acc:ZDB-GENE-050320-1] Maylandia_lombardoi Clark et al. 2018
ENSDARG00000111259	GNG4	protein_coding	G protein subunit gamma 4 [Source:NCBI gene;Acc:101883928] Maylandia_lombardoi Clark et al. 2018
ENSDARG00000109372	mast2	protein_coding	microtubule associated serine/threonine kinase 2 [Source:ZFIN;Acc:ZDB-GENE-050309-150] Maylandia_lombardoi Clark et al. 2018
ENSDARG00000110534	npr3	protein_coding	natriuretic peptide receptor 3 [Source:ZFIN;Acc:ZDB-GENE-060531-91] Maylandia_lombardoi Clark et al. 2018
ENSDARG00000103296	nup54	protein_coding	nucleoporin 54 [Source:ZFIN;Acc:ZDB-GENE-040426-2263] Maylandia_lombardoi Clark et al. 2018
ENSDARG00000115513	nr3c2	protein_coding	nuclear receptor subfamily 3, group C, member 2 [Source:ZFIN;Acc:ZDB-GENE-060531-23] Maylandia_lombardoi Clark et al. 2018
ENSDARG00000098414	ninl	protein_coding	ninein-like [Source:ZFIN;Acc:ZDB-GENE-130530-768] Maylandia_lombardoi Clark et al. 2018
ENSDARG00000009160	kmo	protein_coding	kynurenine 3-monooxygenase [Source:ZFIN;Acc:ZDB-GENE-030424-4] Maylandia_lombardoi Clark et al. 2018
ENSDARG00000114564	lepr	protein_coding	leptin receptor [Source:ZFIN;Acc:ZDB-GENE-080104-1] Maylandia_lombardoi Clark et al. 2018
ENSDARG00000104937	PTPRD	protein_coding	protein tyrosine phosphatase, receptor type D [Source:NCBI gene;Acc:100330629] Maylandia_lombardoi Clark et al. 2018
ENSDARG00000057513	mdm4	protein_coding	MDM4, p53 regulator [Source:ZFIN;Acc:ZDB-GENE-030131-6872] Maylandia_lombardoi Clark et al. 2018
ENSDARG00000115903	KIRREL3	protein_coding	kirre like nephrin family adhesion molecule 3 [Source:HGNC Symbol;Acc:HGNC:23204] Maylandia_lombardoi Clark et al. 2018
ENSDARG00000116109	ltk	protein_coding	leukocyte receptor tyrosine kinase [Source:ZFIN;Acc:ZDB-GENE-030616-115] Maylandia_lombardoi Clark et al. 2018
ENSDARG00000007955	iars	protein_coding	isoleucyl-tRNA synthetase [Source:ZFIN;Acc:ZDB-GENE-030131-6325] Maylandia_lombardoi Clark et al. 2018
ENSDARG00000114990	itgb5	protein_coding	integrin, beta 5 [Source:ZFIN;Acc:ZDB-GENE-030131-6022] Maylandia_lombardoi Clark et al. 2018
ENSDARG00000116519	prune2	protein_coding	prune homolog 2 (Drosophila) [Source:ZFIN;Acc:ZDB-GENE-050309-222] Maylandia_lombardoi Clark et al. 2018
ENSDARG00000016080	nob1	protein_coding	NIN1 (RPN12) binding protein 1 homolog [Source:ZFIN;Acc:ZDB-GENE-030131-3112] Maylandia_lombardoi Clark et al. 2018
ENSDARG00000109388	gspt1	protein_coding	G1 to S phase transition 1 [Source:ZFIN;Acc:ZDB-GENE-040822-36] Maylandia_lombardoi Clark et al. 2018
ENSDARG00000087688	klhl29	protein_coding	kelch-like family member 29 [Source:ZFIN;Acc:ZDB-GENE-121114-1] Maylandia_lombardoi Clark et al. 2018
ENSDARG00000116167	ppil2	protein_coding	peptidylprolyl isomerase (cyclophilin)-like 2 [Source:ZFIN;Acc:ZDB-GENE-040426-1096] Maylandia_lombardoi Clark et al. 2018
ENSDARG00000063215	lrrc3b	protein_coding	leucine rich repeat containing 3B [Source:ZFIN;Acc:ZDB-GENE-070410-55] Maylandia_lombardoi Clark et al. 2018
ENSDARG00000112744	lepr	protein_coding	leptin receptor [Source:ZFIN;Acc:ZDB-GENE-080104-1] Maylandia_lombardoi Clark et al. 2018
ENSDARG00000114082	pcf11	protein_coding	PCF11, cleavage and polyadenylation factor subunit [Source:ZFIN;Acc:ZDB-GENE-041114-175] Maylandia_lombardoi Clark et al. 2018
ENSDARG00000109972	mgat4c	protein_coding	mgat4 family member C [Source:ZFIN;Acc:ZDB-GENE-091204-429] Maylandia_lombardoi Clark et al. 2018
ENSDARG00000004161	ik	protein_coding	IK cytokine [Source:ZFIN;Acc:ZDB-GENE-030131-960] Maylandia_lombardoi Clark et al. 2018
ENSDARG00000115909	klhl5	protein_coding	kelch-like family member 5 [Source:ZFIN;Acc:ZDB-GENE-080424-7] Maylandia_lombardoi Clark et al. 2018
ENSDARG00000099390	lama2	protein_coding	laminin, alpha 2 [Source:ZFIN;Acc:ZDB-GENE-060119-1] Maylandia_lombardoi Clark et al. 2018
ENSDARG00000114075	ptprn2	protein_coding	protein tyrosine phosphatase, receptor type, N polypeptide 2 [Source:ZFIN;Acc:ZDB-GENE-030131-3758] Maylandia_lombardoi Clark et al. 2018
ENSDARG00000111427	gtpbp3	protein_coding	GTP binding protein 3, mitochondrial [Source:ZFIN;Acc:ZDB-GENE-050522-335] Maylandia_lombardoi Clark et al. 2018
ENSDARG00000110223	katnb1	protein_coding	katanin p80 (WD repeat containing) subunit B 1 [Source:ZFIN;Acc:ZDB-GENE-040426-1954] Maylandia_lombardoi Clark et al. 2018
ENSDARG00000109797	npr3	protein_coding	natriuretic peptide receptor 3 [Source:ZFIN;Acc:ZDB-GENE-060531-91] Maylandia_lombardoi Clark et al. 2018
ENSDARG00000098726	rptor	protein_coding	regulatory associated protein of MTOR, complex 1 [Source:ZFIN;Acc:ZDB-GENE-130530-685] Maylandia_lombardoi Clark et al. 2018
ENSDARG00000075072	rpap1	protein_coding	RNA polymerase II associated protein 1 [Source:ZFIN;Acc:ZDB-GENE-090914-1] Maylandia_lombardoi Clark et al. 2018
ENSDARG00000012353	vipr2	protein_coding	vasoactive intestinal peptide receptor 2 [Source:ZFIN;Acc:ZDB-GENE-010406-4] Maylandia_lombardoi Clark et al. 2018
ENSDARG00000078890	wdfy3	protein_coding	WD repeat and FYVE domain containing 3 [Source:ZFIN;Acc:ZDB-GENE-070705-153] Maylandia_lombardoi Clark et al. 2018
ENSDARG00000089976	spcs3	protein_coding	signal peptidase complex subunit 3 [Source:ZFIN;Acc:ZDB-GENE-040426-2206] Maylandia_lombardoi Clark et al. 2018
ENSDARG00000075098	wdr17	protein_coding	WD repeat domain 17 [Source:ZFIN;Acc:ZDB-GENE-090313-131] Maylandia_lombardoi Clark et al. 2018
ENSDARG00000069640	vegfc	protein_coding	vascular endothelial growth factor c [Source:ZFIN;Acc:ZDB-GENE-040303-4] Maylandia_lombardoi Clark et al. 2018
ENSDARG00000037556	st3gal5	protein_coding	ST3 beta-galactoside alpha-2,3-sialyltransferase 5 [Source:ZFIN;Acc:ZDB-GENE-060322-1] Maylandia_lombardoi Clark et al. 2018
ENSDARG00000074471	vps39	protein_coding	vacuolar protein sorting 39 homolog (S. cerevisiae) [Source:ZFIN;Acc:ZDB-GENE-080530-2] Maylandia_lombardoi Clark et al. 2018
ENSDARG00000091967	ttf1	protein_coding	transcription termination factor, RNA polymerase I [Source:ZFIN;Acc:ZDB-GENE-030131-6913] Maylandia_lombardoi Clark et al. 2018
ENSDARG00000100503	sos1	protein_coding	son of sevenless homolog 1 (Drosophila) [Source:ZFIN;Acc:ZDB-GENE-070209-128] Maylandia_lombardoi Clark et al. 2018
ENSDARG00000062968	sbf1	protein_coding	SET binding factor 1 [Source:ZFIN;Acc:ZDB-GENE-040718-139] Maylandia_lombardoi Clark et al. 2018
ENSDARG00000076703	zfand4	protein_coding	zinc finger, AN1-type domain 4 [Source:ZFIN;Acc:ZDB-GENE-090312-102] Maylandia_lombardoi Clark et al. 2018
ENSDARG00000102997	rrn3	protein_coding	RRN3 homolog, RNA polymerase I transcription factor [Source:ZFIN;Acc:ZDB-GENE-080225-1] Maylandia_lombardoi Clark et al. 2018
ENSDARG00000027938	rad18	protein_coding	RAD18 E3 ubiquitin protein ligase [Source:ZFIN;Acc:ZDB-GENE-040426-745] Maylandia_lombardoi Clark et al. 2018
ENSDARG00000013667	tbck	protein_coding	TBC1 domain containing kinase [Source:ZFIN;Acc:ZDB-GENE-070112-1062] Maylandia_lombardoi Clark et al. 2018
ENSDARG00000013079	tubgcp2	protein_coding	tubulin, gamma complex associated protein 2 [Source:ZFIN;Acc:ZDB-GENE-031118-150] Maylandia_lombardoi Clark et al. 2018
ENSDARG00000058050	smyd3	protein_coding	SET and MYND domain containing 3 [Source:ZFIN;Acc:ZDB-GENE-051120-138] Maylandia_lombardoi Clark et al. 2018
ENSDARG00000086173	relb	protein_coding	v-rel avian reticuloendotheliosis viral oncogene homolog B [Source:ZFIN;Acc:ZDB-GENE-030131-9531] Maylandia_lombardoi Clark et al. 2018
ENSDARG00000004931	slc8a3	protein_coding	solute carrier family 8 (sodium/calcium exchanger), member 3 [Source:ZFIN;Acc:ZDB-GENE-050810-1] Maylandia_lombardoi Clark et al. 2018
ENSDARG00000104101	RIMBP2	protein_coding	si:ch73-287m6.1 [Source:ZFIN;Acc:ZDB-GENE-100920-2] Maylandia_lombardoi Clark et al. 2018
ENSDARG00000022187	usp6nl	protein_coding	USP6 N-terminal like [Source:ZFIN;Acc:ZDB-GENE-041210-192] Maylandia_lombardoi Clark et al. 2018
ENSDARG00000062846	tmtc3	protein_coding	transmembrane and tetratricopeptide repeat containing 3 [Source:ZFIN;Acc:ZDB-GENE-061221-2] Maylandia_lombardoi Clark et al. 2018
ENSDARG00000020475	znrf1	protein_coding	zinc and ring finger 1 [Source:ZFIN;Acc:ZDB-GENE-040426-1905] Maylandia_lombardoi Clark et al. 2018
ENSDARG00000003403	tenm1	protein_coding	teneurin transmembrane protein 1 [Source:ZFIN;Acc:ZDB-GENE-060531-26] Maylandia_lombardoi Clark et al. 2018
ENSDARG00000018891	rnaseh2a	protein_coding	ribonuclease H2, subunit A [Source:ZFIN;Acc:ZDB-GENE-040426-976] Maylandia_lombardoi Clark et al. 2018
ENSDARG00000025507	wdr24	protein_coding	WD repeat domain 24 [Source:ZFIN;Acc:ZDB-GENE-040426-2012] Maylandia_lombardoi Clark et al. 2018
ENSDARG00000076997	stxbp4	protein_coding	syntaxin binding protein 4 [Source:ZFIN;Acc:ZDB-GENE-110420-5] Maylandia_lombardoi Clark et al. 2018
ENSDARG00000060374	ttll11	protein_coding	tubulin tyrosine ligase-like family, member 11 [Source:ZFIN;Acc:ZDB-GENE-061013-747] Maylandia_lombardoi Clark et al. 2018
ENSDARG00000063553	rlf	protein_coding	rearranged L-myc fusion [Source:ZFIN;Acc:ZDB-GENE-050208-257] Maylandia_lombardoi Clark et al. 2018
ENSDARG00000063097	scube1	protein_coding	signal peptide, CUB domain, EGF-like 1 [Source:ZFIN;Acc:ZDB-GENE-050302-78] Maylandia_lombardoi Clark et al. 2018
ENSDARG00000013526	svep1	protein_coding	sushi, von Willebrand factor type A, EGF and pentraxin domain containing 1 [Source:ZFIN;Acc:ZDB-GENE-110726-1] Maylandia_lombardoi Clark et al. 2018
ENSDARG00000031302	smap1	protein_coding	small ArfGAP 1 [Source:ZFIN;Acc:ZDB-GENE-060920-2] Maylandia_lombardoi Clark et al. 2018
ENSDARG00000074465	vps13c	protein_coding	vacuolar protein sorting 13 homolog C (S. cerevisiae) [Source:ZFIN;Acc:ZDB-GENE-070426-4] Maylandia_lombardoi Clark et al. 2018
ENSDARG00000032516	rrp36	protein_coding	ribosomal RNA processing 36 [Source:ZFIN;Acc:ZDB-GENE-030131-9751] Maylandia_lombardoi Clark et al. 2018
ENSDARG00000036257	rasal2	protein_coding	RAS protein activator like 2 [Source:ZFIN;Acc:ZDB-GENE-070912-180] Maylandia_lombardoi Clark et al. 2018
ENSDARG00000102433	sytl4	protein_coding	synaptotagmin-like 4 [Source:ZFIN;Acc:ZDB-GENE-070209-217] Maylandia_lombardoi Clark et al. 2018
ENSDARG00000002593	slc45a2	protein_coding	solute carrier family 45, member 2 [Source:ZFIN;Acc:ZDB-GENE-050208-97] Maylandia_lombardoi Clark et al. 2018
ENSDARG00000025346	znf277	protein_coding	zinc finger protein 277 [Source:ZFIN;Acc:ZDB-GENE-040426-1633] Maylandia_lombardoi Clark et al. 2018
ENSDARG00000075393	spock2	protein_coding	SPARC (osteonectin), cwcv and kazal like domains proteoglycan 2 [Source:ZFIN;Acc:ZDB-GENE-090312-170] Maylandia_lombardoi Clark et al. 2018
ENSDARG00000012460	rassf4	protein_coding	Ras association (RalGDS/AF-6) domain family member 4 [Source:ZFIN;Acc:ZDB-GENE-050102-3] Maylandia_lombardoi Clark et al. 2018
ENSDARG00000018534	slc6a9	protein_coding	solute carrier family 6 (neurotransmitter transporter, glycine), member 9 [Source:ZFIN;Acc:ZDB-GENE-050105-3] Maylandia_lombardoi Clark et al. 2018
ENSDARG00000076627	smg9	protein_coding	smg9 nonsense mediated mRNA decay factor [Source:ZFIN;Acc:ZDB-GENE-030131-9385] Maylandia_lombardoi Clark et al. 2018
ENSDARG00000004131	rttn	protein_coding	rotatin [Source:ZFIN;Acc:ZDB-GENE-090609-5] Maylandia_lombardoi Clark et al. 2018
ENSDARG00000105088	tenm4	protein_coding	teneurin transmembrane protein 4 [Source:ZFIN;Acc:ZDB-GENE-990714-20] Maylandia_lombardoi Clark et al. 2018
ENSDARG00000077368	slc30a6	protein_coding	solute carrier family 30 (zinc transporter), member 6 [Source:ZFIN;Acc:ZDB-GENE-040426-1838] Maylandia_lombardoi Clark et al. 2018
ENSDARG00000045525	tmcc3	protein_coding	transmembrane and coiled-coil domain family 3 [Source:ZFIN;Acc:ZDB-GENE-030131-1811] Maylandia_lombardoi Clark et al. 2018
ENSDARG00000035633	tctn2	protein_coding	tectonic family member 2 [Source:ZFIN;Acc:ZDB-GENE-030131-751] Maylandia_lombardoi Clark et al. 2018
ENSDARG00000098226	smpd3	protein_coding	sphingomyelin phosphodiesterase 3, neutral [Source:ZFIN;Acc:ZDB-GENE-081104-280] Maylandia_lombardoi Clark et al. 2018
ENSDARG00000020771	tnr	protein_coding	tenascin R (restrictin, janusin) [Source:ZFIN;Acc:ZDB-GENE-030804-1] Maylandia_lombardoi Clark et al. 2018
ENSDARG00000021163	thrb	protein_coding	thyroid hormone receptor beta [Source:ZFIN;Acc:ZDB-GENE-990415-268] Maylandia_lombardoi Clark et al. 2018
ENSDARG00000100594	sez6l	protein_coding	seizure related 6 homolog (mouse)-like [Source:ZFIN;Acc:ZDB-GENE-091204-162] Maylandia_lombardoi Clark et al. 2018
ENSDARG00000090830	tmem132e	protein_coding	transmembrane protein 132E [Source:ZFIN;Acc:ZDB-GENE-120926-3] Maylandia_lombardoi Clark et al. 2018
ENSDARG00000052894	znf532	protein_coding	zinc finger protein 532 [Source:ZFIN;Acc:ZDB-GENE-060531-40] Maylandia_lombardoi Clark et al. 2018
ENSDARG00000001154	rimbp2	protein_coding	RIMS binding protein 2 [Source:ZFIN;Acc:ZDB-GENE-040724-96] Maylandia_lombardoi Clark et al. 2018
ENSDARG00000093752	rimbp2	protein_coding	RIMS binding protein 2 [Source:ZFIN;Acc:ZDB-GENE-040724-96] Maylandia_lombardoi Clark et al. 2018
ENSDARG00000092624	SPTBN4	protein_coding	si:ch73-262h23.4 [Source:ZFIN;Acc:ZDB-GENE-081031-8] Maylandia_lombardoi Clark et al. 2018
ENSDARG00000033489	ube2j1	protein_coding	ubiquitin-conjugating enzyme E2, J1 [Source:ZFIN;Acc:ZDB-GENE-040426-2853] Maylandia_lombardoi Clark et al. 2018
ENSDARG00000044357	tbc1d23	protein_coding	TBC1 domain family, member 23 [Source:ZFIN;Acc:ZDB-GENE-040426-1253] Maylandia_lombardoi Clark et al. 2018
ENSDARG00000104011	rps17	protein_coding	ribosomal protein S17 [Source:ZFIN;Acc:ZDB-GENE-040426-1852] Maylandia_lombardoi Clark et al. 2018
ENSDARG00000058473	st6galnac3	protein_coding	ST6 (alpha-N-acetyl-neuraminyl-2,3-beta-galactosyl-1,3)-N-acetylgalactosaminide alpha-2,6-sialyltransferase 3 [Source:ZFIN;Acc:ZDB-GENE-030131-1329] Maylandia_lombardoi Clark et al. 2018
ENSDARG00000037587	SYNPR	protein_coding	si:dkey-30j16.3 [Source:ZFIN;Acc:ZDB-GENE-141212-294] Maylandia_lombardoi Clark et al. 2018
ENSDARG00000026333	xkr7	protein_coding	XK, Kell blood group complex subunit-related family, member 7 [Source:ZFIN;Acc:ZDB-GENE-051113-336] Maylandia_lombardoi Clark et al. 2018
ENSDARG00000038306	tsc22d1	protein_coding	TSC22 domain family, member 1 [Source:ZFIN;Acc:ZDB-GENE-030131-7785] Maylandia_lombardoi Clark et al. 2018
ENSDARG00000069723	zbbx	protein_coding	zinc finger, B-box domain containing [Source:ZFIN;Acc:ZDB-GENE-061207-76] Maylandia_lombardoi Clark et al. 2018
ENSDARG00000005980	sfswap	protein_coding	splicing factor SWAP [Source:ZFIN;Acc:ZDB-GENE-040426-931] Maylandia_lombardoi Clark et al. 2018
ENSDARG00000055900	zswim5	protein_coding	zinc finger, SWIM-type containing 5 [Source:ZFIN;Acc:ZDB-GENE-030925-30] Maylandia_lombardoi Clark et al. 2018
ENSDARG00000013880	spata20	protein_coding	spermatogenesis associated 20 [Source:ZFIN;Acc:ZDB-GENE-030131-7269] Maylandia_lombardoi Clark et al. 2018
ENSDARG00000042995	sptlc1	protein_coding	serine palmitoyltransferase, long chain base subunit 1 [Source:ZFIN;Acc:ZDB-GENE-050522-61] Maylandia_lombardoi Clark et al. 2018
ENSDARG00000075830	syt3	protein_coding	synaptotagmin III [Source:ZFIN;Acc:ZDB-GENE-090601-1] Maylandia_lombardoi Clark et al. 2018
ENSDARG00000058994	stx1a	protein_coding	syntaxin 1A (brain) [Source:ZFIN;Acc:ZDB-GENE-100802-1] Maylandia_lombardoi Clark et al. 2018
ENSDARG00000010425	scara5	protein_coding	scavenger receptor class A, member 5 (putative) [Source:ZFIN;Acc:ZDB-GENE-041210-258] Maylandia_lombardoi Clark et al. 2018
ENSDARG00000099979	tgfbr3	protein_coding	transforming growth factor, beta receptor III [Source:ZFIN;Acc:ZDB-GENE-120215-125] Maylandia_lombardoi Clark et al. 2018
ENSDARG00000060539	shank1	protein_coding	SH3 and multiple ankyrin repeat domains 1 [Source:ZFIN;Acc:ZDB-GENE-130530-691] Maylandia_lombardoi Clark et al. 2018
ENSDARG00000071331	ryr3	protein_coding	ryanodine receptor 3 [Source:ZFIN;Acc:ZDB-GENE-041001-165] Maylandia_lombardoi Clark et al. 2018
ENSDARG00000005894	slc7a9	protein_coding	solute carrier family 7 (amino acid transporter light chain, bo,+ system), member 9 [Source:ZFIN;Acc:ZDB-GENE-080116-2] Maylandia_lombardoi Clark et al. 2018
ENSDARG00000018049	sf3b2	protein_coding	splicing factor 3b, subunit 2 [Source:ZFIN;Acc:ZDB-GENE-070928-1] Maylandia_lombardoi Clark et al. 2018
ENSDARG00000007614	wwox	protein_coding	WW domain containing oxidoreductase [Source:ZFIN;Acc:ZDB-GENE-040426-858] Maylandia_lombardoi Clark et al. 2018
ENSDARG00000076484	stab1	protein_coding	stabilin 1 [Source:ZFIN;Acc:ZDB-GENE-050208-554] Maylandia_lombardoi Clark et al. 2018
ENSDARG00000040453	wdfy2	protein_coding	WD repeat and FYVE domain containing 2 [Source:ZFIN;Acc:ZDB-GENE-041111-211] Maylandia_lombardoi Clark et al. 2018
ENSDARG00000077326	slc45a4	protein_coding	solute carrier family 45, member 4 [Source:ZFIN;Acc:ZDB-GENE-091230-5] Maylandia_lombardoi Clark et al. 2018
ENSDARG00000087536	znf407	protein_coding	zinc finger protein 407 [Source:ZFIN;Acc:ZDB-GENE-110411-123] Maylandia_lombardoi Clark et al. 2018
ENSDARG00000087195	rorc	protein_coding	RAR-related orphan receptor C [Source:ZFIN;Acc:ZDB-GENE-110411-42] Maylandia_lombardoi Clark et al. 2018
ENSDARG00000052615	tnmd	protein_coding	tenomodulin [Source:ZFIN;Acc:ZDB-GENE-080220-31] Maylandia_lombardoi Clark et al. 2018
ENSDARG00000006044	ust	protein_coding	uronyl-2-sulfotransferase [Source:ZFIN;Acc:ZDB-GENE-041001-163] Maylandia_lombardoi Clark et al. 2018
ENSDARG00000061757	rabgap1l	protein_coding	RAB GTPase activating protein 1-like [Source:ZFIN;Acc:ZDB-GENE-050208-389] Maylandia_lombardoi Clark et al. 2018
ENSDARG00000100222	utrn	protein_coding	utrophin [Source:ZFIN;Acc:ZDB-GENE-070228-6] Maylandia_lombardoi Clark et al. 2018
ENSDARG00000059707	ZNF423	protein_coding	si:ch211-216l23.1 [Source:ZFIN;Acc:ZDB-GENE-060503-121] Maylandia_lombardoi Clark et al. 2018
ENSDARG00000095732	znf423	protein_coding	zinc finger protein 423 [Source:ZFIN;Acc:ZDB-GENE-030131-4368] Maylandia_lombardoi Clark et al. 2018
ENSDARG00000043646	slc6a8	protein_coding	solute carrier family 6 (neurotransmitter transporter), member 8 [Source:ZFIN;Acc:ZDB-GENE-071024-2] Maylandia_lombardoi Clark et al. 2018
ENSDARG00000075217	tdrd12	protein_coding	tudor domain containing 12 [Source:ZFIN;Acc:ZDB-GENE-121214-348] Maylandia_lombardoi Clark et al. 2018
ENSDARG00000041411	rad51	protein_coding	RAD51 recombinase [Source:ZFIN;Acc:ZDB-GENE-040426-2286] Maylandia_lombardoi Clark et al. 2018
ENSDARG00000091851	tsen2	protein_coding	TSEN2 tRNA splicing endonuclease subunit [Source:ZFIN;Acc:ZDB-GENE-060929-918] Maylandia_lombardoi Clark et al. 2018
ENSDARG00000077465	sorcs2	protein_coding	sortilin-related VPS10 domain containing receptor 2 [Source:ZFIN;Acc:ZDB-GENE-130530-825] Maylandia_lombardoi Clark et al. 2018
ENSDARG00000034518	trdmt1	protein_coding	tRNA aspartic acid methyltransferase 1 [Source:ZFIN;Acc:ZDB-GENE-041008-138] Maylandia_lombardoi Clark et al. 2018
ENSDARG00000027397	vangl2	protein_coding	VANGL planar cell polarity protein 2 [Source:ZFIN;Acc:ZDB-GENE-020507-3] Maylandia_lombardoi Clark et al. 2018
ENSDARG00000021455	strbp	protein_coding	spermatid perinuclear RNA binding protein [Source:ZFIN;Acc:ZDB-GENE-030729-18] Maylandia_lombardoi Clark et al. 2018
ENSDARG00000045510	tbc1d22a	protein_coding	TBC1 domain family, member 22a [Source:ZFIN;Acc:ZDB-GENE-041114-144] Maylandia_lombardoi Clark et al. 2018
ENSDARG00000062325	shank2	protein_coding	SH3 and multiple ankyrin repeat domains 2 [Source:ZFIN;Acc:ZDB-GENE-061207-58] Maylandia_lombardoi Clark et al. 2018
ENSDARG00000044278	synpr	protein_coding	synaptoporin [Source:ZFIN;Acc:ZDB-GENE-030616-625] Maylandia_lombardoi Clark et al. 2018
ENSDARG00000013892	sorl1	protein_coding	sortilin-related receptor, L(DLR class) A repeats containing [Source:ZFIN;Acc:ZDB-GENE-050208-22] Maylandia_lombardoi Clark et al. 2018
ENSDARG00000098408	stbd1	protein_coding	starch binding domain 1 [Source:ZFIN;Acc:ZDB-GENE-120817-2] Maylandia_lombardoi Clark et al. 2018
ENSDARG00000103553	sf3b3	protein_coding	splicing factor 3b, subunit 3 [Source:ZFIN;Acc:ZDB-GENE-040426-2901] Maylandia_lombardoi Clark et al. 2018
ENSDARG00000103187	syce2	protein_coding	synaptonemal complex central element protein 2 [Source:ZFIN;Acc:ZDB-GENE-050512-1] Maylandia_lombardoi Clark et al. 2018
ENSDARG00000075245	wdr11	protein_coding	WD repeat domain 11 [Source:ZFIN;Acc:ZDB-GENE-081107-28] Maylandia_lombardoi Clark et al. 2018
ENSDARG00000101900	xrn2	protein_coding	5'-3' exoribonuclease 2 [Source:ZFIN;Acc:ZDB-GENE-040426-2874] Maylandia_lombardoi Clark et al. 2018
ENSDARG00000031269	rnf123	protein_coding	ring finger protein 123 [Source:ZFIN;Acc:ZDB-GENE-050208-529] Maylandia_lombardoi Clark et al. 2018
ENSDARG00000054609	slco2b1	protein_coding	solute carrier organic anion transporter family, member 2B1 [Source:ZFIN;Acc:ZDB-GENE-051023-6] Maylandia_lombardoi Clark et al. 2018
ENSDARG00000101713	scn2b	protein_coding	sodium channel, voltage-gated, type II, beta [Source:ZFIN;Acc:ZDB-GENE-070920-1] Maylandia_lombardoi Clark et al. 2018
ENSDARG00000078191	zbtb46	protein_coding	zinc finger and BTB domain containing 46 [Source:ZFIN;Acc:ZDB-GENE-090313-352] Maylandia_lombardoi Clark et al. 2018
ENSDARG00000059902	vps16	protein_coding	vacuolar protein sorting protein 16 [Source:ZFIN;Acc:ZDB-GENE-050809-9] Maylandia_lombardoi Clark et al. 2018
ENSDARG00000056886	tbccd1	protein_coding	TBCC domain containing 1 [Source:ZFIN;Acc:ZDB-GENE-041210-222] Maylandia_lombardoi Clark et al. 2018
ENSDARG00000076495	vwc2	protein_coding	von Willebrand factor C domain containing 2 [Source:ZFIN;Acc:ZDB-GENE-090313-315] Maylandia_lombardoi Clark et al. 2018
ENSDARG00000027887	zfyve21	protein_coding	zinc finger, FYVE domain containing 21 [Source:ZFIN;Acc:ZDB-GENE-030131-1296] Maylandia_lombardoi Clark et al. 2018
ENSDARG00000020693	sesn1	protein_coding	sestrin 1 [Source:ZFIN;Acc:ZDB-GENE-040718-408] Maylandia_lombardoi Clark et al. 2018
ENSDARG00000088079	tmed6	protein_coding	transmembrane p24 trafficking protein 6 [Source:ZFIN;Acc:ZDB-GENE-131121-182] Maylandia_lombardoi Clark et al. 2018
ENSDARG00000098290	unc80	protein_coding	unc-80 homolog (C. elegans) [Source:ZFIN;Acc:ZDB-GENE-140106-167] Maylandia_lombardoi Clark et al. 2018
ENSDARG00000060306	tfcp2	protein_coding	transcription factor CP2 [Source:ZFIN;Acc:ZDB-GENE-030131-2523] Maylandia_lombardoi Clark et al. 2018
ENSDARG00000013842	tbc1d19	protein_coding	TBC1 domain family, member 19 [Source:ZFIN;Acc:ZDB-GENE-040426-1265] Maylandia_lombardoi Clark et al. 2018
ENSDARG00000055938	tspan14	protein_coding	tetraspanin 14 [Source:ZFIN;Acc:ZDB-GENE-060825-329] Maylandia_lombardoi Clark et al. 2018
ENSDARG00000074004	stac	protein_coding	SH3 and cysteine rich domain [Source:ZFIN;Acc:ZDB-GENE-131121-459] Maylandia_lombardoi Clark et al. 2018
ENSDARG00000038428	sulf1	protein_coding	sulfatase 1 [Source:ZFIN;Acc:ZDB-GENE-030131-9242] Maylandia_lombardoi Clark et al. 2018
ENSDARG00000076920	ZNF335	protein_coding	si:ch211-269m15.3 [Source:ZFIN;Acc:ZDB-GENE-141211-7] Maylandia_lombardoi Clark et al. 2018
ENSDARG00000044718	vav2	protein_coding	vav 2 guanine nucleotide exchange factor [Source:ZFIN;Acc:ZDB-GENE-091204-420] Maylandia_lombardoi Clark et al. 2018
ENSDARG00000061723	tmem64	protein_coding	transmembrane protein 64 [Source:ZFIN;Acc:ZDB-GENE-060503-182] Maylandia_lombardoi Clark et al. 2018
ENSDARG00000074781	ptprt	protein_coding	protein tyrosine phosphatase, receptor type, t [Source:ZFIN;Acc:ZDB-GENE-101028-4] Maylandia_lombardoi Clark et al. 2018
ENSDARG00000097572	ptprt	protein_coding	protein tyrosine phosphatase, receptor type, t [Source:ZFIN;Acc:ZDB-GENE-101028-4] Maylandia_lombardoi Clark et al. 2018
ENSDARG00000105744	ptprr	protein_coding	protein tyrosine phosphatase, receptor type, r [Source:ZFIN;Acc:ZDB-GENE-101029-2] Maylandia_lombardoi Clark et al. 2018
ENSDARG00000117111	tspan14	protein_coding	tetraspanin 14 [Source:ZFIN;Acc:ZDB-GENE-060825-329] Maylandia_lombardoi Clark et al. 2018
ENSDARG00000109916	rrp36	protein_coding	ribosomal RNA processing 36 [Source:ZFIN;Acc:ZDB-GENE-030131-9751] Maylandia_lombardoi Clark et al. 2018
ENSDARG00000116019	rptor	protein_coding	regulatory associated protein of MTOR, complex 1 [Source:ZFIN;Acc:ZDB-GENE-130530-685] Maylandia_lombardoi Clark et al. 2018
ENSDARG00000101908	rab3ip	protein_coding	RAB3A interacting protein (rabin3) [Source:ZFIN;Acc:ZDB-GENE-050522-323] Maylandia_lombardoi Clark et al. 2018
ENSDARG00000077330	SH3TC1	protein_coding	SH3 domain and tetratricopeptide repeats 1 [Source:NCBI gene;Acc:100535608] Maylandia_lombardoi Clark et al. 2018
ENSDARG00000111535	sbf1	protein_coding	SET binding factor 1 [Source:ZFIN;Acc:ZDB-GENE-040718-139] Maylandia_lombardoi Clark et al. 2018
ENSDARG00000112861	RASSF4	protein_coding	Ras association domain family member 4 [Source:HGNC Symbol;Acc:HGNC:20793] Maylandia_lombardoi Clark et al. 2018
ENSDARG00000102334	SH3RF3	protein_coding	si:ch211-124n19.2 [Source:ZFIN;Acc:ZDB-GENE-081104-105] Maylandia_lombardoi Clark et al. 2018
ENSDARG00000098583	wbp1	protein_coding	WW domain binding protein 1 [Source:ZFIN;Acc:ZDB-GENE-040426-1830] Maylandia_lombardoi Clark et al. 2018
ENSDARG00000074715	stk17a	protein_coding	serine/threonine kinase 17a [Source:ZFIN;Acc:ZDB-GENE-030131-5556] Maylandia_lombardoi Clark et al. 2018
ENSDARG00000107441	TANC2	protein_coding	tetratricopeptide repeat, ankyrin repeat and coiled-coil containing 2b [Source:NCBI gene;Acc:335127] Maylandia_lombardoi Clark et al. 2018
ENSDARG00000115849	vipr2	protein_coding	vasoactive intestinal peptide receptor 2 [Source:ZFIN;Acc:ZDB-GENE-010406-4] Maylandia_lombardoi Clark et al. 2018
ENSDARG00000109884	st3gal5	protein_coding	ST3 beta-galactoside alpha-2,3-sialyltransferase 5 [Source:ZFIN;Acc:ZDB-GENE-060322-1] Maylandia_lombardoi Clark et al. 2018
ENSDARG00000109363	vps16	protein_coding	vacuolar protein sorting protein 16 [Source:ZFIN;Acc:ZDB-GENE-050809-9] Maylandia_lombardoi Clark et al. 2018
ENSDARG00000112519	sptlc1	protein_coding	serine palmitoyltransferase, long chain base subunit 1 [Source:ZFIN;Acc:ZDB-GENE-050522-61] Maylandia_lombardoi Clark et al. 2018
ENSDARG00000090039	reck	protein_coding	reversion-inducing-cysteine-rich protein with kazal motifs [Source:ZFIN;Acc:ZDB-GENE-070117-37] Maylandia_lombardoi Clark et al. 2018
ENSDARG00000113304	tmem64	protein_coding	transmembrane protein 64 [Source:ZFIN;Acc:ZDB-GENE-060503-182] Maylandia_lombardoi Clark et al. 2018
ENSDARG00000054746	uggt1	protein_coding	UDP-glucose glycoprotein glucosyltransferase 1 [Source:ZFIN;Acc:ZDB-GENE-061103-619] Maylandia_lombardoi Clark et al. 2018
ENSDARG00000111948	rad51	protein_coding	RAD51 recombinase [Source:ZFIN;Acc:ZDB-GENE-040426-2286] Maylandia_lombardoi Clark et al. 2018
ENSDARG00000076747	TMCC1	protein_coding	transmembrane and coiled-coil domain family 1a [Source:NCBI gene;Acc:100330322] Maylandia_lombardoi Clark et al. 2018
ENSDARG00000106258	SGCZ	protein_coding	sarcoglycan zeta [Source:NCBI gene;Acc:100334126] Maylandia_lombardoi Clark et al. 2018
ENSDARG00000109772	usp6nl	protein_coding	USP6 N-terminal like [Source:ZFIN;Acc:ZDB-GENE-041210-192] Maylandia_lombardoi Clark et al. 2018
ENSDARG00000113807	ttll11	protein_coding	tubulin tyrosine ligase-like family, member 11 [Source:ZFIN;Acc:ZDB-GENE-061013-747] Maylandia_lombardoi Clark et al. 2018
ENSDARG00000115661	SAMD12	protein_coding	sterile alpha motif domain containing 12 [Source:HGNC Symbol;Acc:HGNC:31750] Maylandia_lombardoi Clark et al. 2018
ENSDARG00000046157	RPS17	protein_coding	zgc:114188 [Source:ZFIN;Acc:ZDB-GENE-050320-15] Maylandia_lombardoi Clark et al. 2018
ENSDARG00000117161	rpap1	protein_coding	RNA polymerase II associated protein 1 [Source:ZFIN;Acc:ZDB-GENE-090914-1] Maylandia_lombardoi Clark et al. 2018
ENSDARG00000111185	vps13c	protein_coding	vacuolar protein sorting 13 homolog C (S. cerevisiae) [Source:ZFIN;Acc:ZDB-GENE-070426-4] Maylandia_lombardoi Clark et al. 2018
ENSDARG00000099298	xrcc5	protein_coding	X-ray repair complementing defective repair in Chinese hamster cells 5 [Source:ZFIN;Acc:ZDB-GENE-041008-108] Maylandia_lombardoi Clark et al. 2018
ENSDARG00000077018	socs7	protein_coding	suppressor of cytokine signaling 7 [Source:ZFIN;Acc:ZDB-GENE-080204-125] Maylandia_lombardoi Clark et al. 2018
ENSDARG00000113424	tgfbr3	protein_coding	transforming growth factor, beta receptor III [Source:ZFIN;Acc:ZDB-GENE-120215-125] Maylandia_lombardoi Clark et al. 2018
ENSDARG00000111365	slc45a2	protein_coding	solute carrier family 45, member 2 [Source:ZFIN;Acc:ZDB-GENE-050208-97] Maylandia_lombardoi Clark et al. 2018
ENSDARG00000114920	TTC28	protein_coding	tetratricopeptide repeat domain 28 [Source:NCBI gene;Acc:100331958] Maylandia_lombardoi Clark et al. 2018
ENSDARG00000113888	zbtb46	protein_coding	zinc finger and BTB domain containing 46 [Source:ZFIN;Acc:ZDB-GENE-090313-352] Maylandia_lombardoi Clark et al. 2018
ENSDARG00000105391	strc	protein_coding	stereocilin [Source:ZFIN;Acc:ZDB-GENE-160114-58] Maylandia_lombardoi Clark et al. 2018
ENSDARG00000013009	ubiad1	protein_coding	UbiA prenyltransferase domain containing 1 [Source:ZFIN;Acc:ZDB-GENE-030131-3205] Maylandia_lombardoi Clark et al. 2018
ENSDARG00000098273	zbtb14	protein_coding	zinc finger and BTB domain containing 14 [Source:ZFIN;Acc:ZDB-GENE-040426-2946] Maylandia_lombardoi Clark et al. 2018
ENSDARG00000109957	zfand4	protein_coding	zinc finger, AN1-type domain 4 [Source:ZFIN;Acc:ZDB-GENE-090312-102] Maylandia_lombardoi Clark et al. 2018
ENSDARG00000098856	RYR2	protein_coding	ryanodine receptor 2a (cardiac) [Source:NCBI gene;Acc:100126126] Maylandia_lombardoi Clark et al. 2018
ENSDARG00000076393	tmem65	protein_coding	transmembrane protein 65 [Source:ZFIN;Acc:ZDB-GENE-081022-99] Maylandia_lombardoi Clark et al. 2018
ENSDARG00000088817	wdr59	protein_coding	WD repeat domain 59 [Source:ZFIN;Acc:ZDB-GENE-120215-187] Maylandia_lombardoi Clark et al. 2018
ENSDARG00000112691	st7	protein_coding	suppression of tumorigenicity 7 [Source:ZFIN;Acc:ZDB-GENE-060421-2807] Maylandia_lombardoi Clark et al. 2018
ENSDARG00000005645	robo3	protein_coding	roundabout, axon guidance receptor, homolog 3 (Drosophila) [Source:ZFIN;Acc:ZDB-GENE-000209-4] Maylandia_lombardoi Clark et al. 2018
ENSDARG00000114427	tbccd1	protein_coding	TBCC domain containing 1 [Source:ZFIN;Acc:ZDB-GENE-041210-222] Maylandia_lombardoi Clark et al. 2018
ENSDARG00000114903	socs7	protein_coding	suppressor of cytokine signaling 7 [Source:ZFIN;Acc:ZDB-GENE-080204-125] Maylandia_lombardoi Clark et al. 2018
ENSDARG00000115111	tgfbr3	protein_coding	transforming growth factor, beta receptor III [Source:ZFIN;Acc:ZDB-GENE-120215-125] Maylandia_lombardoi Clark et al. 2018
ENSDARG00000109550	tmcc3	protein_coding	transmembrane and coiled-coil domain family 3 [Source:ZFIN;Acc:ZDB-GENE-030131-1811] Maylandia_lombardoi Clark et al. 2018
ENSDARG00000099396	rbpms	protein_coding	RNA binding protein, mRNA processing factor [Source:ZFIN;Acc:ZDB-GENE-161017-145] Maylandia_lombardoi Clark et al. 2018
ENSDARG00000111580	vipr2	protein_coding	vasoactive intestinal peptide receptor 2 [Source:ZFIN;Acc:ZDB-GENE-010406-4] Maylandia_lombardoi Clark et al. 2018
ENSDARG00000113592	znf277	protein_coding	zinc finger protein 277 [Source:ZFIN;Acc:ZDB-GENE-040426-1633] Maylandia_lombardoi Clark et al. 2018
ENSDARG00000109696	tbc1d23	protein_coding	TBC1 domain family, member 23 [Source:ZFIN;Acc:ZDB-GENE-040426-1253] Maylandia_lombardoi Clark et al. 2018
ENSDARG00000114652	vav2	protein_coding	vav 2 guanine nucleotide exchange factor [Source:ZFIN;Acc:ZDB-GENE-091204-420] Maylandia_lombardoi Clark et al. 2018
ENSDARG00000115097	socs7	protein_coding	suppressor of cytokine signaling 7 [Source:ZFIN;Acc:ZDB-GENE-080204-125] Maylandia_lombardoi Clark et al. 2018
ENSDARG00000076679	rai1	protein_coding	retinoic acid induced 1 [Source:ZFIN;Acc:ZDB-GENE-101203-2] Maylandia_lombardoi Clark et al. 2018
ENSDARG00000112551	sfswap	protein_coding	splicing factor SWAP [Source:ZFIN;Acc:ZDB-GENE-040426-931] Maylandia_lombardoi Clark et al. 2018
ENSDARG00000039960	st7	protein_coding	suppression of tumorigenicity 7 [Source:ZFIN;Acc:ZDB-GENE-060421-2807] Maylandia_lombardoi Clark et al. 2018
Maylandia_lombardoi Clark et al. 2018
ENSDARG00000098726	rptor	protein_coding	regulatory associated protein of MTOR, complex 1 [Source:ZFIN;Acc:ZDB-GENE-130530-685] Metriaclima_mbenji Clark et al. 2018
ENSDARG00000002355	shpk	protein_coding	sedoheptulokinase [Source:ZFIN;Acc:ZDB-GENE-060526-357] Metriaclima_mbenji Clark et al. 2018
ENSDARG00000077299	yars2	protein_coding	tyrosyl-tRNA synthetase 2, mitochondrial [Source:ZFIN;Acc:ZDB-GENE-030131-6268] Metriaclima_mbenji Clark et al. 2018
ENSDARG00000012942	itgb5	protein_coding	integrin, beta 5 [Source:ZFIN;Acc:ZDB-GENE-030131-6022] Metriaclima_mbenji Clark et al. 2018
ENSDARG00000026753	grik4	protein_coding	glutamate receptor, ionotropic, kainate 4 [Source:ZFIN;Acc:ZDB-GENE-070821-5] Metriaclima_mbenji Clark et al. 2018
ENSDARG00000077710	nlgn1	protein_coding	neuroligin 1 [Source:ZFIN;Acc:ZDB-GENE-090918-1] Metriaclima_mbenji Clark et al. 2018
ENSDARG00000093313	ubb	protein_coding	ubiquitin B [Source:ZFIN;Acc:ZDB-GENE-050411-10] Metriaclima_mbenji Clark et al. 2018
ENSDARG00000062258	armc8	protein_coding	armadillo repeat containing 8 [Source:ZFIN;Acc:ZDB-GENE-061027-88] Metriaclima_mbenji Clark et al. 2018
ENSDARG00000078890	wdfy3	protein_coding	WD repeat and FYVE domain containing 3 [Source:ZFIN;Acc:ZDB-GENE-070705-153] Metriaclima_mbenji Clark et al. 2018
ENSDARG00000088898	caln1	protein_coding	calneuron 1 [Source:ZFIN;Acc:ZDB-GENE-130313-1] Metriaclima_mbenji Clark et al. 2018
ENSDARG00000012699	bbx	protein_coding	bobby sox homolog (Drosophila) [Source:ZFIN;Acc:ZDB-GENE-091204-306] Metriaclima_mbenji Clark et al. 2018
ENSDARG00000037020	kif1b	protein_coding	kinesin family member 1B [Source:ZFIN;Acc:ZDB-GENE-030820-1] Metriaclima_mbenji Clark et al. 2018
ENSDARG00000104478	cap2	protein_coding	cyclase associated actin cytoskeleton regulatory protein 2 [Source:ZFIN;Acc:ZDB-GENE-040426-1758] Metriaclima_mbenji Clark et al. 2018
ENSDARG00000030237	pgrmc2	protein_coding	progesterone receptor membrane component 2 [Source:ZFIN;Acc:ZDB-GENE-040426-2102] Metriaclima_mbenji Clark et al. 2018
ENSDARG00000063684	ppm1h	protein_coding	protein phosphatase, Mg2+/Mn2+ dependent, 1H [Source:ZFIN;Acc:ZDB-GENE-061027-190] Metriaclima_mbenji Clark et al. 2018
ENSDARG00000022813	dnd1	protein_coding	DND microRNA-mediated repression inhibitor 1 [Source:ZFIN;Acc:ZDB-GENE-030828-4] Metriaclima_mbenji Clark et al. 2018
ENSDARG00000039535	dapp1	protein_coding	dual adaptor of phosphotyrosine and 3-phosphoinositides [Source:ZFIN;Acc:ZDB-GENE-050417-180] Metriaclima_mbenji Clark et al. 2018
ENSDARG00000012555	ak5	protein_coding	adenylate kinase 5 [Source:ZFIN;Acc:ZDB-GENE-030131-8256] Metriaclima_mbenji Clark et al. 2018
ENSDARG00000074471	vps39	protein_coding	vacuolar protein sorting 39 homolog (S. cerevisiae) [Source:ZFIN;Acc:ZDB-GENE-080530-2] Metriaclima_mbenji Clark et al. 2018
ENSDARG00000009315	clgn	protein_coding	calmegin [Source:ZFIN;Acc:ZDB-GENE-060929-708] Metriaclima_mbenji Clark et al. 2018
ENSDARG00000062359	scn3b	protein_coding	sodium channel, voltage-gated, type III, beta [Source:ZFIN;Acc:ZDB-GENE-070920-2] Metriaclima_mbenji Clark et al. 2018
ENSDARG00000002847	fndc1	protein_coding	fibronectin type III domain containing 1 [Source:ZFIN;Acc:ZDB-GENE-041210-332] Metriaclima_mbenji Clark et al. 2018
ENSDARG00000013079	tubgcp2	protein_coding	tubulin, gamma complex associated protein 2 [Source:ZFIN;Acc:ZDB-GENE-031118-150] Metriaclima_mbenji Clark et al. 2018
ENSDARG00000090787	klhdc8b	protein_coding	kelch domain containing 8B [Source:ZFIN;Acc:ZDB-GENE-090313-174] Metriaclima_mbenji Clark et al. 2018
ENSDARG00000004931	slc8a3	protein_coding	solute carrier family 8 (sodium/calcium exchanger), member 3 [Source:ZFIN;Acc:ZDB-GENE-050810-1] Metriaclima_mbenji Clark et al. 2018
ENSDARG00000013500	abca2	protein_coding	ATP-binding cassette, sub-family A (ABC1), member 2 [Source:ZFIN;Acc:ZDB-GENE-050517-1] Metriaclima_mbenji Clark et al. 2018
ENSDARG00000001897	man2b1	protein_coding	mannosidase, alpha, class 2B, member 1 [Source:ZFIN;Acc:ZDB-GENE-050327-52] Metriaclima_mbenji Clark et al. 2018
ENSDARG00000022187	usp6nl	protein_coding	USP6 N-terminal like [Source:ZFIN;Acc:ZDB-GENE-041210-192] Metriaclima_mbenji Clark et al. 2018
ENSDARG00000104453	flt4	protein_coding	fms-related tyrosine kinase 4 [Source:ZFIN;Acc:ZDB-GENE-980526-326] Metriaclima_mbenji Clark et al. 2018
ENSDARG00000002369	UBB	protein_coding	si:ch211-202a12.4 [Source:ZFIN;Acc:ZDB-GENE-030131-8486] Metriaclima_mbenji Clark et al. 2018
ENSDARG00000052242	aff2	protein_coding	AF4/FMR2 family, member 2 [Source:ZFIN;Acc:ZDB-GENE-110411-190] Metriaclima_mbenji Clark et al. 2018
ENSDARG00000076997	stxbp4	protein_coding	syntaxin binding protein 4 [Source:ZFIN;Acc:ZDB-GENE-110420-5] Metriaclima_mbenji Clark et al. 2018
ENSDARG00000063097	scube1	protein_coding	signal peptide, CUB domain, EGF-like 1 [Source:ZFIN;Acc:ZDB-GENE-050302-78] Metriaclima_mbenji Clark et al. 2018
ENSDARG00000009871	snrpc	protein_coding	small nuclear ribonucleoprotein polypeptide C [Source:ZFIN;Acc:ZDB-GENE-020419-26] Metriaclima_mbenji Clark et al. 2018
ENSDARG00000013526	svep1	protein_coding	sushi, von Willebrand factor type A, EGF and pentraxin domain containing 1 [Source:ZFIN;Acc:ZDB-GENE-110726-1] Metriaclima_mbenji Clark et al. 2018
ENSDARG00000008953	pofut1	protein_coding	protein O-fucosyltransferase 1 [Source:ZFIN;Acc:ZDB-GENE-040303-2] Metriaclima_mbenji Clark et al. 2018
ENSDARG00000089207	ankrd27	protein_coding	ankyrin repeat domain 27 (VPS9 domain) [Source:ZFIN;Acc:ZDB-GENE-121105-1] Metriaclima_mbenji Clark et al. 2018
ENSDARG00000098252	cpne9	protein_coding	copine family member IX [Source:ZFIN;Acc:ZDB-GENE-090311-49] Metriaclima_mbenji Clark et al. 2018
ENSDARG00000054619	fras1	protein_coding	Fraser extracellular matrix complex subunit 1 [Source:ZFIN;Acc:ZDB-GENE-060526-68] Metriaclima_mbenji Clark et al. 2018
ENSDARG00000020521	exoc6	protein_coding	exocyst complex component 6 [Source:ZFIN;Acc:ZDB-GENE-040426-2511] Metriaclima_mbenji Clark et al. 2018
ENSDARG00000018650	gtpbp3	protein_coding	GTP binding protein 3, mitochondrial [Source:ZFIN;Acc:ZDB-GENE-050522-335] Metriaclima_mbenji Clark et al. 2018
ENSDARG00000019383	cdc42bpb	protein_coding	CDC42 binding protein kinase beta (DMPK-like) [Source:ZFIN;Acc:ZDB-GENE-030131-3647] Metriaclima_mbenji Clark et al. 2018
ENSDARG00000045308	pola1	protein_coding	polymerase (DNA directed), alpha 1 [Source:ZFIN;Acc:ZDB-GENE-030114-9] Metriaclima_mbenji Clark et al. 2018
ENSDARG00000042555	dym	protein_coding	dymeclin [Source:ZFIN;Acc:ZDB-GENE-091204-348] Metriaclima_mbenji Clark et al. 2018
ENSDARG00000055302	grid2	protein_coding	glutamate receptor, ionotropic, delta 2 [Source:ZFIN;Acc:ZDB-GENE-040913-1] Metriaclima_mbenji Clark et al. 2018
ENSDARG00000007347	degs1	protein_coding	delta(4)-desaturase, sphingolipid 1 [Source:ZFIN;Acc:ZDB-GENE-030131-5283] Metriaclima_mbenji Clark et al. 2018
ENSDARG00000028982	pcca	protein_coding	propionyl-CoA carboxylase subunit alpha [Source:ZFIN;Acc:ZDB-GENE-040718-246] Metriaclima_mbenji Clark et al. 2018
ENSDARG00000025854	ddx51	protein_coding	DEAD (Asp-Glu-Ala-Asp) box polypeptide 51 [Source:ZFIN;Acc:ZDB-GENE-040927-28] Metriaclima_mbenji Clark et al. 2018
ENSDARG00000021163	thrb	protein_coding	thyroid hormone receptor beta [Source:ZFIN;Acc:ZDB-GENE-990415-268] Metriaclima_mbenji Clark et al. 2018
ENSDARG00000090830	tmem132e	protein_coding	transmembrane protein 132E [Source:ZFIN;Acc:ZDB-GENE-120926-3] Metriaclima_mbenji Clark et al. 2018
ENSDARG00000055563	drosha	protein_coding	drosha ribonuclease III [Source:ZFIN;Acc:ZDB-GENE-070209-23] Metriaclima_mbenji Clark et al. 2018
ENSDARG00000091538	zranb3	protein_coding	zinc finger, RAN-binding domain containing 3 [Source:ZFIN;Acc:ZDB-GENE-060712-1] Metriaclima_mbenji Clark et al. 2018
ENSDARG00000092624	SPTBN4	protein_coding	si:ch73-262h23.4 [Source:ZFIN;Acc:ZDB-GENE-081031-8] Metriaclima_mbenji Clark et al. 2018
ENSDARG00000014215	cdh13	protein_coding	cadherin 13, H-cadherin (heart) [Source:ZFIN;Acc:ZDB-GENE-060503-286] Metriaclima_mbenji Clark et al. 2018
ENSDARG00000036232	trpm7	protein_coding	transient receptor potential cation channel, subfamily M, member 7 [Source:ZFIN;Acc:ZDB-GENE-021115-2] Metriaclima_mbenji Clark et al. 2018
ENSDARG00000037587	SYNPR	protein_coding	si:dkey-30j16.3 [Source:ZFIN;Acc:ZDB-GENE-141212-294] Metriaclima_mbenji Clark et al. 2018
ENSDARG00000027200	gabarapl2	protein_coding	GABA(A) receptor-associated protein like 2 [Source:ZFIN;Acc:ZDB-GENE-040718-336] Metriaclima_mbenji Clark et al. 2018
ENSDARG00000044319	fstl4	protein_coding	follistatin-like 4 [Source:ZFIN;Acc:ZDB-GENE-070127-3] Metriaclima_mbenji Clark et al. 2018
ENSDARG00000024829	tnn	protein_coding	tenascin N [Source:ZFIN;Acc:ZDB-GENE-990415-262] Metriaclima_mbenji Clark et al. 2018
ENSDARG00000016360	kpna1	protein_coding	karyopherin alpha 1 (importin alpha 5) [Source:ZFIN;Acc:ZDB-GENE-091116-39] Metriaclima_mbenji Clark et al. 2018
ENSDARG00000063412	cers1	protein_coding	ceramide synthase 1 [Source:ZFIN;Acc:ZDB-GENE-050208-406] Metriaclima_mbenji Clark et al. 2018
ENSDARG00000071331	ryr3	protein_coding	ryanodine receptor 3 [Source:ZFIN;Acc:ZDB-GENE-041001-165] Metriaclima_mbenji Clark et al. 2018
ENSDARG00000040453	wdfy2	protein_coding	WD repeat and FYVE domain containing 2 [Source:ZFIN;Acc:ZDB-GENE-041111-211] Metriaclima_mbenji Clark et al. 2018
ENSDARG00000068208	def8	protein_coding	differentially expressed in FDCP 8 homolog (mouse) [Source:ZFIN;Acc:ZDB-GENE-041114-96] Metriaclima_mbenji Clark et al. 2018
ENSDARG00000039020	fbxo5	protein_coding	F-box protein 5 [Source:ZFIN;Acc:ZDB-GENE-030131-4027] Metriaclima_mbenji Clark et al. 2018
ENSDARG00000019328	plxna4	protein_coding	plexin A4 [Source:ZFIN;Acc:ZDB-GENE-030131-4663] Metriaclima_mbenji Clark et al. 2018
ENSDARG00000036158	nudcd1	protein_coding	NudC domain containing 1 [Source:ZFIN;Acc:ZDB-GENE-050522-483] Metriaclima_mbenji Clark et al. 2018
ENSDARG00000001234	map4k2	protein_coding	mitogen-activated protein kinase kinase kinase kinase 2 [Source:ZFIN;Acc:ZDB-GENE-030616-163] Metriaclima_mbenji Clark et al. 2018
ENSDARG00000061757	rabgap1l	protein_coding	RAB GTPase activating protein 1-like [Source:ZFIN;Acc:ZDB-GENE-050208-389] Metriaclima_mbenji Clark et al. 2018
ENSDARG00000045748	stab2	protein_coding	stabilin 2 [Source:ZFIN;Acc:ZDB-GENE-041210-336] Metriaclima_mbenji Clark et al. 2018
ENSDARG00000075217	tdrd12	protein_coding	tudor domain containing 12 [Source:ZFIN;Acc:ZDB-GENE-121214-348] Metriaclima_mbenji Clark et al. 2018
ENSDARG00000034855	ccnb3	protein_coding	cyclin B3 [Source:ZFIN;Acc:ZDB-GENE-060929-684] Metriaclima_mbenji Clark et al. 2018
ENSDARG00000091851	tsen2	protein_coding	TSEN2 tRNA splicing endonuclease subunit [Source:ZFIN;Acc:ZDB-GENE-060929-918] Metriaclima_mbenji Clark et al. 2018
ENSDARG00000077465	sorcs2	protein_coding	sortilin-related VPS10 domain containing receptor 2 [Source:ZFIN;Acc:ZDB-GENE-130530-825] Metriaclima_mbenji Clark et al. 2018
ENSDARG00000058108	eps8l2	protein_coding	EPS8 like 2 [Source:ZFIN;Acc:ZDB-GENE-131121-340] Metriaclima_mbenji Clark et al. 2018
ENSDARG00000021455	strbp	protein_coding	spermatid perinuclear RNA binding protein [Source:ZFIN;Acc:ZDB-GENE-030729-18] Metriaclima_mbenji Clark et al. 2018
ENSDARG00000078908	fbxo41	protein_coding	F-box protein 41 [Source:ZFIN;Acc:ZDB-GENE-090313-350] Metriaclima_mbenji Clark et al. 2018
ENSDARG00000044775	fut7	protein_coding	fucosyltransferase 7 (alpha (1,3) fucosyltransferase) [Source:ZFIN;Acc:ZDB-GENE-060929-997] Metriaclima_mbenji Clark et al. 2018
ENSDARG00000044278	synpr	protein_coding	synaptoporin [Source:ZFIN;Acc:ZDB-GENE-030616-625] Metriaclima_mbenji Clark et al. 2018
ENSDARG00000055659	gpr161	protein_coding	G protein-coupled receptor 161 [Source:ZFIN;Acc:ZDB-GENE-030616-58] Metriaclima_mbenji Clark et al. 2018
[truncated: 569 more rows]
