# Supplementary material for: The Modern View of B Chromosomes Under the Impact of High Scale Omics Analyses
Source: Cells. 2019 Feb 13;8(2):156. doi: 10.3390/cells8020156 (PMC6406668; doi:10.3390/cells8020156)
Supplement: Supplementary file 1 [file cells-08-00156-s001.zip › SupplementaryDatasetS3-GOenrichment-Bgenes-list.xls]

## Sheet: GOPROCESS
GO Term	Description	P-value	FDR q-value	Enrichment	N	B	n	b	Genes
GO:0071840	cellular component organization or biogenesis	1.09e-14	1.69e-10	1.34	19350	5064	1432	501	[SPTBN5 - spectrin, beta, non-erythrocytic 5, CD2AP - cd2-associated protein, SPTBN4 - spectrin, beta, non-erythrocytic 4, AMACR - alpha-methylacyl-coa racemase, ABR - active bcr-related, ACAA1 - acetyl-coa acyltransferase 1, LZTS2 - leucine zipper, putative tumor suppressor 2, LETM1 - leucine zipper-ef-hand containing transmembrane protein 1, CDC42EP4 - cdc42 effector protein (rho gtpase binding…
GO:0016043	cellular component organization	2.1e-14	1.63e-10	1.34	19350	5020	1432	496	[SPTBN5 - spectrin, beta, non-erythrocytic 5, CD2AP - cd2-associated protein, SPTBN4 - spectrin, beta, non-erythrocytic 4, AMACR - alpha-methylacyl-coa racemase, ABR - active bcr-related, ACAA1 - acetyl-coa acyltransferase 1, LZTS2 - leucine zipper, putative tumor suppressor 2, LETM1 - leucine zipper-ef-hand containing transmembrane protein 1, CDC42EP4 - cdc42 effector protein (rho gtpase binding…
GO:0051960	regulation of nervous system development	9.1e-14	4.71e-10	1.96	19350	874	1432	127	[PARK2 - parkinson protein 2, e3 ubiquitin protein ligase (parkin), MDGA1 - mam domain containing glycosylphosphatidylinositol anchor 1, MAGI2 - membrane associated guanylate kinase, ww and pdz domain containing 2, GFI1 - growth factor independent 1 transcription repressor, DDX6 - dead (asp-glu-ala-asp) box helicase 6, SEMA5B - sema domain, seven thrombospondin repeats (type 1 and type 1-like), t…
GO:0051179	localization	2.37e-13	9.19e-10	1.34	19350	4594	1432	456	[SPTBN5 - spectrin, beta, non-erythrocytic 5, SPTBN4 - spectrin, beta, non-erythrocytic 4, AMACR - alpha-methylacyl-coa racemase, ABCA2 - atp-binding cassette, sub-family a (abc1), member 2, COG8 - component of oligomeric golgi complex 8, RIN1 - ras and rab interactor 1, RAB3IP - rab3a interacting protein, ANO8 - anoctamin 8, STAB2 - stabilin 2, SRCRB4D - scavenger receptor cysteine rich domain c…
GO:0007155	cell adhesion	1.18e-12	3.67e-09	1.91	19350	876	1432	124	[NCAM2 - neural cell adhesion molecule 2, ITGA10 - integrin, alpha 10, SVEP1 - sushi, von willebrand factor type a, egf and pentraxin domain containing 1, CD2AP - cd2-associated protein, MMRN1 - multimerin 1, NRP1 - neuropilin 1, STAB2 - stabilin 2, RET - ret proto-oncogene, PPFIBP1 - ptprf interacting protein, binding protein 1 (liprin beta 1), MLLT4 - myeloid/lymphoid or mixed-lineage leukemia …
GO:0032502	developmental process	1.2e-12	3.12e-09	1.32	19350	4750	1432	465	[MDGA1 - mam domain containing glycosylphosphatidylinositol anchor 1, GFI1 - growth factor independent 1 transcription repressor, AARS - alanyl-trna synthetase, SPTBN4 - spectrin, beta, non-erythrocytic 4, RMI1 - recq mediated genome instability 1, ABR - active bcr-related, STAB2 - stabilin 2, LZTS2 - leucine zipper, putative tumor suppressor 2, GDF5 - growth differentiation factor 5, ACADVL - ac…
GO:0022610	biological adhesion	1.9e-12	4.23e-09	1.9	19350	882	1432	124	[NCAM2 - neural cell adhesion molecule 2, ITGA10 - integrin, alpha 10, SVEP1 - sushi, von willebrand factor type a, egf and pentraxin domain containing 1, CD2AP - cd2-associated protein, MMRN1 - multimerin 1, NRP1 - neuropilin 1, STAB2 - stabilin 2, RET - ret proto-oncogene, PPFIBP1 - ptprf interacting protein, binding protein 1 (liprin beta 1), MLLT4 - myeloid/lymphoid or mixed-lineage leukemia …
GO:0050767	regulation of neurogenesis	2.19e-12	4.26e-09	1.97	19350	777	1432	113	[PARK2 - parkinson protein 2, e3 ubiquitin protein ligase (parkin), MAGI2 - membrane associated guanylate kinase, ww and pdz domain containing 2, GFI1 - growth factor independent 1 transcription repressor, DDX6 - dead (asp-glu-ala-asp) box helicase 6, SEMA5B - sema domain, seven thrombospondin repeats (type 1 and type 1-like), transmembrane domain (tm) and short cytoplasmic domain, (semaphorin) 5…
GO:0120035	regulation of plasma membrane bounded cell projection organization	5.69e-12	9.82e-09	2.07	19350	627	1432	96	[RRN3 - rrn3 rna polymerase i transcription factor homolog (s. cerevisiae), PARK2 - parkinson protein 2, e3 ubiquitin protein ligase (parkin), MAGI2 - membrane associated guanylate kinase, ww and pdz domain containing 2, GFI1 - growth factor independent 1 transcription repressor, EPS8L2 - eps8-like 2, SEMA5B - sema domain, seven thrombospondin repeats (type 1 and type 1-like), transmembrane domai…
GO:0060284	regulation of cell development	7.68e-12	1.19e-08	1.86	19350	900	1432	124	[PARK2 - parkinson protein 2, e3 ubiquitin protein ligase (parkin), MAGI2 - membrane associated guanylate kinase, ww and pdz domain containing 2, GFI1 - growth factor independent 1 transcription repressor, DDX6 - dead (asp-glu-ala-asp) box helicase 6, SEMA5B - sema domain, seven thrombospondin repeats (type 1 and type 1-like), transmembrane domain (tm) and short cytoplasmic domain, (semaphorin) 5…
GO:0031344	regulation of cell projection organization	1.43e-11	2.02e-08	2.04	19350	637	1432	96	[RRN3 - rrn3 rna polymerase i transcription factor homolog (s. cerevisiae), PARK2 - parkinson protein 2, e3 ubiquitin protein ligase (parkin), MAGI2 - membrane associated guanylate kinase, ww and pdz domain containing 2, GFI1 - growth factor independent 1 transcription repressor, EPS8L2 - eps8-like 2, SEMA5B - sema domain, seven thrombospondin repeats (type 1 and type 1-like), transmembrane domai…
GO:0051128	regulation of cellular component organization	2.36e-11	3.06e-08	1.47	19350	2420	1432	263	[MDGA1 - mam domain containing glycosylphosphatidylinositol anchor 1, MAPRE1 - microtubule-associated protein, rp/eb family, member 1, GFI1 - growth factor independent 1 transcription repressor, DNAJB2 - dnaj (hsp40) homolog, subfamily b, member 2, SPTBN5 - spectrin, beta, non-erythrocytic 5, APC2 - adenomatosis polyposis coli 2, KAZALD1 - kazal-type serine peptidase inhibitor domain 1, SPTBN4 - …
GO:0051641	cellular localization	4.79e-11	5.73e-08	1.51	19350	2039	1432	228	[MAPRE1 - microtubule-associated protein, rp/eb family, member 1, TSPAN14 - tetraspanin 14, SPTBN5 - spectrin, beta, non-erythrocytic 5, SPTBN4 - spectrin, beta, non-erythrocytic 4, BRAF - v-raf murine sarcoma viral oncogene homolog b, AMACR - alpha-methylacyl-coa racemase, TRAPPC6A - trafficking protein particle complex 6a, COG8 - component of oligomeric golgi complex 8, ANKS1B - ankyrin repeat …
GO:0050804	modulation of chemical synaptic transmission	4.99e-11	5.54e-08	2.27	19350	422	1432	71	[PARK2 - parkinson protein 2, e3 ubiquitin protein ligase (parkin), SLC6A9 - solute carrier family 6 (neurotransmitter transporter, glycine), member 9, PNKD - paroxysmal nonkinesigenic dyskinesia, SLC8A3 - solute carrier family 8 (sodium/calcium exchanger), member 3, BRAF - v-raf murine sarcoma viral oncogene homolog b, SYT1 - synaptotagmin i, CAMK2A - calcium/calmodulin-dependent protein kinase …
GO:0099177	regulation of trans-synaptic signaling	5.58e-11	5.78e-08	2.27	19350	423	1432	71	[PARK2 - parkinson protein 2, e3 ubiquitin protein ligase (parkin), SLC6A9 - solute carrier family 6 (neurotransmitter transporter, glycine), member 9, PNKD - paroxysmal nonkinesigenic dyskinesia, SLC8A3 - solute carrier family 8 (sodium/calcium exchanger), member 3, BRAF - v-raf murine sarcoma viral oncogene homolog b, SYT1 - synaptotagmin i, CAMK2A - calcium/calmodulin-dependent protein kinase …
GO:0045664	regulation of neuron differentiation	5.58e-11	5.42e-08	2.01	19350	624	1432	93	[RRN3 - rrn3 rna polymerase i transcription factor homolog (s. cerevisiae), PARK2 - parkinson protein 2, e3 ubiquitin protein ligase (parkin), MAGI2 - membrane associated guanylate kinase, ww and pdz domain containing 2, GFI1 - growth factor independent 1 transcription repressor, DDX6 - dead (asp-glu-ala-asp) box helicase 6, CDK5RAP2 - cdk5 regulatory subunit associated protein 2, SEMA5B - sema d…
GO:0098742	cell-cell adhesion via plasma-membrane adhesion molecules	8.18e-11	7.48e-08	2.7	19350	250	1432	50	[CRB1 - crumbs homolog 1 (drosophila), PTPRM - protein tyrosine phosphatase, receptor type, m, PTPRT - protein tyrosine phosphatase, receptor type, t, LRFN5 - leucine rich repeat and fibronectin type iii domain containing 5, RET - ret proto-oncogene, NLGN1 - neuroligin 1, PCDH9 - protocadherin 9, PVRL1 - poliovirus receptor-related 1 (herpesvirus entry mediator c), ROBO3 - roundabout, axon guidan…
GO:0097485	neuron projection guidance	1.24e-10	1.07e-07	2.74	19350	237	1432	48	[CXCR4 - chemokine (c-x-c motif) receptor 4, GFRA4 - gdnf family receptor alpha 4, SEMA5B - sema domain, seven thrombospondin repeats (type 1 and type 1-like), transmembrane domain (tm) and short cytoplasmic domain, (semaphorin) 5b, SPTBN5 - spectrin, beta, non-erythrocytic 5, SPTBN4 - spectrin, beta, non-erythrocytic 4, PTPRM - protein tyrosine phosphatase, receptor type, m, VANGL2 - vangl plana…
GO:0048856	anatomical structure development	2.8e-10	2.29e-07	1.37	19350	3194	1432	324	[MDGA1 - mam domain containing glycosylphosphatidylinositol anchor 1, GFI1 - growth factor independent 1 transcription repressor, CREG1 - cellular repressor of e1a-stimulated genes 1, AARS - alanyl-trna synthetase, KAZALD1 - kazal-type serine peptidase inhibitor domain 1, BRAF - v-raf murine sarcoma viral oncogene homolog b, NRP1 - neuropilin 1, ENPEP - glutamyl aminopeptidase (aminopeptidase a),…
GO:0030030	cell projection organization	2.82e-10	2.19e-07	1.88	19350	740	1432	103	[TPRN - taperin, NCAM2 - neural cell adhesion molecule 2, INPP5K - inositol polyphosphate-5-phosphatase k, SPTBN4 - spectrin, beta, non-erythrocytic 4, CD2AP - cd2-associated protein, VANGL2 - vangl planar cell polarity protein 2, NRP1 - neuropilin 1, PSD - pleckstrin and sec7 domain containing, RDX - radixin, SHANK2 - sh3 and multiple ankyrin repeat domains 2, DCC - deleted in colorectal carcino…
GO:0007411	axon guidance	3.01e-10	2.22e-07	2.7	19350	235	1432	47	[CXCR4 - chemokine (c-x-c motif) receptor 4, GFRA4 - gdnf family receptor alpha 4, SPTBN5 - spectrin, beta, non-erythrocytic 5, SPTBN4 - spectrin, beta, non-erythrocytic 4, PTPRM - protein tyrosine phosphatase, receptor type, m, VANGL2 - vangl planar cell polarity protein 2, NRP1 - neuropilin 1, NRXN1 - neurexin 1, SIAH1 - siah e3 ubiquitin protein ligase 1, DPYSL5 - dihydropyrimidinase-like 5, C…
GO:0006793	phosphorus metabolic process	3.19e-10	2.25e-07	1.5	19350	1956	1432	217	[BMP2K - bmp2 inducible kinase, GFPT1 - glutamine--fructose-6-phosphate transaminase 1, SPTBN5 - spectrin, beta, non-erythrocytic 5, SPTBN4 - spectrin, beta, non-erythrocytic 4, BRAF - v-raf murine sarcoma viral oncogene homolog b, AASS - aminoadipate-semialdehyde synthase, BST1 - bone marrow stromal cell antigen 1, PAPL - iron/zinc purple acid phosphatase-like protein, RET - ret proto-oncogene, …
GO:0051239	regulation of multicellular organismal process	3.55e-10	2.4e-07	1.38	19350	3046	1432	311	[MDGA1 - mam domain containing glycosylphosphatidylinositol anchor 1, BMP2K - bmp2 inducible kinase, GFI1 - growth factor independent 1 transcription repressor, OTUD5 - otu domain containing 5, POLR3D - polymerase (rna) iii (dna directed) polypeptide d, 44kda, BRAF - v-raf murine sarcoma viral oncogene homolog b, CD2AP - cd2-associated protein, SPTBN4 - spectrin, beta, non-erythrocytic 4, SNW1 - …
GO:0010975	regulation of neuron projection development	7.5e-10	4.86e-07	2.12	19350	466	1432	73	[RRN3 - rrn3 rna polymerase i transcription factor homolog (s. cerevisiae), PARK2 - parkinson protein 2, e3 ubiquitin protein ligase (parkin), MAGI2 - membrane associated guanylate kinase, ww and pdz domain containing 2, GFI1 - growth factor independent 1 transcription repressor, SEMA5B - sema domain, seven thrombospondin repeats (type 1 and type 1-like), transmembrane domain (tm) and short cytop…
GO:0023051	regulation of signaling	7.93e-10	4.93e-07	1.34	19350	3511	1432	348	[ARAP2 - arfgap with rhogap domain, ankyrin repeat and ph domain 2, GFI1 - growth factor independent 1 transcription repressor, TSPAN14 - tetraspanin 14, G3BP1 - gtpase activating protein (sh3 domain) binding protein 1, APC2 - adenomatosis polyposis coli 2, CD2AP - cd2-associated protein, BRAF - v-raf murine sarcoma viral oncogene homolog b, SNW1 - snw domain containing 1, RIN1 - ras and rab inte…
GO:0050808	synapse organization	8.56e-10	5.12e-07	3.03	19350	165	1432	37	[DLG3 - discs, large homolog 3 (drosophila), PIN1 - peptidylprolyl cis/trans isomerase, nima-interacting 1, GNPAT - glyceronephosphate o-acyltransferase, UTRN - utrophin, VPS35 - vacuolar protein sorting 35 homolog (s. cerevisiae), NRXN1 - neurexin 1, LRRK2 - leucine-rich repeat kinase 2, SHANK2 - sh3 and multiple ankyrin repeat domains 2, NFASC - neurofascin, SDK2 - sidekick cell adhesion molecu…
GO:0006796	phosphate-containing compound metabolic process	1.21e-09	6.95e-07	1.49	19350	1929	1432	212	[BMP2K - bmp2 inducible kinase, GFPT1 - glutamine--fructose-6-phosphate transaminase 1, SPTBN5 - spectrin, beta, non-erythrocytic 5, SPTBN4 - spectrin, beta, non-erythrocytic 4, BRAF - v-raf murine sarcoma viral oncogene homolog b, AASS - aminoadipate-semialdehyde synthase, BST1 - bone marrow stromal cell antigen 1, PAPL - iron/zinc purple acid phosphatase-like protein, RET - ret proto-oncogene, …
GO:0043087	regulation of GTPase activity	1.21e-09	6.74e-07	2.09	19350	471	1432	73	[ARAP2 - arfgap with rhogap domain, ankyrin repeat and ph domain 2, DOCK4 - dedicator of cytokinesis 4, PTPRN2 - protein tyrosine phosphatase, receptor type, n polypeptide 2, TBC1D19 - tbc1 domain family, member 19, APC2 - adenomatosis polyposis coli 2, ARHGAP26 - rho gtpase activating protein 26, TRAPPC6A - trafficking protein particle complex 6a, RIN2 - ras and rab interactor 2, RIN1 - ras and …
GO:0050769	positive regulation of neurogenesis	1.26e-09	6.73e-07	2.12	19350	453	1432	71	[RRN3 - rrn3 rna polymerase i transcription factor homolog (s. cerevisiae), PARK2 - parkinson protein 2, e3 ubiquitin protein ligase (parkin), MAGI2 - membrane associated guanylate kinase, ww and pdz domain containing 2, GRIP1 - glutamate receptor interacting protein 1, LRRC7 - leucine rich repeat containing 7, CAMK1D - calcium/calmodulin-dependent protein kinase id, TRIM67 - tripartite motif con…
GO:0051962	positive regulation of nervous system development	1.44e-09	7.49e-07	2.04	19350	510	1432	77	[RRN3 - rrn3 rna polymerase i transcription factor homolog (s. cerevisiae), PARK2 - parkinson protein 2, e3 ubiquitin protein ligase (parkin), MAGI2 - membrane associated guanylate kinase, ww and pdz domain containing 2, GRIP1 - glutamate receptor interacting protein 1, CAMK1D - calcium/calmodulin-dependent protein kinase id, LRRC7 - leucine rich repeat containing 7, TRIM67 - tripartite motif con…
GO:0010646	regulation of cell communication	1.58e-09	7.91e-07	1.33	19350	3483	1432	344	[ARAP2 - arfgap with rhogap domain, ankyrin repeat and ph domain 2, GFI1 - growth factor independent 1 transcription repressor, G3BP1 - gtpase activating protein (sh3 domain) binding protein 1, TSPAN14 - tetraspanin 14, APC2 - adenomatosis polyposis coli 2, CD2AP - cd2-associated protein, BRAF - v-raf murine sarcoma viral oncogene homolog b, SNW1 - snw domain containing 1, RIN1 - ras and rab inte…
GO:0031346	positive regulation of cell projection organization	2.56e-09	1.24e-06	2.25	19350	361	1432	60	[PARK2 - parkinson protein 2, e3 ubiquitin protein ligase (parkin), RRN3 - rrn3 rna polymerase i transcription factor homolog (s. cerevisiae), MAGI2 - membrane associated guanylate kinase, ww and pdz domain containing 2, EPS8L2 - eps8-like 2, GRIP1 - glutamate receptor interacting protein 1, CAMK1D - calcium/calmodulin-dependent protein kinase id, LRRC7 - leucine rich repeat containing 7, TRIM67 …
GO:0098609	cell-cell adhesion	2.57e-09	1.21e-06	2.06	19350	479	1432	73	[NCAM2 - neural cell adhesion molecule 2, CRB1 - crumbs homolog 1 (drosophila), KIFC3 - kinesin family member c3, LRRC7 - leucine rich repeat containing 7, CD2AP - cd2-associated protein, PTPRM - protein tyrosine phosphatase, receptor type, m, PTPRT - protein tyrosine phosphatase, receptor type, t, LRFN5 - leucine rich repeat and fibronectin type iii domain containing 5, RET - ret proto-oncogene,…
GO:0051234	establishment of localization	2.62e-09	1.2e-06	1.29	19350	4133	1432	396	[SPTBN5 - spectrin, beta, non-erythrocytic 5, SPTBN4 - spectrin, beta, non-erythrocytic 4, AMACR - alpha-methylacyl-coa racemase, ABCA2 - atp-binding cassette, sub-family a (abc1), member 2, COG8 - component of oligomeric golgi complex 8, RAB3IP - rab3a interacting protein, RIN1 - ras and rab interactor 1, ANO8 - anoctamin 8, STAB2 - stabilin 2, SRCRB4D - scavenger receptor cysteine rich domain c…
GO:0045666	positive regulation of neuron differentiation	7.27e-09	3.23e-06	2.22	19350	353	1432	58	[PARK2 - parkinson protein 2, e3 ubiquitin protein ligase (parkin), RRN3 - rrn3 rna polymerase i transcription factor homolog (s. cerevisiae), MAGI2 - membrane associated guanylate kinase, ww and pdz domain containing 2, CAMK1D - calcium/calmodulin-dependent protein kinase id, LRRC7 - leucine rich repeat containing 7, GRIP1 - glutamate receptor interacting protein 1, BRAF - v-raf murine sarcoma v…
GO:0009987	cellular process	8.12e-09	3.51e-06	1.08	19350	14510	1432	1161	[ARAP2 - arfgap with rhogap domain, ankyrin repeat and ph domain 2, BMP2K - bmp2 inducible kinase, GFI1 - growth factor independent 1 transcription repressor, GFPT1 - glutamine--fructose-6-phosphate transaminase 1, OTUD5 - otu domain containing 5, RNPC3 - rna-binding region (rnp1, rrm) containing 3, WDR76 - wd repeat domain 76, AARS - alanyl-trna synthetase, PDIA5 - protein disulfide isomerase fa…
GO:0007610	behavior	8.15e-09	3.42e-06	1.94	19350	549	1432	79	[OPRL1 - opiate receptor-like 1, PARK2 - parkinson protein 2, e3 ubiquitin protein ligase (parkin), AFF2 - af4/fmr2 family, member 2, SLC8A3 - solute carrier family 8 (sodium/calcium exchanger), member 3, SPTBN4 - spectrin, beta, non-erythrocytic 4, BRAF - v-raf murine sarcoma viral oncogene homolog b, MTNR1A - melatonin receptor 1a, NCOA1 - nuclear receptor coactivator 1, RIN1 - ras and rab inte…
GO:0010720	positive regulation of cell development	8.26e-09	3.38e-06	1.96	19350	530	1432	77	[RRN3 - rrn3 rna polymerase i transcription factor homolog (s. cerevisiae), PARK2 - parkinson protein 2, e3 ubiquitin protein ligase (parkin), MAGI2 - membrane associated guanylate kinase, ww and pdz domain containing 2, GRIP1 - glutamate receptor interacting protein 1, CAMK1D - calcium/calmodulin-dependent protein kinase id, PDE5A - phosphodiesterase 5a, cgmp-specific, LRRC7 - leucine rich repea…
GO:0050793	regulation of developmental process	9.35e-09	3.72e-06	1.38	19350	2568	1432	263	[MDGA1 - mam domain containing glycosylphosphatidylinositol anchor 1, BMP2K - bmp2 inducible kinase, GFI1 - growth factor independent 1 transcription repressor, APC2 - adenomatosis polyposis coli 2, SPTBN4 - spectrin, beta, non-erythrocytic 4, BRAF - v-raf murine sarcoma viral oncogene homolog b, SNW1 - snw domain containing 1, NRP1 - neuropilin 1, DROSHA - drosha, ribonuclease type iii, KATNB1 -…
GO:0006810	transport	1.41e-08	5.48e-06	1.29	19350	4016	1432	382	[TMEM163 - transmembrane protein 163, NCF4 - neutrophil cytosolic factor 4, 40kda, SLC39A11 - solute carrier family 39, member 11, TSPAN14 - tetraspanin 14, CREG1 - cellular repressor of e1a-stimulated genes 1, SPTBN5 - spectrin, beta, non-erythrocytic 5, SPTBN4 - spectrin, beta, non-erythrocytic 4, AMACR - alpha-methylacyl-coa racemase, MMRN1 - multimerin 1, TRAPPC6A - trafficking protein partic…
GO:0032879	regulation of localization	3.33e-08	1.26e-05	1.36	19350	2722	1432	273	[MAPRE1 - microtubule-associated protein, rp/eb family, member 1, CD2AP - cd2-associated protein, SPTBN4 - spectrin, beta, non-erythrocytic 4, BRAF - v-raf murine sarcoma viral oncogene homolog b, ABCA2 - atp-binding cassette, sub-family a (abc1), member 2, NRP1 - neuropilin 1, BST2 - bone marrow stromal cell antigen 2, BST1 - bone marrow stromal cell antigen 1, SEMA4G - sema domain, immunoglobul…
GO:2000026	regulation of multicellular organismal development	4.26e-08	1.58e-05	1.42	19350	2037	1432	214	[MDGA1 - mam domain containing glycosylphosphatidylinositol anchor 1, BMP2K - bmp2 inducible kinase, GFI1 - growth factor independent 1 transcription repressor, BRAF - v-raf murine sarcoma viral oncogene homolog b, SNW1 - snw domain containing 1, NRP1 - neuropilin 1, DROSHA - drosha, ribonuclease type iii, KATNB1 - katanin p80 (wd repeat containing) subunit b 1, SEMA4G - sema domain, immunoglobul…
GO:0010976	positive regulation of neuron projection development	1.04e-07	3.76e-05	2.31	19350	263	1432	45	[RRN3 - rrn3 rna polymerase i transcription factor homolog (s. cerevisiae), PARK2 - parkinson protein 2, e3 ubiquitin protein ligase (parkin), MAGI2 - membrane associated guanylate kinase, ww and pdz domain containing 2, SNX3 - sorting nexin 3, EEF2K - eukaryotic elongation factor-2 kinase, ANKRD27 - ankyrin repeat domain 27 (vps9 domain), RASAL1 - ras protein activator like 1 (gap1 like), LRRC7 …
GO:0051640	organelle localization	2.03e-07	7.19e-05	1.91	19350	473	1432	67	[CC2D2A - coiled-coil and c2 domain containing 2a, MAPRE1 - microtubule-associated protein, rp/eb family, member 1, SYN2 - synapsin ii, CDK5RAP2 - cdk5 regulatory subunit associated protein 2, SYT1 - synaptotagmin i, SAPCD2 - suppressor apc domain containing 2, KIF1B - kinesin family member 1b, RAB3IP - rab3a interacting protein, SUN2 - sad1 and unc84 domain containing 2, LRRK2 - leucine-rich rep…
GO:0006996	organelle organization	2.17e-07	7.48e-05	1.38	19350	2197	1432	224	[MAPRE1 - microtubule-associated protein, rp/eb family, member 1, G3BP1 - gtpase activating protein (sh3 domain) binding protein 1, APC2 - adenomatosis polyposis coli 2, SPTBN5 - spectrin, beta, non-erythrocytic 5, SPTBN4 - spectrin, beta, non-erythrocytic 4, CD2AP - cd2-associated protein, AMACR - alpha-methylacyl-coa racemase, TRAPPC6A - trafficking protein particle complex 6a, NRP1 - neuropili…
GO:0007156	homophilic cell adhesion via plasma membrane adhesion molecules	3.12e-07	0.000105	2.65	19350	163	1432	32	[PKD1 - polycystic kidney disease 1 (autosomal dominant), CADM1 - cell adhesion molecule 1, PTPRM - protein tyrosine phosphatase, receptor type, m, PTPRT - protein tyrosine phosphatase, receptor type, t, CDH23 - cadherin-related 23, CELSR2 - cadherin, egf lag seven-pass g-type receptor 2, CELSR3 - cadherin, egf lag seven-pass g-type receptor 3, RET - ret proto-oncogene, SDK2 - sidekick cell adhes…
GO:0033036	macromolecule localization	3.24e-07	0.000107	1.41	19350	1824	1432	191	[MAPRE1 - microtubule-associated protein, rp/eb family, member 1, PARK2 - parkinson protein 2, e3 ubiquitin protein ligase (parkin), MAGI2 - membrane associated guanylate kinase, ww and pdz domain containing 2, TSPAN14 - tetraspanin 14, INPP5K - inositol polyphosphate-5-phosphatase k, BRAF - v-raf murine sarcoma viral oncogene homolog b, SPTBN4 - spectrin, beta, non-erythrocytic 4, MID1 - midline…
GO:0048812	neuron projection morphogenesis	3.58e-07	0.000116	2.44	19350	205	1432	37	[CNTNAP2 - contactin associated protein-like 2, NEK3 - nima-related kinase 3, ANKRD27 - ankyrin repeat domain 27 (vps9 domain), PICALM - phosphatidylinositol binding clathrin assembly protein, NYAP2 - neuronal tyrosine-phosphorylated phosphoinositide-3-kinase adaptor 2, SPTBN4 - spectrin, beta, non-erythrocytic 4, ITGA1 - integrin, alpha 1, CAMK2A - calcium/calmodulin-dependent protein kinase ii …
GO:0098815	modulation of excitatory postsynaptic potential	3.59e-07	0.000114	4.85	19350	39	1432	14	[CELF4 - cugbp, elav-like family member 4, STX1A - syntaxin 1a (brain), RIMS1 - regulating synaptic membrane exocytosis 1, PRKCZ - protein kinase c, zeta, NETO1 - neuropilin (nrp) and tolloid (tll)-like 1, EIF4A3 - eukaryotic translation initiation factor 4a3, NRXN1 - neurexin 1, LRRK2 - leucine-rich repeat kinase 2, DMPK - dystrophia myotonica-protein kinase, NPY2R - neuropeptide y receptor y2, …
GO:0007167	enzyme linked receptor protein signaling pathway	3.73e-07	0.000116	1.74	19350	661	1432	85	[NCF4 - neutrophil cytosolic factor 4, 40kda, DDX5 - dead (asp-glu-ala-asp) box helicase 5, FLT1 - fms-related tyrosine kinase 1, PTPRR - protein tyrosine phosphatase, receptor type, r, FLT4 - fms-related tyrosine kinase 4, PTPRJ - protein tyrosine phosphatase, receptor type, j, PTPRK - protein tyrosine phosphatase, receptor type, k, PTPRT - protein tyrosine phosphatase, receptor type, t, PIK3R3 …
GO:0031175	neuron projection development	3.96e-07	0.000121	2.31	19350	240	1432	41	[TPRN - taperin, CNTNAP2 - contactin associated protein-like 2, MTR - 5-methyltetrahydrofolate-homocysteine methyltransferase, NCAM2 - neural cell adhesion molecule 2, GRIP1 - glutamate receptor interacting protein 1, PTPRK - protein tyrosine phosphatase, receptor type, k, PTPRM - protein tyrosine phosphatase, receptor type, m, VANGL2 - vangl planar cell polarity protein 2, TNFRSF21 - tumor necro…
GO:0007612	learning	3.99e-07	0.000119	2.78	19350	141	1432	29	[CNTNAP2 - contactin associated protein-like 2, PARK2 - parkinson protein 2, e3 ubiquitin protein ligase (parkin), SLC8A3 - solute carrier family 8 (sodium/calcium exchanger), member 3, ATXN1 - ataxin 1, BRAF - v-raf murine sarcoma viral oncogene homolog b, NTRK2 - neurotrophic tyrosine kinase, receptor, type 2, EIF4A3 - eukaryotic translation initiation factor 4a3, RIN1 - ras and rab interactor …
GO:0043547	positive regulation of GTPase activity	5.18e-07	0.000152	1.97	19350	398	1432	58	[ARAP2 - arfgap with rhogap domain, ankyrin repeat and ph domain 2, DOCK4 - dedicator of cytokinesis 4, TBC1D19 - tbc1 domain family, member 19, APC2 - adenomatosis polyposis coli 2, ARHGAP26 - rho gtpase activating protein 26, RIN2 - ras and rab interactor 2, RIN1 - ras and rab interactor 1, RASAL2 - ras protein activator like 2, NRP1 - neuropilin 1, USP6NL - usp6 n-terminal like, LRRK2 - leucin…
GO:0051649	establishment of localization in cell	5.63e-07	0.000162	1.43	19350	1620	1432	172	[PARK2 - parkinson protein 2, e3 ubiquitin protein ligase (parkin), SRSF11 - serine/arginine-rich splicing factor 11, SPTBN5 - spectrin, beta, non-erythrocytic 5, SPTBN4 - spectrin, beta, non-erythrocytic 4, AMACR - alpha-methylacyl-coa racemase, TRAPPC6A - trafficking protein particle complex 6a, DDC - dopa decarboxylase (aromatic l-amino acid decarboxylase), SAPCD2 - suppressor apc domain conta…
GO:0120039	plasma membrane bounded cell projection morphogenesis	6.63e-07	0.000187	2.38	19350	210	1432	37	[CNTNAP2 - contactin associated protein-like 2, NEK3 - nima-related kinase 3, ANKRD27 - ankyrin repeat domain 27 (vps9 domain), PICALM - phosphatidylinositol binding clathrin assembly protein, NYAP2 - neuronal tyrosine-phosphorylated phosphoinositide-3-kinase adaptor 2, SPTBN4 - spectrin, beta, non-erythrocytic 4, ITGA1 - integrin, alpha 1, CAMK2A - calcium/calmodulin-dependent protein kinase ii …
GO:0050794	regulation of cellular process	6.82e-07	0.000189	1.11	19350	10585	1432	871	[ARAP2 - arfgap with rhogap domain, ankyrin repeat and ph domain 2, GFI1 - growth factor independent 1 transcription repressor, GFPT1 - glutamine--fructose-6-phosphate transaminase 1, WDR76 - wd repeat domain 76, AARS - alanyl-trna synthetase, ABCA2 - atp-binding cassette, sub-family a (abc1), member 2, PDIA5 - protein disulfide isomerase family a, member 5, ABR - active bcr-related, PLEKHH3 - pl…
GO:0120036	plasma membrane bounded cell projection organization	8.17e-07	0.000223	1.79	19350	551	1432	73	[TPRN - taperin, CC2D2A - coiled-coil and c2 domain containing 2a, NCAM2 - neural cell adhesion molecule 2, MTR - 5-methyltetrahydrofolate-homocysteine methyltransferase, GRIP1 - glutamate receptor interacting protein 1, INPP5K - inositol polyphosphate-5-phosphatase k, CD2AP - cd2-associated protein, PTPRK - protein tyrosine phosphatase, receptor type, k, PTPRM - protein tyrosine phosphatase, rec…
GO:0048858	cell projection morphogenesis	8.43e-07	0.000226	2.36	19350	212	1432	37	[CNTNAP2 - contactin associated protein-like 2, NEK3 - nima-related kinase 3, ANKRD27 - ankyrin repeat domain 27 (vps9 domain), PICALM - phosphatidylinositol binding clathrin assembly protein, NYAP2 - neuronal tyrosine-phosphorylated phosphoinositide-3-kinase adaptor 2, SPTBN4 - spectrin, beta, non-erythrocytic 4, ITGA1 - integrin, alpha 1, CAMK2A - calcium/calmodulin-dependent protein kinase ii …
GO:0007611	learning or memory	8.63e-07	0.000227	2.24	19350	247	1432	41	[CNTNAP2 - contactin associated protein-like 2, PARK2 - parkinson protein 2, e3 ubiquitin protein ligase (parkin), AFF2 - af4/fmr2 family, member 2, PICALM - phosphatidylinositol binding clathrin assembly protein, SLC8A3 - solute carrier family 8 (sodium/calcium exchanger), member 3, ATXN1 - ataxin 1, BRAF - v-raf murine sarcoma viral oncogene homolog b, NTRK2 - neurotrophic tyrosine kinase, rece…
GO:0008104	protein localization	8.71e-07	0.000226	1.4	19350	1804	1432	187	[PARK2 - parkinson protein 2, e3 ubiquitin protein ligase (parkin), MAPRE1 - microtubule-associated protein, rp/eb family, member 1, MAGI2 - membrane associated guanylate kinase, ww and pdz domain containing 2, TSPAN14 - tetraspanin 14, INPP5K - inositol polyphosphate-5-phosphatase k, BRAF - v-raf murine sarcoma viral oncogene homolog b, SPTBN4 - spectrin, beta, non-erythrocytic 4, MID1 - midline…
GO:0045595	regulation of cell differentiation	9.48e-07	0.000242	1.41	19350	1760	1432	183	[PARK2 - parkinson protein 2, e3 ubiquitin protein ligase (parkin), MAGI2 - membrane associated guanylate kinase, ww and pdz domain containing 2, GFI1 - growth factor independent 1 transcription repressor, DDX6 - dead (asp-glu-ala-asp) box helicase 6, DDX5 - dead (asp-glu-ala-asp) box helicase 5, SEMA5B - sema domain, seven thrombospondin repeats (type 1 and type 1-like), transmembrane domain (tm…
GO:0007010	cytoskeleton organization	9.93e-07	0.000249	1.63	19350	813	1432	98	[MAPRE1 - microtubule-associated protein, rp/eb family, member 1, SPTBN5 - spectrin, beta, non-erythrocytic 5, APC2 - adenomatosis polyposis coli 2, SPTBN4 - spectrin, beta, non-erythrocytic 4, INPP5K - inositol polyphosphate-5-phosphatase k, MID1 - midline 1 (opitz/bbb syndrome), SAPCD2 - suppressor apc domain containing 2, NRP1 - neuropilin 1, KATNB1 - katanin p80 (wd repeat containing) subunit…
GO:0048869	cellular developmental process	1.22e-06	0.000302	1.31	19350	2666	1432	259	[MDGA1 - mam domain containing glycosylphosphatidylinositol anchor 1, APC2 - adenomatosis polyposis coli 2, KAZALD1 - kazal-type serine peptidase inhibitor domain 1, SPTBN4 - spectrin, beta, non-erythrocytic 4, BRAF - v-raf murine sarcoma viral oncogene homolog b, NRP1 - neuropilin 1, RDX - radixin, SHANK2 - sh3 and multiple ankyrin repeat domains 2, RET - ret proto-oncogene, GDF5 - growth differ…
GO:0007157	heterophilic cell-cell adhesion via plasma membrane cell adhesion molecules	1.41e-06	0.000342	4.4	19350	43	1432	14	[CADM1 - cell adhesion molecule 1, CADM3 - cell adhesion molecule 3, CRB1 - crumbs homolog 1 (drosophila), TENM1 - teneurin transmembrane protein 1, TENM3 - teneurin transmembrane protein 3, FAT4 - fat atypical cadherin 4, IGSF21 - immunoglobin superfamily, member 21, TENM2 - teneurin transmembrane protein 2, PTPRD - protein tyrosine phosphatase, receptor type, d, GRID2 - glutamate receptor, iono…
GO:0007169	transmembrane receptor protein tyrosine kinase signaling pathway	1.43e-06	0.000341	1.83	19350	479	1432	65	[NCF4 - neutrophil cytosolic factor 4, 40kda, FLT1 - fms-related tyrosine kinase 1, PTPRR - protein tyrosine phosphatase, receptor type, r, FLT4 - fms-related tyrosine kinase 4, PTPRJ - protein tyrosine phosphatase, receptor type, j, PTPRT - protein tyrosine phosphatase, receptor type, t, KDR - kinase insert domain receptor (a type iii receptor tyrosine kinase), NRP1 - neuropilin 1, PIK3R3 - phos…
GO:0048167	regulation of synaptic plasticity	1.61e-06	0.00038	2.47	19350	175	1432	32	[SLC8A3 - solute carrier family 8 (sodium/calcium exchanger), member 3, BRAF - v-raf murine sarcoma viral oncogene homolog b, RIMS1 - regulating synaptic membrane exocytosis 1, NTRK2 - neurotrophic tyrosine kinase, receptor, type 2, CAMK2A - calcium/calmodulin-dependent protein kinase ii alpha, ITPR3 - inositol 1,4,5-trisphosphate receptor, type 3, RIN1 - ras and rab interactor 1, SNAP25 - synapt…
GO:0050890	cognition	2.38e-06	0.000552	2.09	19350	284	1432	44	[CNTNAP2 - contactin associated protein-like 2, PARK2 - parkinson protein 2, e3 ubiquitin protein ligase (parkin), AFF2 - af4/fmr2 family, member 2, PICALM - phosphatidylinositol binding clathrin assembly protein, SLC8A3 - solute carrier family 8 (sodium/calcium exchanger), member 3, ATXN1 - ataxin 1, BRAF - v-raf murine sarcoma viral oncogene homolog b, NTRK2 - neurotrophic tyrosine kinase, rece…
GO:0032990	cell part morphogenesis	2.98e-06	0.000682	2.21	19350	232	1432	38	[CNTNAP2 - contactin associated protein-like 2, NEK3 - nima-related kinase 3, ANKRD27 - ankyrin repeat domain 27 (vps9 domain), PICALM - phosphatidylinositol binding clathrin assembly protein, NYAP2 - neuronal tyrosine-phosphorylated phosphoinositide-3-kinase adaptor 2, SPTBN4 - spectrin, beta, non-erythrocytic 4, ITGA1 - integrin, alpha 1, CAMK2A - calcium/calmodulin-dependent protein kinase ii …
GO:0032989	cellular component morphogenesis	3.53e-06	0.000795	1.85	19350	432	1432	59	[SPTBN4 - spectrin, beta, non-erythrocytic 4, CAMK2A - calcium/calmodulin-dependent protein kinase ii alpha, NRP1 - neuropilin 1, LRRK2 - leucine-rich repeat kinase 2, DICER1 - dicer 1, ribonuclease type iii, TBCCD1 - tbcc domain containing 1, SHANK2 - sh3 and multiple ankyrin repeat domains 2, COL14A1 - collagen, type xiv, alpha 1, CTNND2 - catenin (cadherin-associated protein), delta 2, NLGN1 -…
GO:0050805	negative regulation of synaptic transmission	3.87e-06	0.000859	3.66	19350	59	1432	16	[PARK2 - parkinson protein 2, e3 ubiquitin protein ligase (parkin), ASIC1 - acid-sensing (proton-gated) ion channel 1, CD38 - cd38 molecule, CELF4 - cugbp, elav-like family member 4, PNKD - paroxysmal nonkinesigenic dyskinesia, BRAF - v-raf murine sarcoma viral oncogene homolog b, EIF4A3 - eukaryotic translation initiation factor 4a3, SLC24A2 - solute carrier family 24 (sodium/potassium/calcium e…
GO:0007154	cell communication	4.18e-06	0.000914	1.58	19350	840	1432	98	[PARK2 - parkinson protein 2, e3 ubiquitin protein ligase (parkin), NRP1 - neuropilin 1, BST2 - bone marrow stromal cell antigen 2, ENPEP - glutamyl aminopeptidase (aminopeptidase a), MLLT4 - myeloid/lymphoid or mixed-lineage leukemia (trithorax homolog, drosophila); translocated to, 4, GDF5 - growth differentiation factor 5, ASIC2 - acid-sensing (proton-gated) ion channel 2, BRIP1 - brca1 intera…
GO:0016192	vesicle-mediated transport	4.3e-06	0.000927	1.39	19350	1639	1432	169	[NCF4 - neutrophil cytosolic factor 4, 40kda, PARK2 - parkinson protein 2, e3 ubiquitin protein ligase (parkin), MASP1 - mannan-binding lectin serine peptidase 1 (c4/c2 activating component of ra-reactive factor), TSPAN14 - tetraspanin 14, SPTBN5 - spectrin, beta, non-erythrocytic 5, CREG1 - cellular repressor of e1a-stimulated genes 1, SPTBN4 - spectrin, beta, non-erythrocytic 4, TMPRSS15 - tran…
GO:0006468	protein phosphorylation	4.32e-06	0.00092	1.56	19350	884	1432	102	[BMP2K - bmp2 inducible kinase, SPTBN5 - spectrin, beta, non-erythrocytic 5, FLT1 - fms-related tyrosine kinase 1, FLT4 - fms-related tyrosine kinase 4, SPTBN4 - spectrin, beta, non-erythrocytic 4, BRAF - v-raf murine sarcoma viral oncogene homolog b, RASGEF1A - rasgef domain family, member 1a, RET - ret proto-oncogene, STK17A - serine/threonine kinase 17a, LRRK1 - leucine-rich repeat kinase 1, N…
GO:0017156	calcium ion regulated exocytosis	4.33e-06	0.00091	3.82	19350	53	1432	15	[CADPS2 - ca++-dependent secretion activator 2, ARHGAP17 - rho gtpase activating protein 17, PCLO - piccolo presynaptic cytomatrix protein, CPLX1 - complexin 1, CADPS - ca++-dependent secretion activator, CPLX2 - complexin 2, SYT1 - synaptotagmin i, RIMS1 - regulating synaptic membrane exocytosis 1, SYT3 - synaptotagmin iii, SNAP25 - synaptosomal-associated protein, 25kda, SCIN - scinderin, UNC13…
GO:0009653	anatomical structure morphogenesis	4.33e-06	0.000898	1.44	19350	1352	1432	144	[FLT1 - fms-related tyrosine kinase 1, HTRA1 - htra serine peptidase 1, FLT4 - fms-related tyrosine kinase 4, BRAF - v-raf murine sarcoma viral oncogene homolog b, SPTBN4 - spectrin, beta, non-erythrocytic 4, VANGL2 - vangl planar cell polarity protein 2, NRP1 - neuropilin 1, ABR - active bcr-related, TBCCD1 - tbcc domain containing 1, SHANK2 - sh3 and multiple ankyrin repeat domains 2, RET - ret…
GO:0006928	movement of cell or subcellular component	4.81e-06	0.000983	1.43	19350	1366	1432	145	[MAPRE1 - microtubule-associated protein, rp/eb family, member 1, MDGA1 - mam domain containing glycosylphosphatidylinositol anchor 1, IL16 - interleukin 16, SEMA5B - sema domain, seven thrombospondin repeats (type 1 and type 1-like), transmembrane domain (tm) and short cytoplasmic domain, (semaphorin) 5b, FLT1 - fms-related tyrosine kinase 1, APC2 - adenomatosis polyposis coli 2, SPTBN5 - spectr…
GO:0035556	intracellular signal transduction	5.55e-06	0.00112	1.4	19350	1565	1432	162	[DDX5 - dead (asp-glu-ala-asp) box helicase 5, G3BP1 - gtpase activating protein (sh3 domain) binding protein 1, EPS8L2 - eps8-like 2, SPTBN5 - spectrin, beta, non-erythrocytic 5, BRAF - v-raf murine sarcoma viral oncogene homolog b, SPTBN4 - spectrin, beta, non-erythrocytic 4, RIN2 - ras and rab interactor 2, VANGL2 - vangl planar cell polarity protein 2, SNW1 - snw domain containing 1, PIK3R3 -…
GO:0023052	signaling	6.07e-06	0.00121	1.66	19350	634	1432	78	[PARK2 - parkinson protein 2, e3 ubiquitin protein ligase (parkin), CRB1 - crumbs homolog 1 (drosophila), SYN2 - synapsin ii, SLC12A6 - solute carrier family 12 (potassium/chloride transporter), member 6, SPTBN4 - spectrin, beta, non-erythrocytic 4, CHRM3 - cholinergic receptor, muscarinic 3, SYT1 - synaptotagmin i, KIF1B - kinesin family member 1b, NRP1 - neuropilin 1, BST2 - bone marrow stromal…
GO:0099643	signal release from synapse	6.52e-06	0.00128	3.38	19350	68	1432	17	[SYN2 - synapsin ii, SLC6A9 - solute carrier family 6 (neurotransmitter transporter, glycine), member 9, PCLO - piccolo presynaptic cytomatrix protein, PTPRN2 - protein tyrosine phosphatase, receptor type, n polypeptide 2, CPLX1 - complexin 1, CADPS - ca++-dependent secretion activator, CPLX2 - complexin 2, SNPH - syntaphilin, SYT1 - synaptotagmin i, RIMS1 - regulating synaptic membrane exocytosi…
GO:0048513	animal organ development	7.86e-06	0.00153	1.45	19350	1208	1432	130	[MDGA1 - mam domain containing glycosylphosphatidylinositol anchor 1, AFF2 - af4/fmr2 family, member 2, GFI1 - growth factor independent 1 transcription repressor, HTRA1 - htra serine peptidase 1, BRAF - v-raf murine sarcoma viral oncogene homolog b, NRP1 - neuropilin 1, ABR - active bcr-related, RET - ret proto-oncogene, MCPH1 - microcephalin 1, LZTS2 - leucine zipper, putative tumor suppressor …
GO:0045597	positive regulation of cell differentiation	8.14e-06	0.00156	1.52	19350	963	1432	108	[PARK2 - parkinson protein 2, e3 ubiquitin protein ligase (parkin), MAGI2 - membrane associated guanylate kinase, ww and pdz domain containing 2, BRAF - v-raf murine sarcoma viral oncogene homolog b, SNW1 - snw domain containing 1, NRP1 - neuropilin 1, CPNE9 - copine family member ix, KATNB1 - katanin p80 (wd repeat containing) subunit b 1, LMO3 - lim domain only 3 (rhombotin-like 2), SHANK2 - sh…
GO:0046928	regulation of neurotransmitter secretion	8.35e-06	0.00158	2.8	19350	106	1432	22	[GRIK5 - glutamate receptor, ionotropic, kainate 5, MCTP1 - multiple c2 domains, transmembrane 1, PARK2 - parkinson protein 2, e3 ubiquitin protein ligase (parkin), ASIC1 - acid-sensing (proton-gated) ion channel 1, STX1A - syntaxin 1a (brain), PNKD - paroxysmal nonkinesigenic dyskinesia, CPLX1 - complexin 1, CPLX2 - complexin 2, BRAF - v-raf murine sarcoma viral oncogene homolog b, RIMS1 - regul…
GO:0016310	phosphorylation	8.65e-06	0.00162	1.47	19350	1109	1432	121	[BMP2K - bmp2 inducible kinase, FLT1 - fms-related tyrosine kinase 1, SPTBN5 - spectrin, beta, non-erythrocytic 5, FLT4 - fms-related tyrosine kinase 4, BRAF - v-raf murine sarcoma viral oncogene homolog b, SPTBN4 - spectrin, beta, non-erythrocytic 4, PIK3R3 - phosphoinositide-3-kinase, regulatory subunit 3 (gamma), RASGEF1A - rasgef domain family, member 1a, HYKK - hydroxylysine kinase, RET - re…
GO:0065007	biological regulation	9.57e-06	0.00177	1.08	19350	12217	1432	979	[BMP2K - bmp2 inducible kinase, ARAP2 - arfgap with rhogap domain, ankyrin repeat and ph domain 2, GFI1 - growth factor independent 1 transcription repressor, GFPT1 - glutamine--fructose-6-phosphate transaminase 1, OTUD5 - otu domain containing 5, WDR76 - wd repeat domain 76, AARS - alanyl-trna synthetase, ABCA2 - atp-binding cassette, sub-family a (abc1), member 2, PDIA5 - protein disulfide isom…
